# Supplementary material for: Platinum-bearing chromite layers are caused by pressure reduction during magma ascent
Source: Nat Commun. 2018 Jan 31;9:462. doi: 10.1038/s41467-017-02773-w (PMC5792441; doi:10.1038/s41467-017-02773-w)
Supplement: Supplementary file 3 — Supplementary Data 1 [file 41467_2017_2773_MOESM3_ESM.xlsx]

## Sheet: 1 kbar
Title:	N1x_from	1350
System	Thermodynamic	Data:
Pressure	Temperature	mass	F	phi	S	H	V	Cp	dVdP*10^6	dVdT*10^6	fO2(absolute)	fO2-(QFM)	rhol	rhos	viscosity	aH2O	chisqr
1000	1600	100.022	1	1	304.388	-1.18947e+06	39.5287	149.607	-289.984	2635.54	-4.759	0	2.53036	0	1.43	0.0443808	0
1000	1600	100.022	1	1	304.388	-1.18947e+06	39.5287	149.607	-289.984	2635.54	-4.759	0	2.53036	0	1.43	0.0443808	0
1000	1590	100.022	1	1	303.587	-1.19097e+06	39.5023	149.604	-289.999	2635.34	-4.829	0	2.53205	0	1.462	0.0443448	0
1000	1580	100.022	1	1	302.781	-1.19246e+06	39.4759	149.602	-290.015	2635.11	-4.899	0	2.53374	0	1.493	0.0443085	0
1000	1570	100.022	1	1	301.972	-1.19396e+06	39.4495	149.6	-290.032	2634.85	-4.971	0	2.53544	0	1.526	0.044272	0
1000	1560	100.022	1	1	301.158	-1.19545e+06	39.4231	149.598	-290.05	2634.57	-5.043	0	2.53713	0	1.558	0.0442354	0
1000	1550	100.021	1	1	300.339	-1.19695e+06	39.3967	149.596	-290.068	2634.25	-5.116	0	2.53883	0	1.591	0.0441985	0
1000	1540	100.021	1	1	299.517	-1.19845e+06	39.3703	149.594	-290.087	2633.92	-5.19	0	2.54053	0	1.624	0.0441615	0
1000	1530	100.021	1	1	298.689	-1.19994e+06	39.344	149.593	-290.107	2633.55	-5.265	0	2.54223	0	1.658	0.0441242	0
1000	1520	100.021	1	1	297.857	-1.20144e+06	39.3177	149.591	-290.128	2633.16	-5.341	0	2.54393	0	1.691	0.0440868	0
1000	1510	100.021	1	1	297.021	-1.20293e+06	39.2913	149.589	-290.149	2632.74	-5.417	0	2.54564	0	1.726	0.0440493	0
1000	1500	100.021	1	1	296.18	-1.20443e+06	39.265	149.587	-290.172	2632.29	-5.494	0	2.54734	0	1.76	0.0440116	0
1000	1490	100.022	1	1	295.334	-1.20593e+06	39.2387	149.586	-290.195	2631.82	-5.573	0	2.54905	0	1.796	0.0439737	0
1000	1480	100.022	1	1	294.483	-1.20742e+06	39.2125	149.584	-290.22	2631.31	-5.652	0	2.55076	0	1.831	0.0439357	0
1000	1470	100.022	1	1	293.627	-1.20892e+06	39.1862	149.583	-290.245	2630.79	-5.732	0	2.55247	0	1.867	0.0438976	0
1000	1460	100.022	1	1	292.767	-1.21042e+06	39.16	149.582	-290.271	2630.23	-5.813	0	2.55418	0	1.903	0.0438593	0
1000	1450	100.022	1	1	291.902	-1.21191e+06	39.1338	149.58	-290.298	2629.65	-5.894	0	2.5559	0	1.94	0.043821	0
1000	1440	100.022	1	1	291.031	-1.21341e+06	39.1075	149.579	-290.326	2629.04	-5.977	0	2.55761	0	1.977	0.0437826	0
1000	1430	100.022	1	1	290.156	-1.21491e+06	39.0814	149.578	-290.355	2628.41	-6.061	0	2.55933	0	2.015	0.0437441	0
1000	1420	100.022	1	1	289.275	-1.2164e+06	39.0552	149.577	-290.385	2627.75	-6.146	0	2.56104	0	2.053	0.0437055	0
1000	1410	100.022	1	1	288.39	-1.2179e+06	39.029	149.576	-290.417	2627.06	-6.232	0	2.56276	0	2.091	0.0436669	0
1000	1400	100.022	1	1	287.499	-1.2194e+06	39.0029	149.575	-290.449	2626.35	-6.318	0	2.56448	0	2.13	0.0436282	0
1000	1390	100.023	1	1	286.603	-1.2209e+06	38.9768	149.574	-290.482	2625.61	-6.406	0	2.56621	0	2.17	0.0435895	0
1000	1380	100.023	1	1	285.701	-1.2224e+06	38.9507	149.573	-290.516	2624.84	-6.495	0	2.56793	0	2.209	0.0435508	0
1000	1370	100.023	1	1	284.794	-1.22389e+06	38.9247	149.572	-290.552	2624.05	-6.585	0	2.56965	0	2.25	0.0435121	0
1000	1360	100.023	1	1	283.881	-1.22539e+06	38.8986	149.572	-290.589	2623.23	-6.676	0	2.57138	0	2.291	0.0434734	0
1000	1350	100.023	1	1	282.963	-1.22689e+06	38.8726	149.571	-290.626	2622.39	-6.768	0	2.57311	0	2.332	0.0434348	0
1000	1340	100.024	1	1	282.04	-1.22839e+06	38.8466	149.571	-290.665	2621.52	-6.862	0	2.57484	0	2.374	0.0433963	0
1000	1330	100.024	1	1	281.11	-1.22989e+06	38.8206	149.57	-290.706	2620.62	-6.956	0	2.57656	0	2.416	0.0433578	0
1000	1320	100.024	1	1	280.175	-1.23139e+06	38.7947	149.57	-290.747	2619.7	-7.052	0	2.5783	0	2.459	0.0433194	0
1000	1310	100.024	1	1	279.234	-1.23289e+06	38.7688	149.57	-290.79	2618.76	-7.149	0	2.58003	0	2.503	0.0432812	0
1000	1300	100.025	1	1	278.287	-1.23439e+06	38.7429	149.57	-290.834	2617.78	-7.247	0	2.58176	0	2.547	0.0432431	0
1000	1290	100.025	1	1	277.334	-1.23589e+06	38.717	149.57	-290.88	2616.79	-7.346	0	2.58349	0	2.591	0.0432052	0
1000	1280	100.025	1	1	276.375	-1.23739e+06	38.6911	149.57	-290.927	2615.77	-7.447	0	2.58523	0	2.637	0.0431675	0
1000	1270	100.026	1	1	275.409	-1.23889e+06	38.6653	149.57	-290.975	2614.72	-7.549	0	2.58697	0	2.682	0.0431301	0
1000	1260	100.026	1	1	274.438	-1.24039e+06	38.6395	149.571	-291.025	2613.65	-7.652	0	2.5887	0	2.729	0.0430929	0
1000	1250	100.027	1	1	273.46	-1.2419e+06	38.6138	149.571	-291.076	2612.56	-7.757	0	2.59044	0	2.776	0.043056	0
1000	1240	100.027	1	1	272.475	-1.2434e+06	38.5881	149.572	-291.129	2611.44	-7.863	0	2.59218	0	2.823	0.0430195	0
1000	1230	100.028	1	1	271.485	-1.2449e+06	38.5624	149.572	-291.183	2610.3	-7.97	0	2.59392	0	2.871	0.0429833	0
1000	1220	100.028	0.999904	0.999942	270.485	-1.24641e+06	38.5364	149.568	-291.228	2608.73	-8.079	0	2.59558	4.29407	2.921	0.0429553	0
1000	1210	100.029	0.999673	0.999802	269.477	-1.24792e+06	38.5101	149.558	-291.259	2606.61	-8.19	0	2.59714	4.27892	2.972	0.0429385	0
1000	1200	100.03	0.999434	0.999655	268.482	-1.24941e+06	38.4838	144.914	-291.29	2604.45	-8.302	0	2.59869	4.2624	3.024	0.0429226	0
1000	1190	100.031	0.999181	0.999498	267.491	-1.25088e+06	38.4576	144.891	-291.322	2602.24	-8.415	0	2.60024	4.24441	3.076	0.0429078	0
1000	1180	100.028	0.921965	0.929696	264.717	-1.25486e+06	38.207	142.692	-278.648	2504.82	-8.53	0	2.59627	2.90595	3.176	0.0493702	0
1000	1170	100.023	0.825718	0.841233	261.521	-1.25941e+06	37.9115	139.993	-262.593	2384.23	-8.646	0	2.58967	2.89615	3.291	0.0599235	0
1000	1160	100.016	0.731046	0.755018	258.456	-1.2637e+06	37.6053	137.28	-247.335	2262.34	-8.765	0	2.57519	2.91989	3.449	0.0734101	0
1000	1150	100.011	0.658054	0.6872	255.837	-1.26735e+06	37.368	135.213	-235.259	2169.15	-8.885	0	2.56287	2.92576	3.594	0.0874683	0
1000	1140	100.006	0.597112	0.630104	253.492	-1.27059e+06	37.1664	133.488	-225.097	2091.04	-9.006	0	2.54988	2.93078	3.743	0.102599	0
1000	1130	100.002	0.545156	0.581134	251.352	-1.27352e+06	36.9912	132.015	-216.379	2024.01	-9.129	0	2.53602	2.9356	3.896	0.118865	0
1000	1120	99.997	0.500481	0.538802	249.379	-1.27619e+06	36.8377	130.743	-208.829	1965.93	-9.254	0	2.52146	2.94008	4.052	0.136214	0
1000	1110	99.9925	0.461841	0.502005	247.544	-1.27866e+06	36.7026	129.636	-202.244	1915.25	-9.381	0	2.50643	2.94413	4.212	0.154558	0
1000	1100	99.9881	0.428278	0.469888	245.823	-1.28096e+06	36.583	128.667	-196.47	1870.77	-9.51	0	2.49115	2.94772	4.375	0.173779	0
1000	1090	99.9839	0.399032	0.441765	244.2	-1.2831e+06	36.4769	127.813	-191.383	1831.56	-9.64	0	2.47587	2.95084	4.538	0.193732	0
1000	1080	99.9798	0.373474	0.417065	242.66	-1.28512e+06	36.3824	127.057	-186.884	1796.82	-9.773	0	2.46081	2.95352	4.702	0.214264	0
1000	1070	99.9759	0.351072	0.395305	241.191	-1.28703e+06	36.298	126.383	-182.886	1765.9	-9.907	0	2.44612	2.95578	4.865	0.235219	0
1000	1060	99.9721	0.331372	0.376068	239.782	-1.28885e+06	36.2221	125.777	-179.319	1738.23	-10.044	0	2.43195	2.95769	5.026	0.256451	0
1000	1050	99.9685	0.313985	0.358999	238.423	-1.29059e+06	36.1537	125.231	-176.122	1713.32	-10.183	0	2.41838	2.95928	5.186	0.277829	0
1000	1040	99.965	0.298578	0.343793	237.107	-1.29227e+06	36.0916	124.734	-173.24	1690.78	-10.323	0	2.40548	2.9606	5.343	0.29924	0
1000	1030	99.9617	0.284869	0.33019	235.827	-1.29389e+06	36.0351	124.279	-170.632	1670.23	-10.466	0	2.39326	2.96171	5.497	0.320592	0
1000	1020	99.9586	0.27262	0.317969	234.578	-1.29545e+06	35.9833	123.859	-168.258	1651.41	-10.611	0	2.38173	2.96263	5.649	0.341806	0
1000	1010	99.9556	0.261626	0.306942	233.352	-1.29698e+06	35.9355	123.609	-166.103	1638.22	-10.758	0	2.37087	2.9634	5.799	0.362824	0
1000	1000	99.9528	0.251718	0.296951	232.148	-1.29847e+06	35.8912	123.249	-164.109	1622.24	-10.908	0	2.36067	2.96406	5.945	0.383599	0
1000	990	99.9503	0.24282	0.28796	230.953	-1.29994e+06	35.8486	122.907	-162.322	1607.46	-11.06	0	2.35107	2.96488	6.093	0.403805	0
1000	980	99.9486	0.235414	0.280339	229.593	-1.30162e+06	35.7961	122.663	-160.811	1602.59	-11.214	0	2.34471	2.96647	6.219	0.422179	0
1000	970	99.9469	0.228468	0.273197	228.245	-1.30328e+06	35.7451	122.436	-159.38	1598.52	-11.371	0	2.33831	2.96818	6.347	0.44058	0
1000	960	99.945	0.22184	0.266402	226.939	-1.30486e+06	35.6978	122.207	-157.997	1593.39	-11.531	0	2.33143	2.96982	6.479	0.459246	0
1000	950	99.9428	0.215303	0.259735	225.772	-1.30626e+06	35.6619	121.925	-156.594	1581.87	-11.693	0	2.3231	2.97072	6.624	0.478757	0
1000	940	99.9407	0.209323	0.253605	224.612	-1.30763e+06	35.6279	121.655	-155.282	1570.97	-11.857	0	2.31533	2.97155	6.768	0.497812	0
1000	930	99.9388	0.203836	0.247953	223.458	-1.30899e+06	35.5955	121.396	-154.052	1560.61	-12.025	0	2.30808	2.97233	6.909	0.516404	0
1000	920	99.9369	0.198786	0.242726	222.309	-1.31034e+06	35.5646	121.146	-152.894	1550.74	-12.195	0	2.30132	2.97306	7.049	0.534532	0
1000	910	99.9351	0.194128	0.237882	221.163	-1.31167e+06	35.5351	120.904	-151.801	1541.31	-12.368	0	2.29503	2.97375	7.187	0.552197	0
1000	900	99.9334	0.18982	0.233381	220.019	-1.31299e+06	35.5067	120.669	-150.767	1532.26	-12.544	0	2.28917	2.97442	7.324	0.569403	0
Title:	N1x_from	1350
Liquid	Composition:
Pressure	Temperature	mass	SiO2	TiO2	Al2O3	Fe2O3	Cr2O3	FeO	MgO	CaO	Na2O	K2O	H2O	MgO#
1000	1600	100.022	55.028	0.109976	17.4062	1.20651	0.0999783	7.63331	6.68855	9.82786	1.43969	0.109976	0.449902	46.7017
1000	1600	100.022	55.028	0.109976	17.4062	1.20651	0.0999783	7.63331	6.68855	9.82786	1.43969	0.109976	0.449902	46.7017
1000	1590	100.022	55.0281	0.109976	17.4062	1.20579	0.0999783	7.63396	6.68855	9.82787	1.43969	0.109976	0.449903	46.6996
1000	1580	100.022	55.0281	0.109976	17.4062	1.20516	0.0999784	7.63453	6.68856	9.82788	1.43969	0.109976	0.449903	46.6977
1000	1570	100.022	55.0281	0.109976	17.4062	1.20463	0.0999785	7.63501	6.68856	9.82788	1.43969	0.109976	0.449903	46.6962
1000	1560	100.022	55.0282	0.109976	17.4063	1.2042	0.0999785	7.6354	6.68856	9.82789	1.43969	0.109976	0.449903	46.6949
1000	1550	100.021	55.0282	0.109976	17.4063	1.20387	0.0999785	7.6357	6.68856	9.82789	1.43969	0.109976	0.449903	46.6939
1000	1540	100.021	55.0282	0.109976	17.4063	1.20365	0.0999786	7.6359	6.68857	9.82789	1.43969	0.109976	0.449903	46.6933
1000	1530	100.021	55.0282	0.109976	17.4063	1.20353	0.0999786	7.63601	6.68857	9.82789	1.43969	0.109976	0.449904	46.693
1000	1520	100.021	55.0282	0.109976	17.4063	1.20352	0.0999786	7.63602	6.68857	9.82789	1.43969	0.109976	0.449904	46.6929
1000	1510	100.021	55.0282	0.109976	17.4063	1.20362	0.0999786	7.63593	6.68857	9.82789	1.43969	0.109976	0.449903	46.6932
1000	1500	100.021	55.0282	0.109976	17.4063	1.20383	0.0999785	7.63574	6.68856	9.82789	1.43969	0.109976	0.449903	46.6938
1000	1490	100.022	55.0282	0.109976	17.4063	1.20416	0.0999785	7.63544	6.68856	9.82789	1.43969	0.109976	0.449903	46.6948
1000	1480	100.022	55.0281	0.109976	17.4062	1.20461	0.0999785	7.63503	6.68856	9.82788	1.43969	0.109976	0.449903	46.6961
1000	1470	100.022	55.0281	0.109976	17.4062	1.20518	0.0999784	7.63451	6.68856	9.82788	1.43969	0.109976	0.449903	46.6978
1000	1460	100.022	55.0281	0.109976	17.4062	1.20587	0.0999783	7.63388	6.68855	9.82787	1.43969	0.109976	0.449902	46.6998
1000	1450	100.022	55.028	0.109976	17.4062	1.20669	0.0999782	7.63314	6.68854	9.82786	1.43969	0.109976	0.449902	46.7022
1000	1440	100.022	55.028	0.109976	17.4062	1.20764	0.0999782	7.63227	6.68854	9.82785	1.43969	0.109976	0.449902	46.705
1000	1430	100.022	55.0279	0.109976	17.4062	1.20873	0.099978	7.63129	6.68853	9.82784	1.43968	0.109976	0.449901	46.7082
1000	1420	100.022	55.0278	0.109976	17.4062	1.20995	0.0999779	7.63018	6.68852	9.82783	1.43968	0.109976	0.449901	46.7118
1000	1410	100.022	55.0278	0.109976	17.4061	1.21131	0.0999778	7.62894	6.68851	9.82782	1.43968	0.109976	0.4499	46.7158
1000	1400	100.022	55.0277	0.109975	17.4061	1.21282	0.0999776	7.62757	6.6885	9.8278	1.43968	0.109975	0.449899	46.7202
1000	1390	100.023	55.0276	0.109975	17.4061	1.21447	0.0999775	7.62607	6.68849	9.82779	1.43968	0.109975	0.449899	46.7251
1000	1380	100.023	55.0275	0.109975	17.406	1.21628	0.0999773	7.62443	6.68848	9.82777	1.43967	0.109975	0.449898	46.7304
1000	1370	100.023	55.0274	0.109975	17.406	1.21824	0.0999771	7.62265	6.68847	9.82775	1.43967	0.109975	0.449897	46.7362
1000	1360	100.023	55.0273	0.109975	17.406	1.22036	0.0999769	7.62072	6.68845	9.82773	1.43967	0.109975	0.449896	46.7424
1000	1350	100.023	55.0271	0.109974	17.4059	1.22265	0.0999766	7.61864	6.68844	9.8277	1.43966	0.109974	0.449895	46.7492
1000	1340	100.024	55.027	0.109974	17.4059	1.22511	0.0999764	7.61641	6.68842	9.82768	1.43966	0.109974	0.449894	46.7564
1000	1330	100.024	55.0269	0.109974	17.4058	1.22774	0.0999761	7.61402	6.6884	9.82765	1.43966	0.109974	0.449893	46.7641
1000	1320	100.024	55.0267	0.109973	17.4058	1.23055	0.0999759	7.61146	6.68838	9.82763	1.43965	0.109973	0.449891	46.7724
1000	1310	100.024	55.0265	0.109973	17.4057	1.23354	0.0999756	7.60874	6.68836	9.8276	1.43965	0.109973	0.44989	46.7812
1000	1300	100.025	55.0264	0.109973	17.4057	1.23673	0.0999752	7.60585	6.68834	9.82757	1.43964	0.109973	0.449889	46.7906
1000	1290	100.025	55.0262	0.109972	17.4056	1.24011	0.0999749	7.60278	6.68832	9.82753	1.43964	0.109972	0.449887	46.8006
1000	1280	100.025	55.026	0.109972	17.4056	1.24369	0.0999745	7.59953	6.6883	9.8275	1.43963	0.109972	0.449885	46.8112
1000	1270	100.026	55.0258	0.109972	17.4055	1.24748	0.0999742	7.59608	6.68827	9.82746	1.43963	0.109972	0.449884	46.8224
1000	1260	100.026	55.0256	0.109971	17.4054	1.25148	0.0999738	7.59244	6.68824	9.82742	1.43962	0.109971	0.449882	46.8342
1000	1250	100.027	55.0253	0.109971	17.4054	1.25571	0.0999733	7.58861	6.68822	9.82738	1.43962	0.109971	0.44988	46.8467
1000	1240	100.027	55.0251	0.10997	17.4053	1.26016	0.0999729	7.58456	6.68819	9.82733	1.43961	0.10997	0.449878	46.8599
1000	1230	100.028	55.0248	0.10997	17.4052	1.26485	0.0999724	7.5803	6.68815	9.82729	1.4396	0.10997	0.449876	46.8737
1000	1220	100.019	55.0298	0.109969	17.4046	1.26959	0.096591	7.57412	6.68755	9.82818	1.43973	0.10998	0.449917	46.8918
1000	1210	99.9963	55.0421	0.109968	17.4029	1.27432	0.0889126	7.5653	6.68608	9.83037	1.44005	0.110004	0.450017	46.9153
1000	1200	99.9731	55.0548	0.109965	17.4007	1.27929	0.0815361	7.55604	6.68448	9.83265	1.44039	0.11003	0.450121	46.9399
1000	1190	99.9487	55.0683	0.10996	17.3978	1.28451	0.0744503	7.54629	6.68268	9.83505	1.44074	0.110056	0.450231	46.9653
1000	1180	92.2218	55.4822	0.118851	17.1206	1.32989	0.0723478	7.77501	6.24903	9.77682	1.46859	0.11874	0.487954	44.5594
1000	1170	82.5906	56.1216	0.132266	16.6353	1.38893	0.0715203	8.08737	5.74208	9.6476	1.49685	0.131638	0.544856	41.5207
1000	1160	73.1166	57.0075	0.147841	16.4066	1.38658	0.069624	8.03856	5.23895	9.39489	1.54632	0.147642	0.615455	39.4573
1000	1150	65.8129	57.8206	0.163037	16.1011	1.39575	0.0671023	8.04188	4.76995	9.21692	1.5771	0.162854	0.683757	37.2308
1000	1140	59.715	58.6508	0.178346	15.8186	1.39355	0.0642415	7.97039	4.34431	9.04656	1.60144	0.17823	0.75358	35.2774
1000	1130	54.5164	59.5077	0.1938	15.5646	1.37849	0.0613321	7.81846	3.95896	8.87639	1.62083	0.193905	0.825439	33.6148
1000	1120	50.0466	60.3876	0.209328	15.3345	1.35184	0.0585586	7.59646	3.61157	8.70584	1.63526	0.209851	0.899162	32.2231
1000	1110	46.1806	61.2844	0.224832	15.1235	1.31516	0.0560363	7.31664	3.29972	8.53462	1.64461	0.226005	0.974436	31.0815
1000	1100	42.8227	62.1907	0.240208	14.9275	1.27021	0.0538282	6.99231	3.02078	8.36262	1.64875	0.242284	1.05084	30.1683
1000	1090	39.8968	63.0984	0.255347	14.7426	1.21888	0.0519589	6.6369	2.77192	8.18982	1.64763	0.258593	1.12791	29.4609
1000	1080	37.3399	63.9999	0.270153	14.5658	1.16304	0.0504259	6.2629	2.55014	8.0163	1.64135	0.274833	1.20515	28.936
1000	1070	35.0988	64.8882	0.284546	14.3947	1.1044	0.0492105	5.88113	2.35247	7.84217	1.63009	0.290914	1.2821	28.5716
1000	1060	33.128	65.758	0.298468	14.2274	1.04445	0.0482845	5.50041	2.17604	7.66761	1.61419	0.306761	1.35837	28.347
1000	1050	31.3886	66.605	0.311878	14.0627	0.984385	0.0476169	5.12745	2.01818	7.49278	1.59402	0.322313	1.43364	28.2436
1000	1040	29.8474	67.4266	0.324754	13.8996	0.925169	0.0471771	4.76705	1.87651	7.31788	1.57003	0.337526	1.50767	28.2455
1000	1030	28.476	68.221	0.337087	13.7377	0.867503	0.0469371	4.42241	1.7489	7.14311	1.54267	0.352372	1.58028	28.3392
1000	1020	27.2507	68.9875	0.348879	13.5766	0.811884	0.0468722	4.09547	1.63354	6.96869	1.51236	0.366833	1.65134	28.5135
1000	1010	26.151	69.7259	0.36014	13.4163	0.75864	0.0469622	3.78721	1.52886	6.79481	1.47951	0.380902	1.72078	28.7592
1000	1000	25.1599	70.4366	0.370884	13.2566	0.707972	0.0471903	3.49791	1.4335	6.62171	1.44448	0.394578	1.78856	29.0688
1000	990	24.27	71.1144	0.379203	13.1345	0.659626	0.0474383	3.23091	1.34584	6.41966	1.40644	0.407819	1.85414	29.406
1000	980	23.5293	71.6442	0.380462	12.9685	0.648287	0.0442645	3.15405	1.22503	6.23706	1.36639	0.419285	1.91251	27.9746
1000	970	22.8346	72.1774	0.379581	12.8069	0.633821	0.0414605	3.06081	1.11583	6.057	1.32585	0.430707	1.97069	26.716
1000	960	22.1718	72.7357	0.378055	12.6541	0.610687	0.0396182	2.9239	1.0225	5.87845	1.28507	0.442319	2.0296	25.9097
1000	950	21.518	73.3639	0.381009	12.5295	0.565083	0.0403861	2.67756	0.959002	5.69383	1.24384	0.45467	2.09127	26.3711
1000	940	20.9199	73.9667	0.382989	12.4053	0.522474	0.0412641	2.44972	0.900566	5.51155	1.2018	0.466618	2.15106	26.8803
1000	930	20.3711	74.5452	0.384004	12.2818	0.48274	0.0422483	2.23928	0.846652	5.33173	1.15918	0.478177	2.20901	27.4359
1000	920	19.8661	75.1006	0.384065	12.1592	0.445745	0.0433363	2.04515	0.796792	5.15448	1.11617	0.48936	2.26517	28.0369
1000	910	19.4002	75.6339	0.383185	12.0376	0.411343	0.0445278	1.86624	0.750585	4.97992	1.07297	0.500179	2.31956	28.683
1000	900	18.9693	76.1462	0.381378	11.9173	0.379388	0.0458233	1.70151	0.707682	4.80814	1.02974	0.510647	2.37225	29.3742
Title:	N1x_from	1350
liquid_0	thermodynamic	data	and	composition:
Pressure	Temperature	mass	S	H	V	Cp	viscosity	SiO2	TiO2	Al2O3	Fe2O3	Cr2O3	FeO	MgO	CaO	Na2O	K2O	H2O
1000	1600	100.022	304.388	-1.18947e+06	39.5287	149.607	1.43	55.028	0.109976	17.4062	1.20651	0.0999783	7.63331	6.68855	9.82786	1.43969	0.109976	0.449902
1000	1600	100.022	304.388	-1.18947e+06	39.5287	149.607	1.43	55.028	0.109976	17.4062	1.20651	0.0999783	7.63331	6.68855	9.82786	1.43969	0.109976	0.449902
1000	1590	100.022	303.587	-1.19097e+06	39.5023	149.604	1.462	55.0281	0.109976	17.4062	1.20579	0.0999783	7.63396	6.68855	9.82787	1.43969	0.109976	0.449903
1000	1580	100.022	302.781	-1.19246e+06	39.4759	149.602	1.493	55.0281	0.109976	17.4062	1.20516	0.0999784	7.63453	6.68856	9.82788	1.43969	0.109976	0.449903
1000	1570	100.022	301.972	-1.19396e+06	39.4495	149.6	1.526	55.0281	0.109976	17.4062	1.20463	0.0999785	7.63501	6.68856	9.82788	1.43969	0.109976	0.449903
1000	1560	100.022	301.158	-1.19545e+06	39.4231	149.598	1.558	55.0282	0.109976	17.4063	1.2042	0.0999785	7.6354	6.68856	9.82789	1.43969	0.109976	0.449903
1000	1550	100.021	300.339	-1.19695e+06	39.3967	149.596	1.591	55.0282	0.109976	17.4063	1.20387	0.0999785	7.6357	6.68856	9.82789	1.43969	0.109976	0.449903
1000	1540	100.021	299.517	-1.19845e+06	39.3703	149.594	1.624	55.0282	0.109976	17.4063	1.20365	0.0999786	7.6359	6.68857	9.82789	1.43969	0.109976	0.449903
1000	1530	100.021	298.689	-1.19994e+06	39.344	149.593	1.658	55.0282	0.109976	17.4063	1.20353	0.0999786	7.63601	6.68857	9.82789	1.43969	0.109976	0.449904
1000	1520	100.021	297.857	-1.20144e+06	39.3177	149.591	1.691	55.0282	0.109976	17.4063	1.20352	0.0999786	7.63602	6.68857	9.82789	1.43969	0.109976	0.449904
1000	1510	100.021	297.021	-1.20293e+06	39.2913	149.589	1.726	55.0282	0.109976	17.4063	1.20362	0.0999786	7.63593	6.68857	9.82789	1.43969	0.109976	0.449903
1000	1500	100.021	296.18	-1.20443e+06	39.265	149.587	1.76	55.0282	0.109976	17.4063	1.20383	0.0999785	7.63574	6.68856	9.82789	1.43969	0.109976	0.449903
1000	1490	100.022	295.334	-1.20593e+06	39.2387	149.586	1.796	55.0282	0.109976	17.4063	1.20416	0.0999785	7.63544	6.68856	9.82789	1.43969	0.109976	0.449903
1000	1480	100.022	294.483	-1.20742e+06	39.2125	149.584	1.831	55.0281	0.109976	17.4062	1.20461	0.0999785	7.63503	6.68856	9.82788	1.43969	0.109976	0.449903
1000	1470	100.022	293.627	-1.20892e+06	39.1862	149.583	1.867	55.0281	0.109976	17.4062	1.20518	0.0999784	7.63451	6.68856	9.82788	1.43969	0.109976	0.449903
1000	1460	100.022	292.767	-1.21042e+06	39.16	149.582	1.903	55.0281	0.109976	17.4062	1.20587	0.0999783	7.63388	6.68855	9.82787	1.43969	0.109976	0.449902
1000	1450	100.022	291.902	-1.21191e+06	39.1338	149.58	1.94	55.028	0.109976	17.4062	1.20669	0.0999782	7.63314	6.68854	9.82786	1.43969	0.109976	0.449902
1000	1440	100.022	291.031	-1.21341e+06	39.1075	149.579	1.977	55.028	0.109976	17.4062	1.20764	0.0999782	7.63227	6.68854	9.82785	1.43969	0.109976	0.449902
1000	1430	100.022	290.156	-1.21491e+06	39.0814	149.578	2.015	55.0279	0.109976	17.4062	1.20873	0.099978	7.63129	6.68853	9.82784	1.43968	0.109976	0.449901
1000	1420	100.022	289.275	-1.2164e+06	39.0552	149.577	2.053	55.0278	0.109976	17.4062	1.20995	0.0999779	7.63018	6.68852	9.82783	1.43968	0.109976	0.449901
1000	1410	100.022	288.39	-1.2179e+06	39.029	149.576	2.091	55.0278	0.109976	17.4061	1.21131	0.0999778	7.62894	6.68851	9.82782	1.43968	0.109976	0.4499
1000	1400	100.022	287.499	-1.2194e+06	39.0029	149.575	2.13	55.0277	0.109975	17.4061	1.21282	0.0999776	7.62757	6.6885	9.8278	1.43968	0.109975	0.449899
1000	1390	100.023	286.603	-1.2209e+06	38.9768	149.574	2.17	55.0276	0.109975	17.4061	1.21447	0.0999775	7.62607	6.68849	9.82779	1.43968	0.109975	0.449899
1000	1380	100.023	285.701	-1.2224e+06	38.9507	149.573	2.209	55.0275	0.109975	17.406	1.21628	0.0999773	7.62443	6.68848	9.82777	1.43967	0.109975	0.449898
1000	1370	100.023	284.794	-1.22389e+06	38.9247	149.572	2.25	55.0274	0.109975	17.406	1.21824	0.0999771	7.62265	6.68847	9.82775	1.43967	0.109975	0.449897
1000	1360	100.023	283.881	-1.22539e+06	38.8986	149.572	2.291	55.0273	0.109975	17.406	1.22036	0.0999769	7.62072	6.68845	9.82773	1.43967	0.109975	0.449896
1000	1350	100.023	282.963	-1.22689e+06	38.8726	149.571	2.332	55.0271	0.109974	17.4059	1.22265	0.0999766	7.61864	6.68844	9.8277	1.43966	0.109974	0.449895
1000	1340	100.024	282.04	-1.22839e+06	38.8466	149.571	2.374	55.027	0.109974	17.4059	1.22511	0.0999764	7.61641	6.68842	9.82768	1.43966	0.109974	0.449894
1000	1330	100.024	281.11	-1.22989e+06	38.8206	149.57	2.416	55.0269	0.109974	17.4058	1.22774	0.0999761	7.61402	6.6884	9.82765	1.43966	0.109974	0.449893
1000	1320	100.024	280.175	-1.23139e+06	38.7947	149.57	2.459	55.0267	0.109973	17.4058	1.23055	0.0999759	7.61146	6.68838	9.82763	1.43965	0.109973	0.449891
1000	1310	100.024	279.234	-1.23289e+06	38.7688	149.57	2.503	55.0265	0.109973	17.4057	1.23354	0.0999756	7.60874	6.68836	9.8276	1.43965	0.109973	0.44989
1000	1300	100.025	278.287	-1.23439e+06	38.7429	149.57	2.547	55.0264	0.109973	17.4057	1.23673	0.0999752	7.60585	6.68834	9.82757	1.43964	0.109973	0.449889
1000	1290	100.025	277.334	-1.23589e+06	38.717	149.57	2.591	55.0262	0.109972	17.4056	1.24011	0.0999749	7.60278	6.68832	9.82753	1.43964	0.109972	0.449887
1000	1280	100.025	276.375	-1.23739e+06	38.6911	149.57	2.637	55.026	0.109972	17.4056	1.24369	0.0999745	7.59953	6.6883	9.8275	1.43963	0.109972	0.449885
1000	1270	100.026	275.409	-1.23889e+06	38.6653	149.57	2.682	55.0258	0.109972	17.4055	1.24748	0.0999742	7.59608	6.68827	9.82746	1.43963	0.109972	0.449884
1000	1260	100.026	274.438	-1.24039e+06	38.6395	149.571	2.729	55.0256	0.109971	17.4054	1.25148	0.0999738	7.59244	6.68824	9.82742	1.43962	0.109971	0.449882
1000	1250	100.027	273.46	-1.2419e+06	38.6138	149.571	2.776	55.0253	0.109971	17.4054	1.25571	0.0999733	7.58861	6.68822	9.82738	1.43962	0.109971	0.44988
1000	1240	100.027	272.475	-1.2434e+06	38.5881	149.572	2.823	55.0251	0.10997	17.4053	1.26016	0.0999729	7.58456	6.68819	9.82733	1.43961	0.10997	0.449878
1000	1230	100.028	271.485	-1.2449e+06	38.5624	149.572	2.871	55.0248	0.10997	17.4052	1.26485	0.0999724	7.5803	6.68815	9.82729	1.4396	0.10997	0.449876
1000	1220	100.019	270.464	-1.24633e+06	38.5342	149.558	2.921	55.0298	0.109969	17.4046	1.26959	0.096591	7.57412	6.68755	9.82818	1.43973	0.10998	0.449917
1000	1210	99.9963	269.405	-1.24764e+06	38.5025	149.523	2.972	55.0421	0.109968	17.4029	1.27432	0.0889126	7.5653	6.68608	9.83037	1.44005	0.110004	0.450017
1000	1200	99.9731	268.358	-1.24891e+06	38.4705	144.854	3.024	55.0548	0.109965	17.4007	1.27929	0.0815361	7.55604	6.68448	9.83265	1.44039	0.11003	0.450121
1000	1190	99.9487	267.311	-1.25015e+06	38.4383	144.803	3.076	55.0683	0.10996	17.3978	1.28451	0.0744503	7.54629	6.68268	9.83505	1.44074	0.110056	0.450231
1000	1180	92.2218	245.875	-1.15174e+06	35.5209	133.026	3.176	55.4822	0.118851	17.1206	1.32989	0.0723478	7.77501	6.24903	9.77682	1.46859	0.11874	0.487954
1000	1170	82.5906	219.585	-1.02889e+06	31.8924	118.45	3.291	56.1216	0.132266	16.6353	1.38893	0.0715203	8.08737	5.74208	9.6476	1.49685	0.131638	0.544856
1000	1160	73.1166	194.02	-912282	28.3927	104.321	3.449	57.0075	0.147841	16.4066	1.38658	0.069624	8.03856	5.23895	9.39489	1.54632	0.147642	0.615455
1000	1150	65.8129	174.258	-821853	25.6793	93.434	3.594	57.8206	0.163037	16.1011	1.39575	0.0671023	8.04188	4.76995	9.21692	1.5771	0.162854	0.683757
1000	1140	59.715	157.778	-746917	23.4187	84.393	3.743	58.6508	0.178346	15.8186	1.39355	0.0642415	7.97039	4.34431	9.04656	1.60144	0.17823	0.75358
1000	1130	54.5164	143.751	-683580	21.4968	76.7293	3.896	59.5077	0.1938	15.5646	1.37849	0.0613321	7.81846	3.95896	8.87639	1.62083	0.193905	0.825439
1000	1120	50.0466	131.709	-629547	19.8483	70.1752	4.052	60.3876	0.209328	15.3345	1.35184	0.0585586	7.59646	3.61157	8.70584	1.63526	0.209851	0.899162
1000	1110	46.1806	121.305	-583132	18.4249	64.5344	4.212	61.2844	0.224832	15.1235	1.31516	0.0560363	7.31664	3.29972	8.53462	1.64461	0.226005	0.974436
1000	1100	42.8227	112.275	-543048	17.1899	59.6565	4.375	62.1907	0.240208	14.9275	1.27021	0.0538282	6.99231	3.02078	8.36262	1.64875	0.242284	1.05084
1000	1090	39.8968	104.409	-508278	16.1142	55.4223	4.538	63.0984	0.255347	14.7426	1.21888	0.0519589	6.6369	2.77192	8.18982	1.64763	0.258593	1.12791
1000	1080	37.3399	97.5319	-477991	15.1738	51.7339	4.702	63.9999	0.270153	14.5658	1.16304	0.0504259	6.2629	2.55014	8.0163	1.64135	0.274833	1.20515
1000	1070	35.0988	91.4994	-451503	14.3487	48.5094	4.865	64.8882	0.284546	14.3947	1.1044	0.0492105	5.88113	2.35247	7.84217	1.63009	0.290914	1.2821
1000	1060	33.128	86.1874	-428235	13.622	45.6797	5.026	65.758	0.298468	14.2274	1.04445	0.0482845	5.50041	2.17604	7.66761	1.61419	0.306761	1.35837
1000	1050	31.3886	81.4905	-407705	12.9791	43.186	5.186	66.605	0.311878	14.0627	0.984385	0.0476169	5.12745	2.01818	7.49278	1.59402	0.322313	1.43364
1000	1040	29.8474	77.3191	-389506	12.4081	40.9788	5.343	67.4266	0.324754	13.8996	0.925169	0.0471771	4.76705	1.87651	7.31788	1.57003	0.337526	1.50767
1000	1030	28.476	73.5975	-373296	11.8984	39.0161	5.497	68.221	0.337087	13.7377	0.867503	0.0469371	4.42241	1.7489	7.14311	1.54267	0.352372	1.58028
1000	1020	27.2507	70.2619	-358789	11.4416	37.2629	5.649	68.9875	0.348879	13.5766	0.811884	0.0468722	4.09547	1.63354	6.96869	1.51236	0.366833	1.65134
1000	1010	26.151	67.2581	-345747	11.0301	35.6895	5.799	69.7259	0.36014	13.4163	0.75864	0.0469622	3.78721	1.52886	6.79481	1.47951	0.380902	1.72078
1000	1000	25.1599	64.5408	-333967	10.6579	34.271	5.945	70.4366	0.370884	13.2566	0.707972	0.0471903	3.49791	1.4335	6.62171	1.44448	0.394578	1.78856
1000	990	24.27	62.0883	-323397	10.323	32.9954	6.093	71.1144	0.379203	13.1345	0.659626	0.0474383	3.23091	1.34584	6.41966	1.40644	0.407819	1.85414
1000	980	23.5293	60.0075	-314137	10.0351	31.9116	6.219	71.6442	0.380462	12.9685	0.648287	0.0442645	3.15405	1.22503	6.23706	1.36639	0.419285	1.91251
1000	970	22.8346	58.0537	-305502	9.76543	30.8978	6.347	72.1774	0.379581	12.8069	0.633821	0.0414605	3.06081	1.11583	6.057	1.32585	0.430707	1.97069
1000	960	22.1718	56.1929	-297385	9.50997	29.9361	6.479	72.7357	0.378055	12.6541	0.610687	0.0396182	2.9239	1.0225	5.87845	1.28507	0.442319	2.0296
1000	950	21.518	54.3713	-289657	9.26264	29.0003	6.624	73.3639	0.381009	12.5295	0.565083	0.0403861	2.67756	0.959002	5.69383	1.24384	0.45467	2.09127
1000	940	20.9199	52.6948	-282569	9.03541	28.1427	6.768	73.9667	0.382989	12.4053	0.522474	0.0412641	2.44972	0.900566	5.51155	1.2018	0.466618	2.15106
1000	930	20.3711	51.1466	-276049	8.826	27.3542	6.909	74.5452	0.384004	12.2818	0.48274	0.0422483	2.23928	0.846652	5.33173	1.15918	0.478177	2.20901
1000	920	19.8661	49.7125	-270035	8.63247	26.6271	7.049	75.1006	0.384065	12.1592	0.445745	0.0433363	2.04515	0.796792	5.15448	1.11617	0.48936	2.26517
1000	910	19.4002	48.3801	-264473	8.45314	25.9547	7.187	75.6339	0.383185	12.0376	0.411343	0.0445278	1.86624	0.750585	4.97992	1.07297	0.500179	2.31956
1000	900	18.9693	47.1388	-259318	8.28658	25.3313	7.324	76.1462	0.381378	11.9173	0.379388	0.0458233	1.70151	0.707682	4.80814	1.02974	0.510647	2.37225
orthopyroxene_0	thermodynamic	data	and	composition:
Pressure	Temperature	mass	S	H	V	Cp	structure	formula	SiO2	TiO2	Al2O3	Fe2O3	Cr2O3	FeO	MgO	CaO	Na2O	K2O	H2O	MgO#
1000	1180	3.22889	7.79103	-40474.9	0.993956	4.05788	opx	Na0.00Ca0.07Fe''0.36Mg1.50Fe'''0.02Ti0.00Al0.11Si1.94O6	54.4123	0.00757864	2.53389	0.695435	0	12.2143	28.3225	1.80069	0.0133956	0	0	69.8686
1000	1170	7.0133	16.8304	-87246	2.15079	8.76923	opx	Na0.00Ca0.07Fe''0.39Mg1.47Fe'''0.02Ti0.00Al0.10Si1.94O6	54.2202	0.00761018	2.41014	0.697698	0	13.1481	27.5855	1.9171	0.0136406	0	0	67.7217
1000	1160	0.49291	1.17685	-6095.48	0.15068	0.613776	opx	Na0.00Ca0.08Fe''0.42Mg1.45Fe'''0.02Ti0.00Al0.10Si1.94O6	54.0566	0.00812275	2.33664	0.69735	0	13.9105	27.0172	1.95983	0.0137782	0	0	66.012
1000	980	10.2797	22.4466	-119417	3.01926	12.1481	opx	Na0.00Ca0.08Fe''0.71Mg1.17Fe'''0.01Ti0.00Al0.07Si1.96O6	52.278	0.0158352	1.61627	0.513845	0	22.7191	20.9141	1.93204	0.0108893	0	0	47.9316
1000	970	20.0752	43.5696	-231554	5.8737	23.6204	opx	Na0.00Ca0.08Fe''0.74Mg1.14Fe'''0.01Ti0.00Al0.07Si1.96O6	52.051	0.01572	1.63144	0.524439	0	23.5666	20.3359	1.86428	0.0105499	0	0	46.3206
1000	960	27.6033	59.5598	-316602	8.05051	32.3576	opx	Na0.00Ca0.07Fe''0.77Mg1.12Fe'''0.01Ti0.00Al0.07Si1.96O6	51.8725	0.0156507	1.63917	0.527993	0	24.2604	19.8739	1.80012	0.0102218	0	0	45.0305
1000	950	27.7544	59.5985	-318175	8.08603	32.4867	opx	Na0.00Ca0.07Fe''0.77Mg1.11Fe'''0.01Ti0.00Al0.07Si1.96O6	51.8553	0.0159401	1.61911	0.508361	0	24.444	19.7931	1.7542	0.00996178	0	0	44.7432
1000	940	27.8839	59.5875	-319533	8.11552	32.5915	opx	Na0.00Ca0.07Fe''0.78Mg1.11Fe'''0.01Ti0.00Al0.07Si1.96O6	51.8408	0.0161951	1.59954	0.488899	0	24.6157	19.721	1.70819	0.0097041	0	0	44.4801
1000	930	27.9947	59.5336	-320708	8.13985	32.6755	opx	Na0.00Ca0.07Fe''0.78Mg1.11Fe'''0.01Ti0.00Al0.07Si1.96O6	51.8286	0.0164145	1.58047	0.469686	0	24.7771	19.6562	1.66213	0.0094489	0	0	44.2375
1000	920	28.0894	59.4428	-321726	8.15973	32.7416	opx	Na0.00Ca0.07Fe''0.79Mg1.10Fe'''0.01Ti0.00Al0.07Si1.96O6	51.8183	0.0165972	1.56192	0.450786	0	24.9294	19.5977	1.61606	0.00919628	0	0	44.013
1000	910	28.1704	59.3199	-322608	8.17579	32.7922	opx	Na0.00Ca0.06Fe''0.79Mg1.10Fe'''0.01Ti0.00Al0.07Si1.96O6	51.8096	0.0167423	1.54391	0.432247	0	25.0739	19.5446	1.57002	0.00894634	0	0	43.8038
1000	900	28.2393	59.1691	-323373	8.18853	32.8294	opx	Na0.00Ca0.06Fe''0.80Mg1.10Fe'''0.01Ti0.00Al0.07Si1.96O6	51.8022	0.0168489	1.52643	0.414104	0	25.2115	19.4962	1.52404	0.00869912	0	0	43.6081
clinopyroxene_1	thermodynamic	data	and	composition:
Pressure	Temperature	mass	S	H	V	Cp	structure	formula	SiO2	TiO2	Al2O3	Fe2O3	Cr2O3	FeO	MgO	CaO	Na2O	K2O	H2O
1000	990	0.398722	0.86139	-4970.85	0.120646	0.458684	cpx	Na0.01Ca0.76Fe''0.35Mg0.79Fe'''0.03Ti0.01Al0.13Si1.92O6	51.1496	0.184353	3.00987	1.1772	0	11.223	14.1106	19.0191	0.126257	0	0
1000	980	3.11342	6.69112	-38708	0.940133	3.57007	cpx	Na0.01Ca0.77Fe''0.36Mg0.77Fe'''0.03Ti0.01Al0.13Si1.92O6	51.0041	0.198123	3.02225	1.21094	0	11.5845	13.7584	19.0933	0.128351	0	0
1000	970	5.56519	11.8978	-69011.4	1.67717	6.36135	cpx	Na0.01Ca0.77Fe''0.38Mg0.75Fe'''0.04Ti0.01Al0.13Si1.91O6	50.8673	0.211826	3.03155	1.24071	0	11.9289	13.4217	19.1676	0.130366	0	0
feldspar_0	thermodynamic	data	and	composition:
Pressure	Temperature	mass	S	H	V	Cp	formula	SiO2	TiO2	Al2O3	Fe2O3	Cr2O3	FeO	MgO	CaO	Na2O	K2O	H2O
1000	1180	4.47191	10.8219	-61757.6	1.66777	5.49838	K0.00Na0.17Ca0.83Al1.83Si2.17O8	47.3266	0	33.8628	0	0	0	0	16.8942	1.90537	0.0110954	0
1000	1170	10.2937	24.8351	-142270	3.83976	12.6454	K0.00Na0.18Ca0.82Al1.82Si2.18O8	47.4679	0	33.7673	0	0	0	0	16.7824	1.96998	0.0124291	0
1000	1160	14.92	35.8891	-206369	5.56699	18.3126	K0.00Na0.18Ca0.82Al1.82Si2.18O8	47.6347	0	33.6546	0	0	0	0	16.6505	2.04639	0.0137346	0
1000	1150	18.8248	45.1401	-260586	7.02519	23.0845	K0.00Na0.19Ca0.81Al1.81Si2.19O8	47.7663	0	33.5657	0	0	0	0	16.5464	2.10652	0.0149878	0
1000	1140	22.0716	52.7559	-305776	8.23798	27.0411	K0.00Na0.19Ca0.81Al1.81Si2.19O8	47.8857	0	33.485	0	0	0	0	16.452	2.16106	0.0161754	0
1000	1130	24.8032	59.091	-343896	9.25852	30.3593	K0.00Na0.20Ca0.80Al1.80Si2.20O8	47.9967	0	33.41	0	0	0	0	16.3643	2.21172	0.0172949	0
1000	1120	27.1284	64.4154	-376441	10.1274	33.1738	K0.00Na0.20Ca0.80Al1.80Si2.20O8	48.1002	0	33.3401	0	0	0	0	16.2824	2.25901	0.0183455	0
1000	1110	29.1275	68.9276	-404508	10.8743	35.5838	K0.00Na0.20Ca0.79Al1.79Si2.21O8	48.1971	0	33.2746	0	0	0	0	16.2057	2.30325	0.0193277	0
1000	1100	30.8607	72.7777	-428929	11.522	37.6643	K0.00Na0.21Ca0.79Al1.79Si2.21O8	48.2878	0	33.2133	0	0	0	0	16.134	2.34465	0.0202435	0
1000	1090	32.3751	76.0816	-450346	12.0877	39.4731	K0.00Na0.21Ca0.79Al1.79Si2.21O8	48.3725	0	33.156	0	0	0	0	16.067	2.38334	0.0210957	0
1000	1080	33.7074	78.9307	-469264	12.5853	41.0558	K0.00Na0.21Ca0.78Al1.78Si2.22O8	48.4515	0	33.1026	0	0	0	0	16.0045	2.41943	0.0218878	0
1000	1070	34.8872	81.3982	-486090	13.0258	42.4491	K0.00Na0.22Ca0.78Al1.78Si2.22O8	48.5251	0	33.0529	0	0	0	0	15.9464	2.45301	0.0226238	0
1000	1060	35.9385	83.5433	-501151	13.418	43.6826	K0.00Na0.22Ca0.78Al1.78Si2.22O8	48.5934	0	33.0068	0	0	0	0	15.8923	2.48422	0.0233078	0
1000	1050	36.8809	85.4144	-514718	13.7694	44.7804	K0.00Na0.22Ca0.78Al1.78Si2.22O8	48.6568	0	32.9639	0	0	0	0	15.8422	2.51316	0.0239438	0
1000	1040	37.7302	87.0511	-527009	14.0858	45.7623	K0.00Na0.23Ca0.77Al1.77Si2.23O8	48.7155	0	32.9242	0	0	0	0	15.7958	2.53998	0.0245356	0
1000	1030	38.4998	88.4859	-538206	14.3723	46.6446	K0.00Na0.23Ca0.77Al1.77Si2.23O8	48.7699	0	32.8875	0	0	0	0	15.7527	2.56482	0.0250867	0
1000	1020	39.2007	89.7461	-548459	14.6329	47.4409	K0.00Na0.23Ca0.77Al1.77Si2.23O8	48.8203	0	32.8534	0	0	0	0	15.7129	2.58783	0.0256002	0
1000	1010	39.842	90.8531	-557897	14.871	48.3028	K0.00Na0.23Ca0.77Al1.77Si2.23O8	48.867	0	32.8218	0	0	0	0	15.6759	2.60916	0.0260791	0
1000	1000	40.4313	91.8269	-566622	15.0895	48.9636	K0.00Na0.23Ca0.77Al1.77Si2.23O8	48.9104	0	32.7925	0	0	0	0	15.6416	2.62897	0.0265258	0
1000	990	40.9343	92.5929	-574150	15.2759	49.518	K0.00Na0.23Ca0.76Al1.76Si2.24O8	48.9566	0	32.7613	0	0	0	0	15.6051	2.65009	0.0269271	0
1000	980	41.511	93.507	-582730	15.4889	50.1583	K0.00Na0.24Ca0.76Al1.76Si2.24O8	48.9838	0	32.7429	0	0	0	0	15.5835	2.66245	0.0273299	0
1000	970	42.0455	94.3123	-590730	15.6861	50.7454	K0.00Na0.24Ca0.76Al1.76Si2.24O8	49.0099	0	32.7252	0	0	0	0	15.5628	2.67431	0.0277075	0
1000	960	42.5218	94.9752	-597924	15.8616	51.2605	K0.00Na0.24Ca0.76Al1.76Si2.24O8	49.0375	0	32.7065	0	0	0	0	15.541	2.68688	0.0280555	0
1000	950	42.8933	95.3958	-603651	15.9983	51.6481	K0.00Na0.24Ca0.76Al1.76Si2.24O8	49.0736	0	32.6822	0	0	0	0	15.5125	2.70338	0.0283588	0
1000	940	43.2385	95.7472	-609015	16.1251	52.0024	K0.00Na0.24Ca0.76Al1.76Si2.24O8	49.1075	0	32.6593	0	0	0	0	15.4857	2.71889	0.0286408	0
1000	930	43.56	96.0359	-614054	16.2429	52.3265	K0.00Na0.24Ca0.76Al1.76Si2.24O8	49.1393	0	32.6378	0	0	0	0	15.4605	2.73348	0.0289027	0
1000	920	43.86	96.2676	-618798	16.3526	52.6235	K0.00Na0.24Ca0.76Al1.76Si2.24O8	49.1693	0	32.6175	0	0	0	0	15.4368	2.74721	0.0291456	0
1000	910	44.1406	96.4471	-623274	16.455	52.8957	K0.00Na0.24Ca0.75Al1.75Si2.25O8	49.1976	0	32.5984	0	0	0	0	15.4145	2.76014	0.0293705	0
1000	900	44.4034	96.5787	-627507	16.5507	53.1456	K0.00Na0.25Ca0.75Al1.75Si2.25O8	49.2242	0	32.5805	0	0	0	0	15.3934	2.77232	0.0295781	0
spinel_0	thermodynamic	data	and	composition:
Pressure	Temperature	mass	S	H	V	Cp	formula	SiO2	TiO2	Al2O3	Fe2O3	Cr2O3	FeO	MgO	CaO	Na2O	K2O	H2O
1000	1220	0.009634	0.021218	-81.7283	0.002244	0.010172	Fe''0.42Mg0.58Fe'''0.31Al0.83Cr0.86Ti0.00O4	0	0.107589	22.7038	13.1162	35.1998	16.2745	12.5981	0	0	0	0
1000	1210	0.032669	0.071973	-280.37	0.007635	0.034623	Fe''0.42Mg0.59Fe'''0.31Al0.86Cr0.83Ti0.00O4	0	0.111173	23.6657	13.3327	33.9484	16.1902	12.752	0	0	0	0
1000	1200	0.056657	0.124872	-492.36	0.013292	0.060294	Fe''0.41Mg0.59Fe'''0.31Al0.89Cr0.79Ti0.00O4	0	0.114607	24.7119	13.5306	32.6276	16.0909	12.9244	0	0	0	0
1000	1190	0.081922	0.180658	-721.652	0.019301	0.08758	Fe''0.41Mg0.60Fe'''0.31Al0.93Cr0.75Ti0.00O4	0	0.117807	25.8509	13.7045	31.2345	15.9749	13.1174	0	0	0	0
1000	1180	0.10488	0.229214	-888.719	0.024378	0.110312	Fe''0.45Mg0.55Fe'''0.35Al0.87Cr0.78Ti0.00O4	0	0.141767	23.7776	14.9587	31.7311	17.4454	11.9454	0	0	0	0
1000	1170	0.125117	0.270078	-999.68	0.028519	0.128485	Fe''0.52Mg0.49Fe'''0.40Al0.77Cr0.82Ti0.00O4	0	0.18147	20.6711	16.6652	32.7142	19.4359	10.3322	0	0	0	0
1000	1160	0.147802	0.316069	-1134.53	0.033247	0.149275	Fe''0.56Mg0.44Fe'''0.43Al0.71Cr0.85Ti0.01O4	0	0.226624	18.7093	17.7768	33.2157	20.8477	9.22381	0	0	0	0
1000	1150	0.166772	0.353491	-1231.38	0.037053	0.165768	Fe''0.61Mg0.40Fe'''0.47Al0.65Cr0.87Ti0.01O4	0	0.276818	16.9344	18.9324	33.4817	22.1961	8.17862	0	0	0	0
1000	1140	0.183708	0.386415	-1313.75	0.040412	0.180213	Fe''0.65Mg0.36Fe'''0.50Al0.61Cr0.88Ti0.01O4	0	0.331911	15.5447	19.9331	33.5522	23.3025	7.33552	0	0	0	0
1000	1130	0.198569	0.414858	-1383.28	0.043332	0.192683	Fe''0.68Mg0.33Fe'''0.52Al0.57Cr0.89Ti0.01O4	0	0.392178	14.4391	20.7821	33.5218	24.2066	6.65827	0	0	0	0
1000	1120	0.211323	0.438808	-1440.55	0.045811	0.203199	Fe''0.70Mg0.31Fe'''0.55Al0.54Cr0.89Ti0.01O4	0	0.457586	13.5344	21.493	33.4528	24.9535	6.10874	0	0	0	0
1000	1110	0.222012	0.458395	-1486.36	0.047864	0.211835	Fe''0.73Mg0.29Fe'''0.56Al0.51Cr0.90Ti0.01O4	0	0.527761	12.7762	22.0735	33.3865	25.5773	5.65883	0	0	0	0
1000	1100	0.230738	0.473863	-1521.7	0.049514	0.218706	Fe''0.75Mg0.27Fe'''0.58Al0.49Cr0.90Ti0.02O4	0	0.602039	12.1283	22.5293	33.3493	26.1035	5.28762	0	0	0	0
1000	1090	0.237644	0.485544	-1547.7	0.050793	0.223961	Fe''0.76Mg0.25Fe'''0.59Al0.47Cr0.91Ti0.02O4	0	0.679557	11.5658	22.8669	33.3566	26.5519	4.97916	0	0	0	0
1000	1080	0.242912	0.493835	-1565.57	0.051741	0.227773	Fe''0.78Mg0.24Fe'''0.60Al0.45Cr0.91Ti0.02O4	0	0.759369	11.0713	23.0949	33.4158	26.9376	4.72101	0	0	0	0
1000	1070	0.24674	0.499168	-1576.5	0.052398	0.230327	Fe''0.79Mg0.23Fe'''0.60Al0.43Cr0.92Ti0.02O4	0	0.840545	10.6318	23.2232	33.5283	27.2728	4.50336	0	0	0	0
1000	1060	0.249332	0.501981	-1581.67	0.052807	0.231812	Fe''0.80Mg0.22Fe'''0.61Al0.42Cr0.92Ti0.02O4	0	0.922245	10.2376	23.2631	33.6917	27.567	4.31836	0	0	0	0
1000	1050	0.250884	0.502688	-1582.12	0.053009	0.232402	Fe''0.81Mg0.22Fe'''0.61Al0.41Cr0.93Ti0.03O4	0	1.00376	9.88097	23.2262	33.9017	27.8276	4.15977	0	0	0	0
1000	1040	0.251573	0.501668	-1578.78	0.053041	0.23226	Fe''0.82Mg0.21Fe'''0.61Al0.39Cr0.94Ti0.03O4	0	1.08453	9.556	23.1234	34.1526	28.0609	4.02258	0	0	0	0
1000	1030	0.25156	0.499253	-1572.44	0.052935	0.231524	Fe''0.83Mg0.20Fe'''0.60Al0.38Cr0.95Ti0.03O4	0	1.16412	9.25781	22.9651	34.4388	28.2714	3.90281	0	0	0	0
1000	1020	0.250979	0.495724	-1563.77	0.052718	0.230316	Fe''0.83Mg0.20Fe'''0.60Al0.37Cr0.96Ti0.03O4	0	1.2422	8.98244	22.7603	34.7547	28.4631	3.79726	0	0	0	0
1000	1010	0.249944	0.491318	-1553.3	0.052414	0.228733	Fe''0.84Mg0.19Fe'''0.59Al0.36Cr0.97Ti0.03O4	0	1.31856	8.72665	22.5168	35.0955	28.6391	3.7034	0	0	0	0
1000	1000	0.248548	0.486226	-1541.45	0.052042	0.226858	Fe''0.85Mg0.19Fe'''0.59Al0.35Cr0.99Ti0.04O4	0	1.39304	8.48773	22.2415	35.4567	28.8018	3.61916	0	0	0	0
1000	990	0.247357	0.481638	-1532.14	0.051725	0.225238	Fe''0.85Mg0.19Fe'''0.58Al0.34Cr1.00Ti0.04O4	0	1.46272	8.29915	21.9672	35.7729	28.9541	3.54406	0	0	0	0
1000	980	0.257787	0.500391	-1579.94	0.053779	0.233833	Fe''0.87Mg0.17Fe'''0.61Al0.34Cr0.97Ti0.04O4	0	1.60716	8.05926	22.8726	34.7515	29.4159	3.29358	0	0	0	0
1000	970	0.268109	0.518786	-1626.93	0.055811	0.242333	Fe''0.88Mg0.16Fe'''0.63Al0.33Cr0.95Ti0.05O4	0	1.75256	7.82184	23.7503	33.7671	29.8381	3.07007	0	0	0	0
1000	960	0.275318	0.530816	-1658.3	0.057206	0.248085	Fe''0.90Mg0.15Fe'''0.65Al0.32Cr0.93Ti0.05O4	0	1.8755	7.60128	24.3253	33.1311	30.1693	2.89757	0	0	0	0
1000	950	0.27103	0.519899	-1633.51	0.056253	0.243715	Fe''0.90Mg0.15Fe'''0.64Al0.31Cr0.95Ti0.05O4	0	1.91489	7.45049	23.8322	33.6899	30.2646	2.84797	0	0	0	0
1000	940	0.266515	0.508593	-1607.76	0.055257	0.239167	Fe''0.90Mg0.15Fe'''0.62Al0.31Cr0.96Ti0.05O4	0	1.94473	7.30795	23.3154	34.2824	30.3477	2.80176	0	0	0	0
1000	930	0.261832	0.497016	-1581.31	0.054231	0.23449	Fe''0.91Mg0.15Fe'''0.61Al0.30Cr0.98Ti0.05O4	0	1.96496	7.17248	22.7793	34.9054	30.4195	2.75826	0	0	0	0
1000	920	0.25703	0.485267	-1554.35	0.053183	0.229727	Fe''0.91Mg0.14Fe'''0.60Al0.30Cr1.00Ti0.05O4	0	1.97563	7.043	22.2274	35.5565	30.4806	2.71694	0	0	0	0
1000	910	0.252151	0.473429	-1527.09	0.052122	0.224915	Fe''0.91Mg0.14Fe'''0.58Al0.29Cr1.02Ti0.05O4	0	1.97687	6.91853	21.6629	36.2329	30.5315	2.67732	0	0	0	0
1000	900	0.24723	0.461573	-1499.66	0.051055	0.220083	Fe''0.91Mg0.14Fe'''0.57Al0.29Cr1.04Ti0.05O4	0	1.9689	6.79818	21.0887	36.9323	30.5729	2.63902	0	0	0	0
clinopyroxene_0	thermodynamic	data	and	composition:
Pressure	Temperature	mass	S	H	V	Cp	structure	formula	SiO2	TiO2	Al2O3	Fe2O3	Cr2O3	FeO	MgO	CaO	Na2O	K2O	H2O
1000	1160	11.3392	27.0531	-137823	3.46172	13.8831	cpx	Na0.00Ca0.16Fe''0.46Mg1.30Fe'''0.03Ti0.00Al0.13Si1.92O6	52.7773	0.0134785	3.11825	0.977497	0	15.0382	23.9228	4.11727	0.0352465	0	0
1000	1150	15.2069	36.086	-183680	4.62648	18.5285	cpx	Na0.00Ca0.17Fe''0.48Mg1.27Fe'''0.03Ti0.00Al0.13Si1.92O6	52.5731	0.0147236	3.06759	1.00198	0	15.7768	23.26	4.26945	0.0362964	0	0
1000	1140	18.0361	42.572	-216582	5.4693	21.8738	cpx	Na0.00Ca0.17Fe''0.51Mg1.24Fe'''0.03Ti0.00Al0.13Si1.92O6	52.3814	0.0160296	3.02012	1.02312	0	16.471	22.6342	4.41686	0.037257	0	0
1000	1130	20.4834	48.0951	-244658	6.19249	24.7334	cpx	Na0.00Ca0.18Fe''0.53Mg1.21Fe'''0.03Ti0.00Al0.13Si1.92O6	52.2071	0.0174202	2.97452	1.03941	0	17.1139	22.0593	4.55028	0.0380905	0	0
1000	1120	22.6106	52.816	-268766	6.81629	27.1907	cpx	Na0.00Ca0.18Fe''0.55Mg1.19Fe'''0.03Ti0.00Al0.13Si1.92O6	52.0517	0.0188922	2.92943	1.05034	0	17.7041	21.5369	4.66982	0.0387965	0	0
1000	1110	24.4624	56.8525	-289536	7.35549	29.3063	cpx	Na0.00Ca0.19Fe''0.57Mg1.16Fe'''0.03Ti0.00Al0.13Si1.92O6	51.916	0.0204371	2.8839	1.05555	0	18.2412	21.0674	4.77609	0.0393768	0	0
1000	1100	26.0739	60.2964	-307457	7.8216	31.1278	cpx	Na0.00Ca0.19Fe''0.58Mg1.14Fe'''0.03Ti0.00Al0.12Si1.92O6	51.8	0.0220426	2.83734	1.05499	0	18.7259	20.6498	4.87009	0.0398362	0	0
1000	1090	27.4744	63.2246	-322931	8.22417	32.6942	cpx	Na0.00Ca0.20Fe''0.60Mg1.13Fe'''0.03Ti0.00Al0.12Si1.92O6	51.7032	0.0236943	2.7895	1.04883	0	19.1599	20.2817	4.95304	0.0401827	0	0
1000	1080	28.6896	65.7039	-336301	8.57152	34.0395	cpx	Na0.00Ca0.20Fe''0.61Mg1.11Fe'''0.03Ti0.00Al0.12Si1.93O6	51.6242	0.0253772	2.74039	1.03752	0	19.5463	19.9595	5.02628	0.0404263	0	0
1000	1070	29.7431	67.7942	-347865	8.87102	35.1936	cpx	Na0.00Ca0.20Fe''0.62Mg1.10Fe'''0.03Ti0.00Al0.12Si1.93O6	51.5614	0.0270778	2.69018	1.02164	0	19.8888	19.6792	5.0911	0.0405785	0	0
1000	1060	30.6563	69.5488	-357885	9.12927	36.1834	cpx	Na0.00Ca0.21Fe''0.63Mg1.08Fe'''0.03Ti0.00Al0.12Si1.93O6	51.513	0.0287843	2.63915	1.00187	0	20.1917	19.436	5.14874	0.0406513	0	0
1000	1050	31.4482	71.0153	-366590	9.35212	37.0322	cpx	Na0.00Ca0.21Fe''0.64Mg1.07Fe'''0.03Ti0.00Al0.11Si1.93O6	51.4771	0.0304872	2.58759	0.978916	0	20.4594	19.2256	5.20026	0.0406562	0	0
1000	1040	32.1359	72.2352	-374176	9.54469	37.7606	cpx	Na0.00Ca0.21Fe''0.65Mg1.07Fe'''0.03Ti0.00Al0.11Si1.93O6	51.4518	0.0321794	2.5358	0.953431	0	20.6961	19.0435	5.24659	0.0406042	0	0
1000	1030	32.7343	73.2444	-380812	9.71142	38.3864	cpx	Na0.00Ca0.21Fe''0.66Mg1.06Fe'''0.03Ti0.00Al0.11Si1.93O6	51.4354	0.0338559	2.48403	0.92602	0	20.9058	18.8859	5.28849	0.0405047	0	0
1000	1020	33.2563	74.0739	-386641	9.85611	38.9246	cpx	Na0.00Ca0.21Fe''0.66Mg1.05Fe'''0.03Ti0.00Al0.11Si1.93O6	51.4265	0.0355135	2.43251	0.897207	0	21.0919	18.7493	5.32661	0.0403662	0	0
1000	1010	33.7127	74.7497	-391783	9.98197	39.3881	cpx	Na0.00Ca0.22Fe''0.67Mg1.05Fe'''0.02Ti0.00Al0.11Si1.94O6	51.4239	0.03715	2.3814	0.867438	0	21.2577	18.6307	5.36147	0.0401954	0	0
1000	1000	34.1131	75.2939	-396339	10.0917	39.7877	cpx	Na0.00Ca0.22Fe''0.67Mg1.04Fe'''0.02Ti0.00Al0.10Si1.94O6	51.4263	0.0387643	2.33085	0.837082	0	21.4059	18.5276	5.39349	0.0399978	0	0
1000	990	34.0999	74.9284	-395893	10.0774	39.7097	cpx	Na0.00Ca0.21Fe''0.68Mg1.04Fe'''0.02Ti0.00Al0.10Si1.94O6	51.427	0.039925	2.28475	0.806251	0	21.6299	18.4702	5.30287	0.0391702	0	0
1000	980	21.2573	46.4409	-245052	6.25894	24.641	cpx	Na0.00Ca0.21Fe''0.71Mg1.01Fe'''0.02Ti0.00Al0.10Si1.94O6	51.2149	0.0401764	2.28473	0.823771	0	22.4742	17.9467	5.17712	0.0384326	0	0
1000	970	9.15831	19.893	-104851	2.68688	10.5684	cpx	Na0.00Ca0.21Fe''0.74Mg0.99Fe'''0.02Ti0.00Al0.10Si1.94O6	51.013	0.0401925	2.28137	0.838151	0	23.2962	17.4438	5.04966	0.0376367	0	0
1000	960	7.37277	15.6806	-91291.5	2.21858	8.40467	cpx	Na0.01Ca0.78Fe''0.38Mg0.74Fe'''0.04Ti0.01Al0.13Si1.91O6	50.7682	0.226435	3.03214	1.25486	0	12.1574	13.1492	19.2796	0.132196	0	0
1000	950	7.50601	15.8862	-93141.3	2.25867	8.54617	cpx	Na0.01Ca0.79Fe''0.38Mg0.74Fe'''0.03Ti0.01Al0.13Si1.91O6	50.7877	0.24514	3.00909	1.22043	0	12.0095	13.0889	19.5059	0.133418	0	0
1000	940	7.63194	16.0738	-94909	2.29658	8.6794	cpx	Na0.01Ca0.80Fe''0.37Mg0.73Fe'''0.03Ti0.01Al0.13Si1.91O6	50.8087	0.264417	2.98672	1.18531	0	11.8624	13.0395	19.7184	0.134564	0	0
1000	930	7.75119	16.2448	-96601.8	2.3325	8.80506	cpx	Na0.01Ca0.80Fe''0.37Mg0.73Fe'''0.03Ti0.01Al0.13Si1.91O6	50.8308	0.284266	2.96516	1.14978	0	11.7156	12.9996	19.9191	0.135655	0	0
1000	920	7.86433	16.4006	-98226.2	2.3666	8.92376	cpx	Na0.01Ca0.81Fe''0.36Mg0.73Fe'''0.03Ti0.01Al0.13Si1.92O6	50.8537	0.304682	2.94454	1.11407	0	11.5687	12.968	20.1096	0.136709	0	0
1000	910	7.97183	16.5423	-99787.7	2.39902	9.03604	cpx	Na0.01Ca0.82Fe''0.36Mg0.73Fe'''0.03Ti0.01Al0.13Si1.92O6	50.877	0.32565	2.9249	1.07838	0	11.4216	12.9436	20.2911	0.137738	0	0
1000	900	8.07413	16.6708	-101291	2.4299	9.14237	cpx	Na0.01Ca0.83Fe''0.35Mg0.73Fe'''0.03Ti0.01Al0.13Si1.92O6	50.9006	0.347152	2.9063	1.04283	0	11.2741	12.9257	20.4645	0.138754	0	0
Title:	N1x_from	1350
Phase	Masses:
Pressure	Temperature	mass	liquid_0	orthopyroxene_0	clinopyroxene_0	clinopyroxene_1	feldspar_0	spinel_0
1000	1600	100.022	100.022	0	0	0	0	0
1000	1600	100.022	100.022	0	0	0	0	0
1000	1590	100.022	100.022	0	0	0	0	0
1000	1580	100.022	100.022	0	0	0	0	0
1000	1570	100.022	100.022	0	0	0	0	0
1000	1560	100.022	100.022	0	0	0	0	0
1000	1550	100.021	100.021	0	0	0	0	0
1000	1540	100.021	100.021	0	0	0	0	0
1000	1530	100.021	100.021	0	0	0	0	0
1000	1520	100.021	100.021	0	0	0	0	0
1000	1510	100.021	100.021	0	0	0	0	0
1000	1500	100.021	100.021	0	0	0	0	0
1000	1490	100.022	100.022	0	0	0	0	0
1000	1480	100.022	100.022	0	0	0	0	0
1000	1470	100.022	100.022	0	0	0	0	0
1000	1460	100.022	100.022	0	0	0	0	0
1000	1450	100.022	100.022	0	0	0	0	0
1000	1440	100.022	100.022	0	0	0	0	0
1000	1430	100.022	100.022	0	0	0	0	0
1000	1420	100.022	100.022	0	0	0	0	0
1000	1410	100.022	100.022	0	0	0	0	0
1000	1400	100.022	100.022	0	0	0	0	0
1000	1390	100.023	100.023	0	0	0	0	0
1000	1380	100.023	100.023	0	0	0	0	0
1000	1370	100.023	100.023	0	0	0	0	0
1000	1360	100.023	100.023	0	0	0	0	0
1000	1350	100.023	100.023	0	0	0	0	0
1000	1340	100.024	100.024	0	0	0	0	0
1000	1330	100.024	100.024	0	0	0	0	0
1000	1320	100.024	100.024	0	0	0	0	0
1000	1310	100.024	100.024	0	0	0	0	0
1000	1300	100.025	100.025	0	0	0	0	0
1000	1290	100.025	100.025	0	0	0	0	0
1000	1280	100.025	100.025	0	0	0	0	0
1000	1270	100.026	100.026	0	0	0	0	0
1000	1260	100.026	100.026	0	0	0	0	0
1000	1250	100.027	100.027	0	0	0	0	0
1000	1240	100.027	100.027	0	0	0	0	0
1000	1230	100.028	100.028	0	0	0	0	0
1000	1220	100.028	100.019	0	0	0	0	0.009634
1000	1210	100.029	99.9963	0	0	0	0	0.032669
1000	1200	100.03	99.9731	0	0	0	0	0.056657
1000	1190	100.031	99.9487	0	0	0	0	0.081922
1000	1180	100.028	92.2218	3.22889	0	0	4.47191	0.10488
1000	1170	100.023	82.5906	7.0133	0	0	10.2937	0.125117
1000	1160	100.016	73.1166	0.49291	11.3392	0	14.92	0.147802
1000	1150	100.011	65.8129	0	15.2069	0	18.8248	0.166772
1000	1140	100.006	59.715	0	18.0361	0	22.0716	0.183708
1000	1130	100.002	54.5164	0	20.4834	0	24.8032	0.198569
1000	1120	99.997	50.0466	0	22.6106	0	27.1284	0.211323
1000	1110	99.9925	46.1806	0	24.4624	0	29.1275	0.222012
1000	1100	99.9881	42.8227	0	26.0739	0	30.8607	0.230738
1000	1090	99.9839	39.8968	0	27.4744	0	32.3751	0.237644
1000	1080	99.9798	37.3399	0	28.6896	0	33.7074	0.242912
1000	1070	99.9759	35.0988	0	29.7431	0	34.8872	0.24674
1000	1060	99.9721	33.128	0	30.6563	0	35.9385	0.249332
1000	1050	99.9685	31.3886	0	31.4482	0	36.8809	0.250884
1000	1040	99.965	29.8474	0	32.1359	0	37.7302	0.251573
1000	1030	99.9617	28.476	0	32.7343	0	38.4998	0.25156
1000	1020	99.9586	27.2507	0	33.2563	0	39.2007	0.250979
1000	1010	99.9556	26.151	0	33.7127	0	39.842	0.249944
1000	1000	99.9528	25.1599	0	34.1131	0	40.4313	0.248548
1000	990	99.9503	24.27	0	34.0999	0.398722	40.9343	0.247357
1000	980	99.9486	23.5293	10.2797	21.2573	3.11342	41.511	0.257787
1000	970	99.9469	22.8346	20.0752	9.15831	5.56519	42.0455	0.268109
1000	960	99.945	22.1718	27.6033	7.37277	0	42.5218	0.275318
1000	950	99.9428	21.518	27.7544	7.50601	0	42.8933	0.27103
1000	940	99.9407	20.9199	27.8839	7.63194	0	43.2385	0.266515
1000	930	99.9388	20.3711	27.9947	7.75119	0	43.56	0.261832
1000	920	99.9369	19.8661	28.0894	7.86433	0	43.86	0.25703
1000	910	99.9351	19.4002	28.1704	7.97183	0	44.1406	0.252151
1000	900	99.9334	18.9693	28.2393	8.07413	0	44.4034	0.24723
Title:	N1x_from	1350
Solid	Composition:
Pressure	Temperature	mass	SiO2	TiO2	Al2O3	Fe2O3	Cr2O3	FeO	MgO	CaO	Na2O	K2O	H2O
1000	1600	0	---
1000	1600	0	---
1000	1590	0	---
1000	1580	0	---
1000	1570	0	---
1000	1560	0	---
1000	1550	0	---
1000	1540	0	---
1000	1530	0	---
1000	1520	0	---
1000	1510	0	---
1000	1500	0	---
1000	1490	0	---
1000	1480	0	---
1000	1470	0	---
1000	1460	0	---
1000	1450	0	---
1000	1440	0	---
1000	1430	0	---
1000	1420	0	---
1000	1410	0	---
1000	1400	0	---
1000	1390	0	---
1000	1380	0	---
1000	1370	0	---
1000	1360	0	---
1000	1350	0	---
1000	1340	0	---
1000	1330	0	---
1000	1320	0	---
1000	1310	0	---
1000	1300	0	---
1000	1290	0	---
1000	1280	0	---
1000	1270	0	---
1000	1260	0	---
1000	1250	0	---
1000	1240	0	---
1000	1230	0	---
1000	1220	0.009634	-1.7581e-11	0.107589	22.7038	13.1162	35.1998	16.2745	12.5981	0	0	0	0
1000	1210	0.032669	1.91426e-12	0.111173	23.6657	13.3327	33.9484	16.1902	12.752	0	0	0	0
1000	1200	0.056657	8.27848e-13	0.114607	24.7119	13.5306	32.6276	16.0909	12.9244	0	0	0	0
1000	1190	0.081922	-6.04343e-13	0.117807	25.8509	13.7045	31.2345	15.9749	13.1174	0	0	0	0
1000	1180	7.80568	49.6217	0.00503981	20.7678	0.488663	0.42635	5.28695	11.8763	10.4236	1.09714	0.00635661	0
1000	1170	17.4322	49.8438	0.0043642	21.0577	0.40031	0.234802	5.42925	11.1723	10.6813	1.16877	0.00733944	0
1000	1160	26.8999	49.6584	0.00707565	20.1265	0.522501	0.182504	6.70853	10.63	11.0067	1.15013	0.00761788	0
1000	1150	34.1984	49.6708	0.007897	19.9231	0.537873	0.163277	7.12365	10.3828	11.0066	1.17569	0.00825015	0
1000	1140	40.2914	49.6799	0.00868887	19.7659	0.548874	0.152981	7.47936	10.1654	10.9896	1.20051	0.00886088	0
1000	1130	45.4852	49.6832	0.00955697	19.6211	0.558806	0.146342	7.81259	9.96306	10.9726	1.22321	0.00943096	0
1000	1120	49.9503	49.6854	0.0104877	19.4906	0.566376	0.141527	8.11952	9.77477	10.9569	1.24445	0.00996358	0
1000	1110	53.8119	49.6888	0.0114679	19.3747	0.570914	0.137743	8.39783	9.60043	10.9431	1.26461	0.0104618	0
1000	1100	57.1654	49.6948	0.012484	19.2733	0.572129	0.134608	8.64649	9.44001	10.9313	1.28393	0.0109285	0
1000	1090	60.0871	49.7041	0.0135217	19.1858	0.570009	0.131925	8.86574	9.29334	10.9217	1.30252	0.0113664	0
1000	1080	62.6399	49.7167	0.0145678	19.111	0.564752	0.129584	9.05683	9.15995	10.9143	1.32044	0.0117781	0
1000	1070	64.8771	49.7325	0.0156107	19.0478	0.556696	0.127515	9.22182	9.03911	10.9091	1.3377	0.0121658	0
1000	1060	66.8441	49.7511	0.0166412	18.9946	0.546255	0.125672	9.36322	8.92992	10.9058	1.35427	0.0125314	0
1000	1050	68.5799	49.7721	0.0176523	18.95	0.533862	0.124021	9.48373	8.83134	10.9043	1.37017	0.0128765	0
1000	1040	70.1177	49.7948	0.0186394	18.913	0.519935	0.122535	9.586	8.74232	10.9043	1.38537	0.0132026	0
1000	1030	71.4857	49.8189	0.0195996	18.8822	0.504852	0.121191	9.67254	8.66185	10.9056	1.39987	0.0135109	0
1000	1020	72.7079	49.8439	0.0205316	18.8566	0.488944	0.119969	9.7456	8.58895	10.908	1.4137	0.0138024	0
1000	1010	73.8047	49.8695	0.0214349	18.8356	0.472486	0.118853	9.80717	8.52275	10.9114	1.42686	0.0140783	0
1000	1000	74.7929	49.8954	0.0223097	18.8182	0.455705	0.117828	9.85895	8.46247	10.9154	1.4394	0.0143392	0
1000	990	75.6804	49.9212	0.0237414	18.7925	0.44128	0.116922	9.89971	8.40821	10.9301	1.45171	0.0145645	0
1000	980	76.4193	49.9646	0.0267991	18.7892	0.424759	0.117228	9.87888	8.37715	10.9429	1.46363	0.0148456	0
1000	970	77.1122	50.0032	0.0302469	18.7851	0.408194	0.117404	9.86672	8.34524	10.954	1.47479	0.0151075	0
1000	960	77.7731	50.0342	0.0336597	18.7781	0.392466	0.117285	9.86981	8.31044	10.9635	1.48519	0.0153391	0
1000	950	78.4248	50.0525	0.0357212	18.7618	0.379077	0.11643	9.90472	8.26734	10.972	1.49487	0.0155104	0
1000	940	79.0208	50.0706	0.0378115	18.748	0.365631	0.115625	9.93412	8.22771	10.9806	1.50414	0.0156716	0
1000	930	79.5677	50.0886	0.0399334	18.7363	0.352219	0.114863	9.95883	8.19118	10.9892	1.51301	0.015823	0
1000	920	80.0708	50.1062	0.0420892	18.7265	0.338911	0.114137	9.97952	8.15742	10.9978	1.52148	0.015965	0
1000	910	80.5349	50.1235	0.0442806	18.7182	0.325766	0.113443	9.99678	8.12615	11.0063	1.52957	0.0160977	0
1000	900	80.9641	50.1402	0.0465085	18.7112	0.312827	0.112775	10.0111	8.09712	11.0147	1.53731	0.0162216	0
Title:	N1x_from	1350
Bulk	Composition:
Pressure	Temperature	mass	SiO2	TiO2	Al2O3	Fe2O3	Cr2O3	FeO	MgO	CaO	Na2O	K2O	H2O
1000	1600	100.022	55.028	0.109976	17.4062	1.20651	0.0999783	7.63331	6.68855	9.82786	1.43969	0.109976	0.449902
1000	1600	100.022	55.028	0.109976	17.4062	1.20651	0.0999783	7.63331	6.68855	9.82786	1.43969	0.109976	0.449902
1000	1590	100.022	55.0281	0.109976	17.4062	1.20579	0.0999783	7.63396	6.68855	9.82787	1.43969	0.109976	0.449903
1000	1580	100.022	55.0281	0.109976	17.4062	1.20516	0.0999784	7.63453	6.68856	9.82788	1.43969	0.109976	0.449903
1000	1570	100.022	55.0281	0.109976	17.4062	1.20463	0.0999785	7.63501	6.68856	9.82788	1.43969	0.109976	0.449903
1000	1560	100.022	55.0282	0.109976	17.4063	1.2042	0.0999785	7.6354	6.68856	9.82789	1.43969	0.109976	0.449903
1000	1550	100.021	55.0282	0.109976	17.4063	1.20387	0.0999785	7.6357	6.68856	9.82789	1.43969	0.109976	0.449903
1000	1540	100.021	55.0282	0.109976	17.4063	1.20365	0.0999786	7.6359	6.68857	9.82789	1.43969	0.109976	0.449903
1000	1530	100.021	55.0282	0.109976	17.4063	1.20353	0.0999786	7.63601	6.68857	9.82789	1.43969	0.109976	0.449904
1000	1520	100.021	55.0282	0.109976	17.4063	1.20352	0.0999786	7.63602	6.68857	9.82789	1.43969	0.109976	0.449904
1000	1510	100.021	55.0282	0.109976	17.4063	1.20362	0.0999786	7.63593	6.68857	9.82789	1.43969	0.109976	0.449903
1000	1500	100.021	55.0282	0.109976	17.4063	1.20383	0.0999785	7.63574	6.68856	9.82789	1.43969	0.109976	0.449903
1000	1490	100.022	55.0282	0.109976	17.4063	1.20416	0.0999785	7.63544	6.68856	9.82789	1.43969	0.109976	0.449903
1000	1480	100.022	55.0281	0.109976	17.4062	1.20461	0.0999785	7.63503	6.68856	9.82788	1.43969	0.109976	0.449903
1000	1470	100.022	55.0281	0.109976	17.4062	1.20518	0.0999784	7.63451	6.68856	9.82788	1.43969	0.109976	0.449903
1000	1460	100.022	55.0281	0.109976	17.4062	1.20587	0.0999783	7.63388	6.68855	9.82787	1.43969	0.109976	0.449902
1000	1450	100.022	55.028	0.109976	17.4062	1.20669	0.0999782	7.63314	6.68854	9.82786	1.43969	0.109976	0.449902
1000	1440	100.022	55.028	0.109976	17.4062	1.20764	0.0999782	7.63227	6.68854	9.82785	1.43969	0.109976	0.449902
1000	1430	100.022	55.0279	0.109976	17.4062	1.20873	0.099978	7.63129	6.68853	9.82784	1.43968	0.109976	0.449901
1000	1420	100.022	55.0278	0.109976	17.4062	1.20995	0.0999779	7.63018	6.68852	9.82783	1.43968	0.109976	0.449901
1000	1410	100.022	55.0278	0.109976	17.4061	1.21131	0.0999778	7.62894	6.68851	9.82782	1.43968	0.109976	0.4499
1000	1400	100.022	55.0277	0.109975	17.4061	1.21282	0.0999776	7.62757	6.6885	9.8278	1.43968	0.109975	0.449899
1000	1390	100.023	55.0276	0.109975	17.4061	1.21447	0.0999775	7.62607	6.68849	9.82779	1.43968	0.109975	0.449899
1000	1380	100.023	55.0275	0.109975	17.406	1.21628	0.0999773	7.62443	6.68848	9.82777	1.43967	0.109975	0.449898
1000	1370	100.023	55.0274	0.109975	17.406	1.21824	0.0999771	7.62265	6.68847	9.82775	1.43967	0.109975	0.449897
1000	1360	100.023	55.0273	0.109975	17.406	1.22036	0.0999769	7.62072	6.68845	9.82773	1.43967	0.109975	0.449896
1000	1350	100.023	55.0271	0.109974	17.4059	1.22265	0.0999766	7.61864	6.68844	9.8277	1.43966	0.109974	0.449895
1000	1340	100.024	55.027	0.109974	17.4059	1.22511	0.0999764	7.61641	6.68842	9.82768	1.43966	0.109974	0.449894
1000	1330	100.024	55.0269	0.109974	17.4058	1.22774	0.0999761	7.61402	6.6884	9.82765	1.43966	0.109974	0.449893
1000	1320	100.024	55.0267	0.109973	17.4058	1.23055	0.0999759	7.61146	6.68838	9.82763	1.43965	0.109973	0.449891
1000	1310	100.024	55.0265	0.109973	17.4057	1.23354	0.0999756	7.60874	6.68836	9.8276	1.43965	0.109973	0.44989
1000	1300	100.025	55.0264	0.109973	17.4057	1.23673	0.0999752	7.60585	6.68834	9.82757	1.43964	0.109973	0.449889
1000	1290	100.025	55.0262	0.109972	17.4056	1.24011	0.0999749	7.60278	6.68832	9.82753	1.43964	0.109972	0.449887
1000	1280	100.025	55.026	0.109972	17.4056	1.24369	0.0999745	7.59953	6.6883	9.8275	1.43963	0.109972	0.449885
1000	1270	100.026	55.0258	0.109972	17.4055	1.24748	0.0999742	7.59608	6.68827	9.82746	1.43963	0.109972	0.449884
1000	1260	100.026	55.0256	0.109971	17.4054	1.25148	0.0999738	7.59244	6.68824	9.82742	1.43962	0.109971	0.449882
1000	1250	100.027	55.0253	0.109971	17.4054	1.25571	0.0999733	7.58861	6.68822	9.82738	1.43962	0.109971	0.44988
1000	1240	100.027	55.0251	0.10997	17.4053	1.26016	0.0999729	7.58456	6.68819	9.82733	1.43961	0.10997	0.449878
1000	1230	100.028	55.0248	0.10997	17.4052	1.26485	0.0999724	7.5803	6.68815	9.82729	1.4396	0.10997	0.449876
1000	1220	100.028	55.0245	0.109969	17.4051	1.27073	0.0999718	7.57495	6.68812	9.82723	1.43959	0.109969	0.449873
1000	1210	100.029	55.0241	0.109968	17.405	1.27826	0.0999711	7.56811	6.68806	9.82716	1.43958	0.109968	0.44987
1000	1200	100.03	55.0236	0.109967	17.4048	1.28623	0.0999703	7.56087	6.68801	9.82708	1.43957	0.109967	0.449866
1000	1190	100.031	55.0232	0.109966	17.4047	1.29468	0.0999694	7.5532	6.68795	9.82699	1.43956	0.109966	0.449862
1000	1180	100.028	55.0249	0.10997	17.4052	1.26424	0.0999725	7.58085	6.68816	9.82729	1.4396	0.10997	0.449876
1000	1170	100.023	55.0275	0.109975	17.406	1.21663	0.0999773	7.62411	6.68848	9.82776	1.43967	0.109975	0.449898
1000	1160	100.016	55.0309	0.109982	17.4071	1.15418	0.0999835	7.68085	6.6889	9.82838	1.43976	0.109982	0.449926
1000	1150	100.011	55.0338	0.109988	17.408	1.1024	0.0999887	7.72789	6.68924	9.82889	1.43984	0.109988	0.449949
1000	1140	100.006	55.0365	0.109993	17.4089	1.05324	0.0999936	7.77256	6.68957	9.82937	1.43991	0.109993	0.449971
1000	1130	100.002	55.0391	0.109998	17.4097	1.00566	0.0999984	7.81579	6.68989	9.82984	1.43998	0.109998	0.449993
1000	1120	99.997	55.0417	0.110003	17.4105	0.959488	0.100003	7.85774	6.6902	9.8303	1.44004	0.110003	0.450014
1000	1110	99.9925	55.0442	0.110008	17.4113	0.914635	0.100008	7.89849	6.6905	9.83074	1.44011	0.110008	0.450034
1000	1100	99.9881	55.0466	0.110013	17.4121	0.8711	0.100012	7.93804	6.6908	9.83117	1.44017	0.110013	0.450054
1000	1090	99.9839	55.0489	0.110018	17.4128	0.82893	0.100016	7.97636	6.69108	9.83159	1.44023	0.110018	0.450073
1000	1080	99.9798	55.0511	0.110022	17.4135	0.788198	0.10002	8.01337	6.69135	9.83199	1.44029	0.110022	0.450091
1000	1070	99.9759	55.0533	0.110027	17.4142	0.748981	0.100024	8.049	6.69162	9.83237	1.44035	0.110027	0.450109
1000	1060	99.9721	55.0554	0.110031	17.4149	0.711341	0.100028	8.08319	6.69187	9.83275	1.4404	0.110031	0.450126
1000	1050	99.9685	55.0574	0.110035	17.4155	0.675319	0.100032	8.11592	6.69211	9.8331	1.44045	0.110035	0.450142
1000	1040	99.965	55.0593	0.110038	17.4161	0.640929	0.100035	8.14717	6.69234	9.83344	1.4405	0.110038	0.450157
1000	1030	99.9617	55.0611	0.110042	17.4167	0.60816	0.100038	8.17694	6.69256	9.83376	1.44055	0.110042	0.450172
1000	1020	99.9586	55.0628	0.110046	17.4172	0.576984	0.100041	8.20527	6.69277	9.83407	1.4406	0.110046	0.450186
1000	1010	99.9556	55.0644	0.110049	17.4177	0.547351	0.100044	8.23219	6.69297	9.83436	1.44064	0.110049	0.4502
1000	1000	99.9528	55.066	0.110052	17.4182	0.519205	0.100047	8.25776	6.69316	9.83464	1.44068	0.110052	0.450212
1000	990	99.9503	55.0674	0.110055	17.4187	0.494299	0.10005	8.28039	6.69332	9.83488	1.44072	0.110055	0.450224
1000	980	99.9486	55.0683	0.110057	17.4189	0.477381	0.100051	8.29576	6.69344	9.83505	1.44074	0.110057	0.450231
1000	970	99.9469	55.0693	0.110058	17.4193	0.459742	0.100053	8.31179	6.69356	9.83523	1.44077	0.110058	0.450239
1000	960	99.945	55.0703	0.110061	17.4196	0.440876	0.100055	8.32893	6.69368	9.83541	1.44079	0.110061	0.450248
1000	950	99.9428	55.0715	0.110063	17.42	0.419125	0.100057	8.34869	6.69383	9.83563	1.44082	0.110063	0.450258
1000	940	99.9407	55.0726	0.110065	17.4203	0.398462	0.100059	8.36746	6.69397	9.83583	1.44085	0.110065	0.450267
1000	930	99.9388	55.0737	0.110067	17.4207	0.378823	0.100061	8.38531	6.6941	9.83602	1.44088	0.110067	0.450276
1000	920	99.9369	55.0748	0.110069	17.421	0.360148	0.100063	8.40227	6.69422	9.83621	1.44091	0.110069	0.450284
1000	910	99.9351	55.0757	0.110071	17.4213	0.342379	0.100065	8.41842	6.69434	9.83638	1.44094	0.110071	0.450292
1000	900	99.9334	55.0767	0.110073	17.4216	0.325461	0.100067	8.43379	6.69446	9.83655	1.44096	0.110073	0.4503

## Sheet: 2 kbar
Title:	N1x_from	1350
System	Thermodynamic	Data:
Pressure	Temperature	mass	F	phi	S	H	V	Cp	dVdP*10^6	dVdT*10^6	fO2(absolute)	fO2-(QFM)	rhol	rhos	viscosity	aH2O	chisqr
2000	1600	100.018	1	1	304.112	-1.18598e+06	39.2434	149.583	-272.992	2638.74	-4.759	0	2.54865	0	1.43	0.0269904	0
2000	1600	100.018	1	1	304.112	-1.18598e+06	39.2434	149.583	-272.992	2638.74	-4.759	0	2.54865	0	1.43	0.0269904	0
2000	1590	100.018	1	1	303.311	-1.18747e+06	39.2169	149.581	-273.062	2638.61	-4.829	0	2.55037	0	1.462	0.0269727	0
2000	1580	100.018	1	1	302.505	-1.18897e+06	39.1905	149.578	-273.134	2638.46	-4.899	0	2.55209	0	1.493	0.0269551	0
2000	1570	100.018	1	1	301.696	-1.19046e+06	39.164	149.575	-273.206	2638.28	-4.971	0	2.55381	0	1.526	0.0269376	0
2000	1560	100.017	1	1	300.882	-1.19196e+06	39.1376	149.573	-273.279	2638.07	-5.043	0	2.55553	0	1.558	0.0269204	0
2000	1550	100.017	1	1	300.064	-1.19345e+06	39.1112	149.57	-273.352	2637.83	-5.116	0	2.55726	0	1.591	0.0269033	0
2000	1540	100.017	1	1	299.241	-1.19495e+06	39.0848	149.568	-273.427	2637.56	-5.19	0	2.55899	0	1.624	0.0268864	0
2000	1530	100.017	1	1	298.414	-1.19644e+06	39.0584	149.565	-273.502	2637.27	-5.265	0	2.56072	0	1.658	0.0268697	0
2000	1520	100.017	1	1	297.582	-1.19794e+06	39.032	149.563	-273.578	2636.95	-5.341	0	2.56245	0	1.691	0.0268533	0
2000	1510	100.017	1	1	296.745	-1.19943e+06	39.0056	149.561	-273.655	2636.61	-5.417	0	2.56418	0	1.726	0.0268371	0
2000	1500	100.017	1	1	295.904	-1.20093e+06	38.9793	149.559	-273.733	2636.24	-5.494	0	2.56591	0	1.76	0.0268211	0
2000	1490	100.017	1	1	295.059	-1.20243e+06	38.9529	149.556	-273.812	2635.84	-5.573	0	2.56765	0	1.796	0.0268055	0
2000	1480	100.017	1	1	294.208	-1.20392e+06	38.9266	149.554	-273.891	2635.41	-5.652	0	2.56939	0	1.831	0.0267902	0
2000	1470	100.017	1	1	293.353	-1.20542e+06	38.9003	149.552	-273.972	2634.96	-5.732	0	2.57112	0	1.867	0.0267751	0
2000	1460	100.017	1	1	292.492	-1.20691e+06	38.874	149.55	-274.053	2634.49	-5.813	0	2.57287	0	1.903	0.0267605	0
2000	1450	100.018	1	1	291.627	-1.20841e+06	38.8477	149.549	-274.136	2633.98	-5.894	0	2.57461	0	1.94	0.0267462	0
2000	1440	100.018	1	1	290.757	-1.20991e+06	38.8214	149.547	-274.219	2633.45	-5.977	0	2.57635	0	1.977	0.0267323	0
2000	1430	100.018	1	1	289.882	-1.2114e+06	38.7952	149.545	-274.303	2632.9	-6.061	0	2.5781	0	2.015	0.0267188	0
2000	1420	100.018	1	1	289.001	-1.2129e+06	38.7689	149.543	-274.389	2632.31	-6.146	0	2.57984	0	2.053	0.0267057	0
2000	1410	100.018	1	1	288.116	-1.2144e+06	38.7427	149.542	-274.475	2631.7	-6.232	0	2.58159	0	2.091	0.0266931	0
2000	1400	100.018	1	1	287.225	-1.21589e+06	38.7165	149.54	-274.562	2631.07	-6.318	0	2.58334	0	2.13	0.026681	0
2000	1390	100.018	1	1	286.329	-1.21739e+06	38.6904	149.539	-274.651	2630.41	-6.406	0	2.58509	0	2.17	0.0266694	0
2000	1380	100.018	1	1	285.428	-1.21889e+06	38.6642	149.538	-274.74	2629.72	-6.495	0	2.58685	0	2.209	0.0266583	0
2000	1370	100.019	1	1	284.521	-1.22039e+06	38.6381	149.537	-274.831	2629.01	-6.585	0	2.5886	0	2.25	0.0266478	0
2000	1360	100.019	1	1	283.608	-1.22189e+06	38.6119	149.535	-274.923	2628.28	-6.676	0	2.59036	0	2.291	0.0266379	0
2000	1350	100.019	1	1	282.69	-1.22338e+06	38.5858	149.534	-275.016	2627.51	-6.768	0	2.59212	0	2.332	0.0266287	0
2000	1340	100.019	1	1	281.767	-1.22488e+06	38.5598	149.533	-275.11	2626.73	-6.862	0	2.59387	0	2.374	0.0266201	0
2000	1330	100.019	1	1	280.837	-1.22638e+06	38.5337	149.532	-275.205	2625.91	-6.956	0	2.59563	0	2.416	0.0266122	0
2000	1320	100.02	1	1	279.902	-1.22788e+06	38.5077	149.532	-275.301	2625.08	-7.052	0	2.59739	0	2.459	0.0266051	0
2000	1310	100.02	1	1	278.961	-1.22938e+06	38.4817	149.531	-275.399	2624.22	-7.149	0	2.59916	0	2.503	0.0265987	0
2000	1300	100.02	1	1	278.015	-1.23088e+06	38.4557	149.53	-275.498	2623.33	-7.247	0	2.60092	0	2.547	0.0265932	0
2000	1290	100.021	1	1	277.062	-1.23238e+06	38.4297	149.53	-275.599	2622.42	-7.346	0	2.60269	0	2.591	0.0265885	0
2000	1280	100.021	1	1	276.103	-1.23388e+06	38.4038	149.53	-275.701	2621.48	-7.447	0	2.60445	0	2.637	0.0265847	0
2000	1270	100.021	1	1	275.138	-1.23538e+06	38.3779	149.529	-275.804	2620.52	-7.549	0	2.60622	0	2.682	0.0265819	0
2000	1260	100.022	1	1	274.166	-1.23688e+06	38.352	149.529	-275.908	2619.54	-7.652	0	2.60799	0	2.729	0.02658	0
2000	1250	100.022	1	1	273.189	-1.23838e+06	38.3262	149.529	-276.014	2618.53	-7.757	0	2.60976	0	2.776	0.0265792	0
2000	1240	100.022	1	1	272.204	-1.23988e+06	38.3004	149.529	-276.122	2617.5	-7.863	0	2.61153	0	2.823	0.0265796	0
2000	1230	100.023	0.999844	0.999905	271.211	-1.24139e+06	38.2741	149.521	-276.213	2615.8	-7.97	0	2.61317	4.28511	2.872	0.0265889	0
2000	1220	100.024	0.999619	0.999766	270.209	-1.2429e+06	38.2477	149.511	-276.299	2613.8	-8.079	0	2.61477	4.26909	2.923	0.0266029	0
2000	1210	100.024	0.999384	0.999621	269.2	-1.24442e+06	38.2213	149.499	-276.384	2611.77	-8.19	0	2.61636	4.25167	2.974	0.0266184	0
2000	1200	100.024	0.98509	0.988114	267.864	-1.24638e+06	38.1268	144.388	-274.605	2592.22	-8.302	0	2.61542	3.29097	3.056	0.0270815	0
2000	1190	100.021	0.903947	0.91413	265.002	-1.25052e+06	37.8777	142.099	-261.695	2486.78	-8.415	0	2.6112	2.95378	3.16	0.0314886	0
2000	1180	100.015	0.795655	0.815356	261.598	-1.25538e+06	37.5501	139.025	-244.743	2345.42	-8.53	0	2.59914	2.94769	3.309	0.0391636	0
2000	1170	100.015	0.795655	0.815356	261.598	-1.25538e+06	37.5501	139.025	-244.743	2345.42	-8.53	0.117	2.59914	2.94769	3.309	0.0391636	0
2000	1160	100.015	0.795655	0.815356	261.598	-1.25538e+06	37.5501	139.025	-244.743	2345.42	-8.53	0.235	2.59914	2.94769	3.309	0.0391636	0
2000	1150	100.015	0.795655	0.815356	261.598	-1.25538e+06	37.5501	139.025	-244.743	2345.42	-8.53	0.355	2.59914	2.94769	3.309	0.0391636	0
2000	1140	99.9954	0.533661	0.569563	251.792	-1.2691e+06	36.7335	131.668	-202.613	2002.47	-9.006	0	2.5506	2.94924	3.895	0.0762857	0
2000	1130	99.9911	0.490723	0.528628	249.862	-1.27174e+06	36.5925	130.454	-195.599	1945.45	-9.129	0	2.53662	2.95229	4.051	0.0873266	0
2000	1120	99.9868	0.453609	0.493075	248.065	-1.27418e+06	36.4685	129.398	-189.489	1895.77	-9.254	0	2.52229	2.95519	4.21	0.0989843	0
2000	1110	99.9827	0.421388	0.462063	246.379	-1.27645e+06	36.3588	128.473	-184.137	1852.21	-9.381	0	2.50782	2.95782	4.37	0.111184	0
2000	1100	99.9788	0.393312	0.434912	244.788	-1.27857e+06	36.2614	127.657	-179.427	1813.81	-9.51	0	2.49344	2.96015	4.531	0.12384	0
2000	1090	99.9749	0.368764	0.411059	243.277	-1.28057e+06	36.1746	126.934	-175.263	1779.78	-9.64	0	2.47932	2.96215	4.692	0.136862	0
2000	1080	99.9712	0.347227	0.390028	241.834	-1.28247e+06	36.0969	126.288	-171.564	1749.45	-9.773	0	2.4656	2.96386	4.852	0.150161	0
2000	1070	99.9677	0.328261	0.371416	240.447	-1.28427e+06	36.027	125.707	-168.264	1722.27	-9.907	0	2.4524	2.9653	5.01	0.163657	0
2000	1060	99.9643	0.311493	0.354877	239.109	-1.28601e+06	35.9639	125.181	-165.305	1697.76	-10.044	0	2.43978	2.9665	5.166	0.177276	0
2000	1050	99.9611	0.296607	0.34012	237.812	-1.28767e+06	35.9065	124.701	-162.64	1675.52	-10.183	0	2.42778	2.9675	5.32	0.190958	0
2000	1040	99.9581	0.283336	0.326896	236.549	-1.28928e+06	35.854	124.261	-160.226	1655.22	-10.323	0	2.41642	2.96833	5.472	0.20465	0
2000	1030	99.9552	0.271454	0.314995	235.315	-1.29085e+06	35.8059	123.854	-158.03	1636.57	-10.466	0	2.40571	2.96903	5.621	0.218312	0
2000	1020	99.9524	0.260769	0.304241	234.104	-1.29237e+06	35.7614	123.617	-156.039	1623.55	-10.611	0	2.39562	2.96961	5.768	0.23191	0
2000	1010	99.9498	0.251159	0.294531	232.91	-1.29387e+06	35.7195	123.265	-154.219	1607.75	-10.758	0	2.38613	2.97022	5.914	0.245338	0
2000	1000	99.9476	0.24253	0.285797	231.724	-1.29534e+06	35.679	122.931	-152.592	1593.19	-10.908	0	2.37721	2.971	6.062	0.258448	0
2000	990	99.9457	0.235058	0.27812	230.424	-1.29696e+06	35.6324	122.671	-151.153	1585.63	-11.06	0	2.37063	2.97223	6.192	0.270934	0
2000	980	99.944	0.228226	0.271067	229.083	-1.29861e+06	35.5834	122.45	-149.822	1581.43	-11.214	0	2.36481	2.9738	6.317	0.283277	0
2000	970	99.9422	0.221848	0.264484	227.738	-1.30026e+06	35.5347	122.251	-148.572	1578.65	-11.371	0	2.35913	2.97556	6.442	0.29563	0
2000	960	99.9402	0.215458	0.257955	226.581	-1.30166e+06	35.5009	121.975	-147.282	1567.17	-11.531	0	2.35136	2.97637	6.586	0.308699	0
2000	950	99.9383	0.209606	0.251946	225.432	-1.30304e+06	35.4688	121.711	-146.079	1556.3	-11.693	0	2.34412	2.97712	6.728	0.321564	0
2000	940	99.9364	0.20423	0.246402	224.288	-1.3044e+06	35.4383	121.457	-144.952	1545.96	-11.857	0	2.33736	2.97783	6.868	0.334226	0
2000	930	99.9347	0.199278	0.241272	223.149	-1.30575e+06	35.409	121.212	-143.895	1536.09	-12.025	0	2.33107	2.9785	7.007	0.346684	0
2000	920	99.9331	0.194706	0.236515	222.013	-1.30708e+06	35.381	120.975	-142.899	1526.65	-12.195	0	2.32519	2.97915	7.144	0.358944	0
2000	910	99.9315	0.190476	0.232094	220.879	-1.3084e+06	35.3541	120.744	-141.959	1517.6	-12.368	0	2.31973	2.97978	7.281	0.371009	0
2000	900	99.93	0.186552	0.227977	219.746	-1.30971e+06	35.3282	120.52	-141.069	1508.89	-12.544	0	2.31464	2.9804	7.416	0.382886	0
Title:	N1x_from	1350
Liquid	Composition:
Pressure	Temperature	mass	SiO2	TiO2	Al2O3	Fe2O3	Cr2O3	FeO	MgO	CaO	Na2O	K2O	H2O	MgO#
2000	1600	100.018	55.0302	0.109981	17.4069	1.16652	0.0999823	7.66964	6.68881	9.82826	1.43974	0.109981	0.44992	46.5845
2000	1600	100.018	55.0302	0.109981	17.4069	1.16652	0.0999823	7.66964	6.68881	9.82826	1.43974	0.109981	0.44992	46.5845
2000	1590	100.018	55.0303	0.109981	17.4069	1.1657	0.0999824	7.67039	6.68882	9.82827	1.43975	0.109981	0.449921	46.5821
2000	1580	100.018	55.0303	0.109981	17.4069	1.16496	0.0999824	7.67106	6.68882	9.82827	1.43975	0.109981	0.449921	46.5799
2000	1570	100.018	55.0304	0.109981	17.407	1.16432	0.0999825	7.67164	6.68883	9.82828	1.43975	0.109981	0.449921	46.5781
2000	1560	100.017	55.0304	0.109981	17.407	1.16377	0.0999826	7.67214	6.68883	9.82828	1.43975	0.109981	0.449921	46.5764
2000	1550	100.017	55.0304	0.109981	17.407	1.16332	0.0999826	7.67255	6.68884	9.82829	1.43975	0.109981	0.449922	46.5752
2000	1540	100.017	55.0304	0.109981	17.407	1.16297	0.0999826	7.67287	6.68884	9.82829	1.43975	0.109981	0.449922	46.5741
2000	1530	100.017	55.0305	0.109981	17.407	1.16272	0.0999827	7.67309	6.68884	9.8283	1.43975	0.109981	0.449922	46.5734
2000	1520	100.017	55.0305	0.109981	17.407	1.16257	0.0999827	7.67323	6.68884	9.8283	1.43975	0.109981	0.449922	46.573
2000	1510	100.017	55.0305	0.109981	17.407	1.16253	0.0999827	7.67327	6.68884	9.8283	1.43975	0.109981	0.449922	46.5728
2000	1500	100.017	55.0305	0.109981	17.407	1.1626	0.0999827	7.6732	6.68884	9.8283	1.43975	0.109981	0.449922	46.573
2000	1490	100.017	55.0305	0.109981	17.407	1.16277	0.0999827	7.67304	6.68884	9.82829	1.43975	0.109981	0.449922	46.5736
2000	1480	100.017	55.0304	0.109981	17.407	1.16307	0.0999826	7.67278	6.68884	9.82829	1.43975	0.109981	0.449922	46.5744
2000	1470	100.017	55.0304	0.109981	17.407	1.16347	0.0999826	7.67241	6.68883	9.82829	1.43975	0.109981	0.449922	46.5756
2000	1460	100.017	55.0304	0.109981	17.407	1.164	0.0999825	7.67193	6.68883	9.82828	1.43975	0.109981	0.449921	46.5771
2000	1450	100.018	55.0303	0.109981	17.4069	1.16465	0.0999825	7.67134	6.68883	9.82828	1.43975	0.109981	0.449921	46.579
2000	1440	100.018	55.0303	0.109981	17.4069	1.16542	0.0999824	7.67064	6.68882	9.82827	1.43975	0.109981	0.449921	46.5813
2000	1430	100.018	55.0303	0.109981	17.4069	1.16632	0.0999823	7.66982	6.68882	9.82826	1.43975	0.109981	0.44992	46.5839
2000	1420	100.018	55.0302	0.10998	17.4069	1.16735	0.0999822	7.66888	6.68881	9.82825	1.43974	0.10998	0.44992	46.587
2000	1410	100.018	55.0301	0.10998	17.4069	1.16852	0.0999821	7.66782	6.6888	9.82824	1.43974	0.10998	0.449919	46.5904
2000	1400	100.018	55.0301	0.10998	17.4069	1.16982	0.0999819	7.66664	6.68879	9.82823	1.43974	0.10998	0.449919	46.5941
2000	1390	100.018	55.03	0.10998	17.4068	1.17126	0.0999818	7.66533	6.68878	9.82821	1.43974	0.10998	0.449918	46.5984
2000	1380	100.018	55.0299	0.10998	17.4068	1.17285	0.0999816	7.66389	6.68877	9.8282	1.43974	0.10998	0.449917	46.603
2000	1370	100.019	55.0298	0.10998	17.4068	1.17459	0.0999815	7.66231	6.68876	9.82818	1.43973	0.10998	0.449917	46.6081
2000	1360	100.019	55.0297	0.109979	17.4067	1.17648	0.0999813	7.66059	6.68875	9.82816	1.43973	0.109979	0.449916	46.6136
2000	1350	100.019	55.0296	0.109979	17.4067	1.17853	0.0999811	7.65873	6.68873	9.82814	1.43973	0.109979	0.449915	46.6196
2000	1340	100.019	55.0295	0.109979	17.4067	1.18074	0.0999809	7.65672	6.68872	9.82812	1.43972	0.109979	0.449914	46.6261
2000	1330	100.019	55.0293	0.109979	17.4066	1.18312	0.0999806	7.65456	6.6887	9.82809	1.43972	0.109979	0.449913	46.6331
2000	1320	100.02	55.0292	0.109978	17.4066	1.18566	0.0999804	7.65225	6.68869	9.82807	1.43972	0.109978	0.449912	46.6405
2000	1310	100.02	55.029	0.109978	17.4065	1.18838	0.0999801	7.64977	6.68867	9.82804	1.43971	0.109978	0.44991	46.6485
2000	1300	100.02	55.0289	0.109978	17.4065	1.19129	0.0999798	7.64714	6.68865	9.82801	1.43971	0.109978	0.449909	46.657
2000	1290	100.021	55.0287	0.109977	17.4064	1.19438	0.0999795	7.64433	6.68863	9.82798	1.4397	0.109977	0.449908	46.6661
2000	1280	100.021	55.0285	0.109977	17.4064	1.19766	0.0999792	7.64135	6.68861	9.82795	1.4397	0.109977	0.449906	46.6757
2000	1270	100.021	55.0283	0.109977	17.4063	1.20114	0.0999788	7.63818	6.68858	9.82792	1.43969	0.109977	0.449905	46.6859
2000	1260	100.022	55.0281	0.109976	17.4062	1.20482	0.0999784	7.63484	6.68856	9.82788	1.43969	0.109976	0.449903	46.6967
2000	1250	100.022	55.0279	0.109976	17.4062	1.20872	0.099978	7.6313	6.68853	9.82784	1.43968	0.109976	0.449901	46.7082
2000	1240	100.022	55.0277	0.109975	17.4061	1.21283	0.0999776	7.62756	6.6885	9.8278	1.43968	0.109975	0.449899	46.7203
2000	1230	100.007	55.036	0.109976	17.4051	1.21689	0.094474	7.62095	6.68753	9.82928	1.43989	0.109992	0.449967	46.7382
2000	1220	99.9855	55.048	0.109977	17.4032	1.22107	0.0870404	7.61293	6.68608	9.83143	1.44021	0.110016	0.450065	46.759
2000	1210	99.9627	55.0606	0.109976	17.4007	1.22546	0.0798885	7.60451	6.68447	9.83367	1.44054	0.110041	0.450168	46.7806
2000	1200	98.5326	55.0858	0.111433	17.6062	1.22623	0.0728462	7.54544	6.37177	9.95076	1.46123	0.111638	0.456702	45.7834
2000	1190	90.4133	55.5338	0.121106	17.3211	1.26875	0.0712215	7.7705	5.91229	9.89337	1.48906	0.121044	0.497714	43.2097
2000	1180	79.5771	56.3727	0.136342	17.0358	1.28219	0.0705192	7.83319	5.38579	9.64391	1.53758	0.1365	0.565489	40.7429
2000	1170	79.5771	56.3727	0.136342	17.0358	1.28219	0.0705192	7.83319	5.38579	9.64391	1.53758	0.1365	0.565489	40.7429
2000	1160	79.5771	56.3727	0.136342	17.0358	1.28219	0.0705192	7.83319	5.38579	9.64391	1.53758	0.1365	0.565489	40.7429
2000	1150	79.5771	56.3727	0.136342	17.0358	1.28219	0.0705192	7.83319	5.38579	9.64391	1.53758	0.1365	0.565489	40.7429
2000	1140	53.3637	59.6716	0.197361	15.8964	1.27706	0.0616401	7.61873	3.6961	8.91354	1.62671	0.197645	0.843271	32.666
2000	1130	49.0679	60.5495	0.21283	15.6783	1.24735	0.0592507	7.38051	3.37313	8.73333	1.63522	0.213494	0.917096	31.3673
2000	1120	45.3549	61.439	0.228226	15.4774	1.20916	0.0570945	7.09135	3.08431	8.55339	1.63841	0.229475	0.992174	30.3107
2000	1110	42.1315	62.3331	0.243451	15.2895	1.16421	0.0552208	6.76431	2.82668	8.3736	1.63632	0.245508	1.06808	29.4722
2000	1100	39.3228	63.2243	0.258408	15.1114	1.11425	0.0536459	6.41195	2.59718	8.1939	1.62907	0.261501	1.14437	28.8283
2000	1090	36.8672	64.106	0.273011	14.9402	1.06091	0.0523645	6.04563	2.39276	8.01427	1.6169	0.277369	1.2206	28.3556
2000	1080	34.7127	64.9723	0.287192	14.7738	1.00567	0.0513584	5.67491	2.21047	7.83471	1.60012	0.293034	1.29635	28.0325
2000	1070	32.8155	65.8189	0.300901	14.6108	0.949769	0.0506028	5.30739	2.04757	7.6553	1.57912	0.308434	1.3713	27.8393
2000	1060	31.1382	66.6423	0.314103	14.4499	0.894188	0.0500712	4.94876	1.90156	7.47612	1.55434	0.32352	1.44517	27.7587
2000	1050	29.6492	67.4405	0.32678	14.2905	0.839692	0.0497377	4.60304	1.77026	7.29728	1.52623	0.338258	1.51775	27.7762
2000	1040	28.3217	68.2123	0.338925	14.1321	0.786837	0.0495789	4.27288	1.65173	7.11893	1.49523	0.352625	1.58889	27.8791
2000	1030	27.1332	68.9571	0.350538	13.9745	0.736009	0.0495745	3.95982	1.54434	6.94122	1.46175	0.366609	1.65849	28.0577
2000	1020	26.0645	69.6751	0.361628	13.8176	0.687457	0.0497073	3.66462	1.44666	6.76431	1.4262	0.380206	1.72648	28.3033
2000	1010	25.1033	70.3639	0.37146	13.6765	0.641199	0.0499194	3.38903	1.35732	6.57624	1.38849	0.39339	1.7926	28.5971
2000	1000	24.2403	71.0204	0.378806	13.5705	0.597205	0.0501468	3.13437	1.27515	6.36268	1.34824	0.406124	1.85641	28.9181
2000	990	23.493	71.571	0.381891	13.422	0.577793	0.0481064	3.01332	1.17209	6.17377	1.30688	0.41764	1.91546	28.0042
2000	980	22.8098	72.0871	0.381754	13.2598	0.565474	0.0454037	2.92962	1.06787	5.99617	1.26528	0.428712	1.97284	26.7135
2000	970	22.1719	72.5987	0.379099	13.0969	0.552698	0.0428196	2.84279	0.971156	5.82302	1.22364	0.439633	2.02959	25.4633
2000	960	21.5329	73.2123	0.381868	12.9707	0.511397	0.0435502	2.60535	0.911297	5.64038	1.18186	0.45151	2.08982	25.9138
2000	950	20.9476	73.8018	0.383648	12.8452	0.472791	0.0443802	2.38542	0.856124	5.4599	1.13956	0.462996	2.14822	26.411
2000	940	20.41	74.3683	0.384451	12.7205	0.436775	0.0453062	2.18201	0.805144	5.28173	1.09694	0.474102	2.2048	26.9535
2000	930	19.9148	74.9127	0.384288	12.5968	0.403228	0.0463263	1.99413	0.757936	5.10599	1.05419	0.48484	2.25963	27.5406
2000	920	19.4576	75.436	0.383177	12.4742	0.372023	0.0474401	1.82077	0.714132	4.93282	1.01145	0.495222	2.31272	28.172
2000	910	19.0345	75.9392	0.381138	12.353	0.34303	0.0486485	1.66096	0.673416	4.76236	0.968877	0.505259	2.36413	28.8478
2000	900	18.6422	76.4231	0.378192	12.2332	0.316117	0.0499535	1.51378	0.635511	4.59471	0.926602	0.514964	2.41388	29.5684
Title:	N1x_from	1350
liquid_0	thermodynamic	data	and	composition:
Pressure	Temperature	mass	S	H	V	Cp	viscosity	SiO2	TiO2	Al2O3	Fe2O3	Cr2O3	FeO	MgO	CaO	Na2O	K2O	H2O
2000	1600	100.018	304.112	-1.18598e+06	39.2434	149.583	1.43	55.0302	0.109981	17.4069	1.16652	0.0999823	7.66964	6.68881	9.82826	1.43974	0.109981	0.44992
2000	1600	100.018	304.112	-1.18598e+06	39.2434	149.583	1.43	55.0302	0.109981	17.4069	1.16652	0.0999823	7.66964	6.68881	9.82826	1.43974	0.109981	0.44992
2000	1590	100.018	303.311	-1.18747e+06	39.2169	149.581	1.462	55.0303	0.109981	17.4069	1.1657	0.0999824	7.67039	6.68882	9.82827	1.43975	0.109981	0.449921
2000	1580	100.018	302.505	-1.18897e+06	39.1905	149.578	1.493	55.0303	0.109981	17.4069	1.16496	0.0999824	7.67106	6.68882	9.82827	1.43975	0.109981	0.449921
2000	1570	100.018	301.696	-1.19046e+06	39.164	149.575	1.526	55.0304	0.109981	17.407	1.16432	0.0999825	7.67164	6.68883	9.82828	1.43975	0.109981	0.449921
2000	1560	100.017	300.882	-1.19196e+06	39.1376	149.573	1.558	55.0304	0.109981	17.407	1.16377	0.0999826	7.67214	6.68883	9.82828	1.43975	0.109981	0.449921
2000	1550	100.017	300.064	-1.19345e+06	39.1112	149.57	1.591	55.0304	0.109981	17.407	1.16332	0.0999826	7.67255	6.68884	9.82829	1.43975	0.109981	0.449922
2000	1540	100.017	299.241	-1.19495e+06	39.0848	149.568	1.624	55.0304	0.109981	17.407	1.16297	0.0999826	7.67287	6.68884	9.82829	1.43975	0.109981	0.449922
2000	1530	100.017	298.414	-1.19644e+06	39.0584	149.565	1.658	55.0305	0.109981	17.407	1.16272	0.0999827	7.67309	6.68884	9.8283	1.43975	0.109981	0.449922
2000	1520	100.017	297.582	-1.19794e+06	39.032	149.563	1.691	55.0305	0.109981	17.407	1.16257	0.0999827	7.67323	6.68884	9.8283	1.43975	0.109981	0.449922
2000	1510	100.017	296.745	-1.19943e+06	39.0056	149.561	1.726	55.0305	0.109981	17.407	1.16253	0.0999827	7.67327	6.68884	9.8283	1.43975	0.109981	0.449922
2000	1500	100.017	295.904	-1.20093e+06	38.9793	149.559	1.76	55.0305	0.109981	17.407	1.1626	0.0999827	7.6732	6.68884	9.8283	1.43975	0.109981	0.449922
2000	1490	100.017	295.059	-1.20243e+06	38.9529	149.556	1.796	55.0305	0.109981	17.407	1.16277	0.0999827	7.67304	6.68884	9.82829	1.43975	0.109981	0.449922
2000	1480	100.017	294.208	-1.20392e+06	38.9266	149.554	1.831	55.0304	0.109981	17.407	1.16307	0.0999826	7.67278	6.68884	9.82829	1.43975	0.109981	0.449922
2000	1470	100.017	293.353	-1.20542e+06	38.9003	149.552	1.867	55.0304	0.109981	17.407	1.16347	0.0999826	7.67241	6.68883	9.82829	1.43975	0.109981	0.449922
2000	1460	100.017	292.492	-1.20691e+06	38.874	149.55	1.903	55.0304	0.109981	17.407	1.164	0.0999825	7.67193	6.68883	9.82828	1.43975	0.109981	0.449921
2000	1450	100.018	291.627	-1.20841e+06	38.8477	149.549	1.94	55.0303	0.109981	17.4069	1.16465	0.0999825	7.67134	6.68883	9.82828	1.43975	0.109981	0.449921
2000	1440	100.018	290.757	-1.20991e+06	38.8214	149.547	1.977	55.0303	0.109981	17.4069	1.16542	0.0999824	7.67064	6.68882	9.82827	1.43975	0.109981	0.449921
2000	1430	100.018	289.882	-1.2114e+06	38.7952	149.545	2.015	55.0303	0.109981	17.4069	1.16632	0.0999823	7.66982	6.68882	9.82826	1.43975	0.109981	0.44992
2000	1420	100.018	289.001	-1.2129e+06	38.7689	149.543	2.053	55.0302	0.10998	17.4069	1.16735	0.0999822	7.66888	6.68881	9.82825	1.43974	0.10998	0.44992
2000	1410	100.018	288.116	-1.2144e+06	38.7427	149.542	2.091	55.0301	0.10998	17.4069	1.16852	0.0999821	7.66782	6.6888	9.82824	1.43974	0.10998	0.449919
2000	1400	100.018	287.225	-1.21589e+06	38.7165	149.54	2.13	55.0301	0.10998	17.4069	1.16982	0.0999819	7.66664	6.68879	9.82823	1.43974	0.10998	0.449919
2000	1390	100.018	286.329	-1.21739e+06	38.6904	149.539	2.17	55.03	0.10998	17.4068	1.17126	0.0999818	7.66533	6.68878	9.82821	1.43974	0.10998	0.449918
2000	1380	100.018	285.428	-1.21889e+06	38.6642	149.538	2.209	55.0299	0.10998	17.4068	1.17285	0.0999816	7.66389	6.68877	9.8282	1.43974	0.10998	0.449917
2000	1370	100.019	284.521	-1.22039e+06	38.6381	149.537	2.25	55.0298	0.10998	17.4068	1.17459	0.0999815	7.66231	6.68876	9.82818	1.43973	0.10998	0.449917
2000	1360	100.019	283.608	-1.22189e+06	38.6119	149.535	2.291	55.0297	0.109979	17.4067	1.17648	0.0999813	7.66059	6.68875	9.82816	1.43973	0.109979	0.449916
2000	1350	100.019	282.69	-1.22338e+06	38.5858	149.534	2.332	55.0296	0.109979	17.4067	1.17853	0.0999811	7.65873	6.68873	9.82814	1.43973	0.109979	0.449915
2000	1340	100.019	281.767	-1.22488e+06	38.5598	149.533	2.374	55.0295	0.109979	17.4067	1.18074	0.0999809	7.65672	6.68872	9.82812	1.43972	0.109979	0.449914
2000	1330	100.019	280.837	-1.22638e+06	38.5337	149.532	2.416	55.0293	0.109979	17.4066	1.18312	0.0999806	7.65456	6.6887	9.82809	1.43972	0.109979	0.449913
2000	1320	100.02	279.902	-1.22788e+06	38.5077	149.532	2.459	55.0292	0.109978	17.4066	1.18566	0.0999804	7.65225	6.68869	9.82807	1.43972	0.109978	0.449912
2000	1310	100.02	278.961	-1.22938e+06	38.4817	149.531	2.503	55.029	0.109978	17.4065	1.18838	0.0999801	7.64977	6.68867	9.82804	1.43971	0.109978	0.44991
2000	1300	100.02	278.015	-1.23088e+06	38.4557	149.53	2.547	55.0289	0.109978	17.4065	1.19129	0.0999798	7.64714	6.68865	9.82801	1.43971	0.109978	0.449909
2000	1290	100.021	277.062	-1.23238e+06	38.4297	149.53	2.591	55.0287	0.109977	17.4064	1.19438	0.0999795	7.64433	6.68863	9.82798	1.4397	0.109977	0.449908
2000	1280	100.021	276.103	-1.23388e+06	38.4038	149.53	2.637	55.0285	0.109977	17.4064	1.19766	0.0999792	7.64135	6.68861	9.82795	1.4397	0.109977	0.449906
2000	1270	100.021	275.138	-1.23538e+06	38.3779	149.529	2.682	55.0283	0.109977	17.4063	1.20114	0.0999788	7.63818	6.68858	9.82792	1.43969	0.109977	0.449905
2000	1260	100.022	274.166	-1.23688e+06	38.352	149.529	2.729	55.0281	0.109976	17.4062	1.20482	0.0999784	7.63484	6.68856	9.82788	1.43969	0.109976	0.449903
2000	1250	100.022	273.189	-1.23838e+06	38.3262	149.529	2.776	55.0279	0.109976	17.4062	1.20872	0.099978	7.6313	6.68853	9.82784	1.43968	0.109976	0.449901
2000	1240	100.022	272.204	-1.23988e+06	38.3004	149.529	2.823	55.0277	0.109975	17.4061	1.21283	0.0999776	7.62756	6.6885	9.8278	1.43968	0.109975	0.449899
2000	1230	100.007	271.176	-1.24126e+06	38.2704	149.505	2.872	55.036	0.109976	17.4051	1.21689	0.094474	7.62095	6.68753	9.82928	1.43989	0.109992	0.449967
2000	1220	99.9855	270.125	-1.24257e+06	38.2387	149.47	2.923	55.048	0.109977	17.4032	1.22107	0.0870404	7.61293	6.68608	9.83143	1.44021	0.110016	0.450065
2000	1210	99.9627	269.064	-1.24388e+06	38.2067	149.433	2.974	55.0606	0.109976	17.4007	1.22546	0.0798885	7.60451	6.68447	9.83367	1.44054	0.110041	0.450168
2000	1200	98.5326	264.258	-1.22803e+06	37.6737	142.525	3.056	55.0858	0.111433	17.6062	1.22623	0.0728462	7.54544	6.37177	9.95076	1.46123	0.111638	0.456702
2000	1190	90.4133	241.744	-1.12515e+06	34.6251	130.181	3.16	55.5338	0.121106	17.3211	1.26875	0.0712215	7.7705	5.91229	9.89337	1.48906	0.121044	0.497714
2000	1180	79.5771	212.32	-990679	30.6167	113.942	3.309	56.3727	0.136342	17.0358	1.28219	0.0705192	7.83319	5.38579	9.64391	1.53758	0.1365	0.565489
2000	1170	79.5771	211.534	-991819	30.5954	113.93	3.363	56.3727	0.136342	17.0358	1.28219	0.0705192	7.83319	5.38579	9.64391	1.53758	0.1365	0.565489
2000	1160	79.5771	210.741	-992958	30.5741	113.916	3.417	56.3727	0.136342	17.0358	1.28219	0.0705192	7.83319	5.38579	9.64391	1.53758	0.1365	0.565489
2000	1150	79.5771	209.944	-994097	30.5529	113.902	3.473	56.3727	0.136342	17.0358	1.28219	0.0705192	7.83319	5.38579	9.64391	1.53758	0.1365	0.565489
2000	1140	53.3637	141.168	-668297	20.922	75.0221	3.895	59.6716	0.197361	15.8964	1.27706	0.0616401	7.61873	3.6961	8.91354	1.62671	0.197645	0.843271
2000	1130	49.0679	129.552	-616600	19.3438	68.7373	4.051	60.5495	0.21283	15.6783	1.24735	0.0592507	7.38051	3.37313	8.73333	1.63522	0.213494	0.917096
2000	1120	45.3549	119.521	-572192	17.9817	63.3302	4.21	61.439	0.228226	15.4774	1.20916	0.0570945	7.09135	3.08431	8.55339	1.63841	0.229475	0.992174
2000	1110	42.1315	110.817	-533834	16.8	58.6551	4.37	62.3331	0.243451	15.2895	1.16421	0.0552208	6.76431	2.82668	8.3736	1.63632	0.245508	1.06808
2000	1100	39.3228	103.232	-500542	15.7705	54.5956	4.531	63.2243	0.258408	15.1114	1.11425	0.0536459	6.41195	2.59718	8.1939	1.62907	0.261501	1.14437
2000	1090	36.8672	96.5968	-471514	14.8699	51.0566	4.692	64.106	0.273011	14.9402	1.06091	0.0523645	6.04563	2.39276	8.01427	1.6169	0.277369	1.2206
2000	1080	34.7127	90.7696	-446091	14.0788	47.9589	4.852	64.9723	0.287192	14.7738	1.00567	0.0513584	5.67491	2.21047	7.83471	1.60012	0.293034	1.29635
2000	1070	32.8155	85.6304	-423722	13.381	45.236	5.01	65.8189	0.300901	14.6108	0.949769	0.0506028	5.30739	2.04757	7.6553	1.57912	0.308434	1.3713
2000	1060	31.1382	81.0781	-403947	12.7627	42.8318	5.166	66.6423	0.314103	14.4499	0.894188	0.0500712	4.94876	1.90156	7.47612	1.55434	0.32352	1.44517
2000	1050	29.6492	77.0273	-386381	12.2125	40.6994	5.32	67.4405	0.32678	14.2905	0.839692	0.0497377	4.60304	1.77026	7.29728	1.52623	0.338258	1.51775
2000	1040	28.3217	73.4059	-370704	11.7205	38.7993	5.472	68.2123	0.338925	14.1321	0.786837	0.0495789	4.27288	1.65173	7.11893	1.49523	0.352625	1.58889
2000	1030	27.1332	70.1534	-356646	11.2787	37.0984	5.621	68.9571	0.350538	13.9745	0.736009	0.0495745	3.95982	1.54434	6.94122	1.46175	0.366609	1.65849
2000	1020	26.0645	67.219	-343984	10.8801	35.5688	5.768	69.6751	0.361628	13.8176	0.687457	0.0497073	3.66462	1.44666	6.76431	1.4262	0.380206	1.72648
2000	1010	25.1033	64.5684	-332585	10.5205	34.1919	5.914	70.3639	0.37146	13.6765	0.641199	0.0499194	3.38903	1.35732	6.57624	1.38849	0.39339	1.7926
2000	1000	24.2403	62.1758	-322361	10.1969	32.9539	6.062	71.0204	0.378806	13.5705	0.597205	0.0501468	3.13437	1.27515	6.36268	1.34824	0.406124	1.85641
2000	990	23.493	60.0767	-313171	9.91005	31.8674	6.192	71.571	0.381891	13.422	0.577793	0.0481064	3.01332	1.17209	6.17377	1.30688	0.41764	1.91546
2000	980	22.8098	58.1469	-304672	9.64551	30.8701	6.317	72.0871	0.381754	13.2598	0.565474	0.0454037	2.92962	1.06787	5.99617	1.26528	0.428712	1.97284
2000	970	22.1719	56.3409	-296751	9.39837	29.9398	6.442	72.5987	0.379099	13.0969	0.552698	0.0428196	2.84279	0.971156	5.82302	1.22364	0.439633	2.02959
2000	960	21.5329	54.5505	-289208	9.15763	29.0244	6.586	73.2123	0.381868	12.9707	0.511397	0.0435502	2.60535	0.911297	5.64038	1.18186	0.45151	2.08982
2000	950	20.9476	52.9007	-282283	8.93623	28.1843	6.728	73.8018	0.383648	12.8452	0.472791	0.0443802	2.38542	0.856124	5.4599	1.13956	0.462996	2.14822
2000	940	20.41	51.3756	-275907	8.73205	27.4111	6.868	74.3683	0.384451	12.7205	0.436775	0.0453062	2.18201	0.805144	5.28173	1.09694	0.474102	2.2048
2000	930	19.9148	49.9615	-270022	8.54322	26.6975	7.007	74.9127	0.384288	12.5968	0.403228	0.0463263	1.99413	0.757936	5.10599	1.05419	0.48484	2.25963
2000	920	19.4576	48.6466	-264577	8.36816	26.0369	7.144	75.436	0.383177	12.4742	0.372023	0.0474401	1.82077	0.714132	4.93282	1.01145	0.495222	2.31272
2000	910	19.0345	47.4206	-259527	8.20549	25.424	7.281	75.9392	0.381138	12.353	0.34303	0.0486485	1.66096	0.673416	4.76236	0.968877	0.505259	2.36413
2000	900	18.6422	46.2746	-254836	8.05401	24.8541	7.416	76.4231	0.378192	12.2332	0.316117	0.0499535	1.51378	0.635511	4.59471	0.926602	0.514964	2.41388
clinopyroxene_1	thermodynamic	data	and	composition:
Pressure	Temperature	mass	S	H	V	Cp	structure	formula	SiO2	TiO2	Al2O3	Fe2O3	Cr2O3	FeO	MgO	CaO	Na2O	K2O	H2O
2000	1010	0.186668	0.406785	-2314.75	0.056438	0.215128	cpx	Na0.01Ca0.75Fe''0.36Mg0.79Fe'''0.03Ti0.00Al0.14Si1.91O6	51.0321	0.166024	3.27637	1.16081	0	11.4498	14.1139	18.6594	0.141606	0	0
2000	1000	0.77409	1.67918	-9612.12	0.233972	0.890962	cpx	Na0.01Ca0.76Fe''0.36Mg0.78Fe'''0.03Ti0.01Al0.14Si1.91O6	51.0428	0.179427	3.24936	1.13126	0	11.3974	14.0441	18.813	0.142665	0	0
2000	990	2.97224	6.41522	-36851.9	0.897011	3.41196	cpx	Na0.01Ca0.76Fe''0.37Mg0.77Fe'''0.03Ti0.01Al0.14Si1.91O6	50.9446	0.192844	3.25128	1.14438	0	11.634	13.7758	18.9125	0.144572	0	0
2000	980	5.60672	12.0386	-69337.9	1.68876	6.41599	cpx	Na0.01Ca0.77Fe''0.38Mg0.75Fe'''0.03Ti0.01Al0.14Si1.91O6	50.8082	0.206123	3.26226	1.17211	0	11.9777	13.4366	18.9903	0.146771	0	0
clinopyroxene_0	thermodynamic	data	and	composition:
Pressure	Temperature	mass	S	H	V	Cp	structure	formula	SiO2	TiO2	Al2O3	Fe2O3	Cr2O3	FeO	MgO	CaO	Na2O	K2O	H2O
2000	1180	9.94575	23.9037	-120975	3.04129	12.2112	cpx	Na0.00Ca0.17Fe''0.44Mg1.30Fe'''0.03Ti0.00Al0.15Si1.92O6	52.7358	0.0128787	3.40756	0.954133	0	14.4761	24.0362	4.33567	0.0416965	0	0
2000	1170	9.94575	23.8194	-121097	3.04002	12.2003	cpx	Na0.00Ca0.17Fe''0.44Mg1.30Fe'''0.03Ti0.00Al0.15Si1.92O6	52.7358	0.0128787	3.40756	0.954133	0	14.4761	24.0362	4.33567	0.0416965	0	0
2000	1160	9.94575	23.7346	-121219	3.03876	12.1893	cpx	Na0.00Ca0.17Fe''0.44Mg1.30Fe'''0.03Ti0.00Al0.15Si1.92O6	52.7358	0.0128787	3.40756	0.954133	0	14.4761	24.0362	4.33567	0.0416965	0	0
2000	1150	9.94575	23.6493	-121341	3.03749	12.1782	cpx	Na0.00Ca0.17Fe''0.44Mg1.30Fe'''0.03Ti0.00Al0.15Si1.92O6	52.7358	0.0128787	3.40756	0.954133	0	14.4761	24.0362	4.33567	0.0416965	0	0
2000	1140	21.8253	51.3585	-259419	6.58802	26.3081	cpx	Na0.00Ca0.19Fe''0.53Mg1.19Fe'''0.03Ti0.00Al0.14Si1.92O6	51.984	0.0182866	3.20943	1.03657	0	17.219	21.5573	4.92911	0.0463414	0	0
2000	1130	23.838	55.8116	-282074	7.17629	28.6228	cpx	Na0.00Ca0.20Fe''0.55Mg1.16Fe'''0.03Ti0.00Al0.14Si1.92O6	51.8414	0.0198306	3.16331	1.04434	0	17.7765	21.0697	5.03783	0.0470911	0	0
2000	1120	25.5845	59.604	-301545	7.68324	30.6097	cpx	Na0.00Ca0.20Fe''0.57Mg1.14Fe'''0.03Ti0.00Al0.14Si1.92O6	51.7185	0.0214385	3.11632	1.04641	0	18.2823	20.6345	5.13283	0.0476882	0	0
2000	1110	27.0998	62.8273	-318312	8.12025	32.3157	cpx	Na0.00Ca0.21Fe''0.58Mg1.12Fe'''0.03Ti0.00Al0.13Si1.92O6	51.6149	0.0230979	3.06807	1.04288	0	18.7377	20.2495	5.21571	0.0481441	0	0
2000	1100	28.4135	65.5584	-332768	8.49685	33.7795	cpx	Na0.00Ca0.21Fe''0.60Mg1.11Fe'''0.03Ti0.00Al0.13Si1.92O6	51.5294	0.0247953	3.01847	1.03411	0	19.145	19.9116	5.28811	0.0484723	0	0
2000	1090	29.5518	67.864	-345248	8.8213	35.0347	cpx	Na0.00Ca0.21Fe''0.61Mg1.09Fe'''0.03Ti0.00Al0.13Si1.92O6	51.4606	0.0265178	2.96762	1.02061	0	19.5076	19.6168	5.35156	0.0486877	0	0
2000	1080	30.5377	69.8031	-356044	9.10084	36.1106	cpx	Na0.00Ca0.22Fe''0.62Mg1.08Fe'''0.03Ti0.00Al0.13Si1.92O6	51.4068	0.0282534	2.91579	1.00302	0	19.8292	19.3607	5.40747	0.0488056	0	0
2000	1070	31.3922	71.4272	-365404	9.34183	37.033	cpx	Na0.00Ca0.22Fe''0.63Mg1.07Fe'''0.03Ti0.00Al0.13Si1.92O6	51.366	0.0299926	2.86326	0.982024	0	20.1141	19.1387	5.45704	0.0488405	0	0
2000	1060	32.1335	72.7819	-373544	9.54986	37.8242	cpx	Na0.00Ca0.22Fe''0.64Mg1.06Fe'''0.03Ti0.00Al0.12Si1.93O6	51.3366	0.0317275	2.81035	0.958276	0	20.3664	18.9465	5.50131	0.0488062	0	0
2000	1050	32.7777	73.9064	-380649	9.72974	38.5034	cpx	Na0.00Ca0.22Fe''0.65Mg1.05Fe'''0.03Ti0.00Al0.12Si1.93O6	51.3167	0.0334526	2.75733	0.932387	0	20.5901	18.7802	5.54111	0.0487146	0	0
2000	1040	33.3389	74.8343	-386874	9.8856	39.0872	cpx	Na0.00Ca0.22Fe''0.65Mg1.04Fe'''0.03Ti0.00Al0.12Si1.93O6	51.3048	0.0351638	2.70447	0.904898	0	20.7888	18.6362	5.57712	0.0485763	0	0
2000	1030	33.8288	75.5943	-392351	10.021	39.5896	cpx	Na0.00Ca0.23Fe''0.66Mg1.04Fe'''0.02Ti0.00Al0.12Si1.93O6	51.2997	0.0368586	2.65194	0.876274	0	20.9657	18.5112	5.6099	0.0484001	0	0
2000	1020	34.2578	76.2106	-397191	10.1388	40.0224	cpx	Na0.00Ca0.23Fe''0.66Mg1.03Fe'''0.02Ti0.00Al0.12Si1.93O6	51.3001	0.0385354	2.59992	0.846907	0	21.1237	18.4027	5.63988	0.0481935	0	0
2000	1010	34.4619	76.3246	-399370	10.1896	40.1958	cpx	Na0.00Ca0.23Fe''0.67Mg1.03Fe'''0.02Ti0.00Al0.11Si1.93O6	51.3027	0.0400002	2.54993	0.816938	0	21.3062	18.3234	5.61323	0.0476413	0	0
2000	1000	34.2508	75.5258	-396530	10.1158	39.8902	cpx	Na0.00Ca0.22Fe''0.68Mg1.03Fe'''0.02Ti0.00Al0.11Si1.93O6	51.3031	0.0409533	2.50388	0.786464	0	21.5672	18.2888	5.46333	0.0463579	0	0
2000	990	24.9704	54.7695	-287582	7.35345	28.9762	cpx	Na0.00Ca0.22Fe''0.70Mg1.01Fe'''0.02Ti0.00Al0.11Si1.93O6	51.1552	0.041368	2.49124	0.788958	0	22.2343	17.915	5.3286	0.0453769	0	0
2000	980	12.5762	27.4273	-143851	3.69029	14.5289	cpx	Na0.00Ca0.21Fe''0.73Mg0.99Fe'''0.02Ti0.00Al0.11Si1.93O6	50.9539	0.0413942	2.48928	0.802504	0	23.0545	17.4163	5.19766	0.0444589	0	0
2000	970	8.14062	17.3874	-100403	2.44706	9.2858	cpx	Na0.01Ca0.77Fe''0.39Mg0.74Fe'''0.03Ti0.01Al0.15Si1.91O6	50.6693	0.219118	3.27264	1.20051	0	12.3346	13.0916	19.0633	0.148977	0	0
2000	960	8.24146	17.5177	-101876	2.47745	9.38947	cpx	Na0.01Ca0.78Fe''0.38Mg0.73Fe'''0.03Ti0.01Al0.14Si1.91O6	50.6898	0.237208	3.2498	1.1675	0	12.1728	13.028	19.3044	0.150452	0	0
2000	950	8.33904	17.6392	-103314	2.50687	9.48962	cpx	Na0.01Ca0.79Fe''0.38Mg0.73Fe'''0.03Ti0.01Al0.14Si1.91O6	50.7117	0.255787	3.22747	1.13378	0	12.0144	12.976	19.5291	0.151826	0	0
2000	940	8.43317	17.7515	-104715	2.53527	9.58599	cpx	Na0.01Ca0.80Fe''0.37Mg0.73Fe'''0.03Ti0.01Al0.14Si1.91O6	50.7347	0.274858	3.20584	1.09965	0	11.8581	12.9338	19.7399	0.153127	0	0
2000	930	8.52384	17.8547	-106078	2.56264	9.67851	cpx	Na0.01Ca0.80Fe''0.37Mg0.72Fe'''0.03Ti0.01Al0.14Si1.91O6	50.7585	0.294417	3.18502	1.06533	0	11.7034	12.9001	19.9389	0.154376	0	0
2000	920	8.61109	17.9488	-107404	2.58899	9.76719	cpx	Na0.01Ca0.81Fe''0.36Mg0.72Fe'''0.03Ti0.01Al0.14Si1.91O6	50.7827	0.314453	3.16509	1.03101	0	11.5496	12.8739	20.1277	0.155589	0	0
2000	910	8.695	18.034	-108694	2.61435	9.85211	cpx	Na0.01Ca0.82Fe''0.36Mg0.72Fe'''0.03Ti0.01Al0.14Si1.91O6	50.8072	0.334945	3.14609	0.996813	0	11.3965	12.8543	20.3074	0.156781	0	0
2000	900	8.77568	18.1106	-109949	2.63876	9.93334	cpx	Na0.01Ca0.83Fe''0.35Mg0.72Fe'''0.03Ti0.01Al0.14Si1.91O6	50.8318	0.355868	3.12803	0.962855	0	11.2437	12.8406	20.4792	0.157961	0	0
spinel_0	thermodynamic	data	and	composition:
Pressure	Temperature	mass	S	H	V	Cp	formula	SiO2	TiO2	Al2O3	Fe2O3	Cr2O3	FeO	MgO	CaO	Na2O	K2O	H2O
2000	1230	0.015652	0.034603	-133.666	0.003653	0.016588	Fe''0.42Mg0.58Fe'''0.28Al0.85Cr0.86Ti0.00O4	0	0.0997798	23.4546	12.2214	35.261	16.3008	12.6626	0	0	0	0
2000	1220	0.038156	0.084385	-329.852	0.008938	0.040601	Fe''0.42Mg0.59Fe'''0.29Al0.88Cr0.82Ti0.00O4	0	0.102729	24.4668	12.3981	33.9984	16.2042	12.8297	0	0	0	0
2000	1210	0.061662	0.136446	-540.164	0.014503	0.065904	Fe''0.41Mg0.59Fe'''0.29Al0.92Cr0.79Ti0.00O4	0	0.105493	25.5668	12.5554	32.6641	16.092	13.0161	0	0	0	0
2000	1200	0.089773	0.198489	-790.699	0.021137	0.096064	Fe''0.42Mg0.58Fe'''0.29Al0.95Cr0.76Ti0.00O4	0	0.108052	26.366	12.7812	31.4378	16.43	12.8768	0	0	0	0
2000	1190	0.11076	0.242522	-935.896	0.0257	0.116477	Fe''0.47Mg0.54Fe'''0.33Al0.88Cr0.79Ti0.00O4	0	0.131186	24.117	13.982	32.1472	18.0022	11.6203	0	0	0	0
2000	1180	0.132292	0.286435	-1064.99	0.030191	0.136352	Fe''0.52Mg0.48Fe'''0.36Al0.80Cr0.83Ti0.00O4	0	0.168041	21.5117	15.1967	33.1711	19.6978	10.2546	0	0	0	0
2000	1170	0.132292	0.285494	-1066.35	0.030183	0.136244	Fe''0.52Mg0.48Fe'''0.36Al0.80Cr0.83Ti0.00O4	0	0.168041	21.5117	15.1967	33.1711	19.6978	10.2546	0	0	0	0
2000	1160	0.132292	0.284547	-1067.71	0.030175	0.136135	Fe''0.52Mg0.48Fe'''0.36Al0.80Cr0.83Ti0.00O4	0	0.168041	21.5117	15.1967	33.1711	19.6978	10.2546	0	0	0	0
2000	1150	0.132292	0.283594	-1069.07	0.030167	0.136024	Fe''0.52Mg0.48Fe'''0.36Al0.80Cr0.83Ti0.00O4	0	0.168041	21.5117	15.1967	33.1711	19.6978	10.2546	0	0	0	0
2000	1140	0.193652	0.405289	-1359.15	0.042271	0.188476	Fe''0.68Mg0.33Fe'''0.47Al0.59Cr0.91Ti0.01O4	0	0.356176	15.0781	18.889	34.6531	24.4804	6.54315	0	0	0	0
2000	1130	0.204072	0.424434	-1403.79	0.044262	0.196884	Fe''0.71Mg0.30Fe'''0.49Al0.56Cr0.92Ti0.01O4	0	0.41247	14.194	19.4344	34.7559	25.1807	6.02256	0	0	0	0
2000	1120	0.212582	0.439568	-1438.2	0.045863	0.203569	Fe''0.73Mg0.28Fe'''0.51Al0.54Cr0.93Ti0.01O4	0	0.471898	13.4506	19.8584	34.8594	25.7634	5.59625	0	0	0	0
2000	1110	0.219333	0.45103	-1463.5	0.047105	0.208685	Fe''0.75Mg0.27Fe'''0.52Al0.51Cr0.94Ti0.01O4	0	0.533831	12.813	20.1704	34.9855	26.2532	5.24403	0	0	0	0
2000	1100	0.224507	0.459225	-1480.88	0.048029	0.21241	Fe''0.76Mg0.25Fe'''0.52Al0.49Cr0.95Ti0.02O4	0	0.597544	12.2571	20.3797	35.1458	26.6692	4.95056	0	0	0	0
2000	1090	0.228304	0.464584	-1491.54	0.048676	0.21493	Fe''0.78Mg0.24Fe'''0.53Al0.48Cr0.96Ti0.02O4	0	0.662296	11.766	20.4965	35.3453	27.026	4.70398	0	0	0	0
2000	1080	0.230924	0.467539	-1496.64	0.049088	0.216432	Fe''0.79Mg0.23Fe'''0.53Al0.46Cr0.97Ti0.02O4	0	0.727399	11.3271	20.5314	35.5841	27.335	4.49499	0	0	0	0
2000	1070	0.232558	0.468495	-1497.23	0.049305	0.217088	Fe''0.80Mg0.22Fe'''0.53Al0.45Cr0.98Ti0.02O4	0	0.792257	10.9311	20.4954	35.8597	27.6053	4.31625	0	0	0	0
2000	1060	0.233379	0.46782	-1494.22	0.049361	0.217054	Fe''0.81Mg0.22Fe'''0.53Al0.43Cr0.99Ti0.02O4	0	0.856379	10.5707	20.3989	36.1681	27.844	4.16196	0	0	0	0
2000	1050	0.23354	0.465833	-1488.38	0.049289	0.216466	Fe''0.82Mg0.21Fe'''0.53Al0.42Cr1.00Ti0.02O4	0	0.919386	10.2402	20.2513	36.5047	28.0569	4.0275	0	0	0	0
2000	1040	0.233171	0.462806	-1480.36	0.049114	0.215438	Fe''0.82Mg0.20Fe'''0.53Al0.41Cr1.02Ti0.03O4	0	0.980993	9.93505	20.0614	36.865	28.2483	3.90922	0	0	0	0
2000	1030	0.232379	0.458962	-1470.67	0.048858	0.214065	Fe''0.83Mg0.20Fe'''0.52Al0.40Cr1.03Ti0.03O4	0	1.041	9.65163	19.8364	37.2447	28.4221	3.80417	0	0	0	0
2000	1020	0.231254	0.454484	-1459.74	0.04854	0.212425	Fe''0.84Mg0.19Fe'''0.52Al0.39Cr1.04Ti0.03O4	0	1.09925	9.3869	19.5829	37.64	28.5809	3.71003	0	0	0	0
2000	1010	0.23005	0.449911	-1449.29	0.048214	0.210762	Fe''0.84Mg0.19Fe'''0.51Al0.38Cr1.05Ti0.03O4	0	1.15477	9.15501	19.3153	38.0216	28.7277	3.6257	0	0	0	0
2000	1000	0.229021	0.445776	-1441.11	0.047936	0.209324	Fe''0.85Mg0.19Fe'''0.50Al0.37Cr1.06Ti0.03O4	0	1.20536	8.9739	19.0498	38.3565	28.864	3.55045	0	0	0	0
2000	990	0.233754	0.453248	-1461.34	0.048829	0.212926	Fe''0.86Mg0.18Fe'''0.51Al0.36Cr1.05Ti0.03O4	0	1.29187	8.77837	19.4257	37.9451	29.2027	3.35627	0	0	0	0
2000	980	0.240556	0.464813	-1491.64	0.050143	0.218335	Fe''0.87Mg0.16Fe'''0.53Al0.36Cr1.04Ti0.04O4	0	1.39209	8.57946	20.0373	37.2651	29.5912	3.13482	0	0	0	0
2000	970	0.247525	0.476622	-1522.54	0.051491	0.223889	Fe''0.89Mg0.15Fe'''0.55Al0.35Cr1.02Ti0.04O4	0	1.49179	8.38209	20.6762	36.5644	29.9591	2.92643	0	0	0	0
2000	960	0.244049	0.467466	-1501.32	0.050707	0.220259	Fe''0.89Mg0.15Fe'''0.54Al0.34Cr1.04Ti0.04O4	0	1.51678	8.20886	20.2254	37.1329	30.0429	2.87317	0	0	0	0
2000	950	0.240456	0.458131	-1479.7	0.049904	0.216546	Fe''0.89Mg0.15Fe'''0.53Al0.34Cr1.06Ti0.04O4	0	1.53475	8.04303	19.7609	37.7215	30.1167	2.82314	0	0	0	0
2000	940	0.236783	0.44869	-1457.83	0.049087	0.212781	Fe''0.89Mg0.15Fe'''0.51Al0.33Cr1.07Ti0.04O4	0	1.54578	7.88359	19.2859	38.3275	30.1815	2.77575	0	0	0	0
2000	930	0.23306	0.439205	-1435.83	0.048263	0.20899	Fe''0.90Mg0.14Fe'''0.50Al0.32Cr1.09Ti0.04O4	0	1.55001	7.72966	18.8032	38.9488	30.2378	2.73052	0	0	0	0
2000	920	0.229313	0.429723	-1413.81	0.047437	0.205193	Fe''0.90Mg0.14Fe'''0.49Al0.32Cr1.11Ti0.04O4	0	1.54762	7.58043	18.3155	39.5832	30.2863	2.68704	0	0	0	0
2000	910	0.22556	0.420283	-1391.84	0.046612	0.201406	Fe''0.90Mg0.14Fe'''0.48Al0.31Cr1.13Ti0.04O4	0	1.53885	7.43521	17.8247	40.2288	30.3275	2.64498	0	0	0	0
2000	900	0.221817	0.410918	-1370	0.045792	0.197644	Fe''0.90Mg0.14Fe'''0.46Al0.31Cr1.15Ti0.04O4	0	1.52397	7.29337	17.3327	40.8839	30.362	2.60407	0	0	0	0
feldspar_0	thermodynamic	data	and	composition:
Pressure	Temperature	mass	S	H	V	Cp	formula	SiO2	TiO2	Al2O3	Fe2O3	Cr2O3	FeO	MgO	CaO	Na2O	K2O	H2O
2000	1190	4.72427	11.4737	-65008.2	1.76062	5.81265	K0.00Na0.17Ca0.82Al1.82Si2.18O8	47.4613	0	33.7719	0	0	0	0	16.7877	1.96727	0.0118653	0
2000	1180	10.3594	25.0871	-142660	3.8619	12.7353	K0.00Na0.18Ca0.82Al1.82Si2.18O8	47.6404	0	33.6509	0	0	0	0	16.6461	2.04928	0.0132952	0
2000	1170	10.3594	24.9992	-142787	3.86102	12.723	K0.00Na0.18Ca0.82Al1.82Si2.18O8	47.6404	0	33.6509	0	0	0	0	16.6461	2.04928	0.0132952	0
2000	1160	10.3594	24.9108	-142914	3.86016	12.7107	K0.00Na0.18Ca0.82Al1.82Si2.18O8	47.6404	0	33.6509	0	0	0	0	16.6461	2.04928	0.0132952	0
2000	1150	10.3594	24.8218	-143041	3.85929	12.6982	K0.00Na0.18Ca0.82Al1.82Si2.18O8	47.6404	0	33.6509	0	0	0	0	16.6461	2.04928	0.0132952	0
2000	1140	24.6128	58.8607	-340029	9.18117	30.1493	K0.00Na0.20Ca0.80Al1.80Si2.20O8	48.1513	0	33.3056	0	0	0	0	16.242	2.28262	0.0184032	0
2000	1130	26.8811	64.0734	-371668	10.0282	32.8971	K0.00Na0.21Ca0.79Al1.79Si2.21O8	48.2558	0	33.235	0	0	0	0	16.1594	2.33029	0.0195049	0
2000	1120	28.8348	68.4998	-399007	10.7577	35.2545	K0.00Na0.21Ca0.79Al1.79Si2.21O8	48.3528	0	33.1694	0	0	0	0	16.0827	2.37456	0.020536	0
2000	1110	30.5321	72.2844	-422840	11.3914	37.2935	K0.00Na0.21Ca0.78Al1.78Si2.22O8	48.4428	0	33.1086	0	0	0	0	16.0114	2.41564	0.0214985	0
2000	1100	32.0179	75.5389	-443782	11.946	39.0699	K0.00Na0.22Ca0.78Al1.78Si2.22O8	48.5263	0	33.0522	0	0	0	0	15.9454	2.45372	0.0223953	0
2000	1090	33.3277	78.3517	-462317	12.4347	40.6276	K0.00Na0.22Ca0.78Al1.78Si2.22O8	48.6035	0	33	0	0	0	0	15.8844	2.48894	0.02323	0
2000	1080	34.4899	80.7934	-478836	12.8681	42.0017	K0.00Na0.22Ca0.78Al1.78Si2.22O8	48.6748	0	32.9518	0	0	0	0	15.8279	2.52147	0.0240066	0
2000	1070	35.5275	82.9211	-493652	13.2549	43.2207	K0.00Na0.23Ca0.77Al1.77Si2.23O8	48.7406	0	32.9073	0	0	0	0	15.7759	2.55147	0.0247294	0
2000	1060	36.4593	84.7814	-507021	13.6019	44.3078	K0.00Na0.23Ca0.77Al1.77Si2.23O8	48.8012	0	32.8663	0	0	0	0	15.728	2.5791	0.0254023	0
2000	1050	37.3006	86.4126	-519154	13.915	45.2821	K0.00Na0.23Ca0.77Al1.77Si2.23O8	48.857	0	32.8286	0	0	0	0	15.6838	2.60456	0.0260293	0
2000	1040	38.0643	87.8461	-530226	14.1988	46.1592	K0.00Na0.23Ca0.77Al1.77Si2.23O8	48.9084	0	32.7938	0	0	0	0	15.6431	2.628	0.0266139	0
2000	1030	38.7607	89.1081	-540380	14.4574	46.9522	K0.00Na0.23Ca0.76Al1.76Si2.24O8	48.9558	0	32.7618	0	0	0	0	15.6056	2.6496	0.0271595	0
2000	1020	39.3988	90.2201	-549736	14.694	47.8133	K0.00Na0.24Ca0.76Al1.76Si2.24O8	48.9995	0	32.7322	0	0	0	0	15.5711	2.66952	0.0276688	0
2000	1010	39.968	91.1599	-558146	14.9048	48.4517	K0.00Na0.24Ca0.76Al1.76Si2.24O8	49.0423	0	32.7033	0	0	0	0	15.5372	2.68906	0.0281383	0
2000	1000	40.4534	91.8972	-565397	15.0844	48.9868	K0.00Na0.24Ca0.76Al1.76Si2.24O8	49.0877	0	32.6726	0	0	0	0	15.5013	2.70979	0.0285621	0
2000	990	41.0015	92.7599	-573543	15.2866	49.5948	K0.00Na0.24Ca0.76Al1.76Si2.24O8	49.1165	0	32.6531	0	0	0	0	15.4785	2.72289	0.0289838	0
2000	980	41.5491	93.6064	-581696	15.4883	50.1998	K0.00Na0.24Ca0.76Al1.76Si2.24O8	49.1386	0	32.6382	0	0	0	0	15.461	2.73282	0.0293906	0
2000	970	42.0636	94.365	-589400	15.6776	50.7626	K0.00Na0.24Ca0.76Al1.76Si2.24O8	49.1585	0	32.6246	0	0	0	0	15.4452	2.74185	0.0297761	0
2000	960	42.4378	94.8013	-595142	15.815	51.1552	K0.00Na0.24Ca0.75Al1.75Si2.25O8	49.1913	0	32.6025	0	0	0	0	15.4193	2.75679	0.0301067	0
2000	950	42.7854	95.1678	-600520	15.9425	51.5141	K0.00Na0.25Ca0.75Al1.75Si2.25O8	49.222	0	32.5818	0	0	0	0	15.395	2.77081	0.0304153	0
2000	940	43.1091	95.471	-605570	16.0609	51.8426	K0.00Na0.25Ca0.75Al1.75Si2.25O8	49.2508	0	32.5623	0	0	0	0	15.3723	2.78396	0.0307032	0
2000	930	43.4112	95.7167	-610324	16.1711	52.1436	K0.00Na0.25Ca0.75Al1.75Si2.25O8	49.2778	0	32.5441	0	0	0	0	15.3509	2.7963	0.0309715	0
2000	920	43.6936	95.9097	-614809	16.2739	52.4197	K0.00Na0.25Ca0.75Al1.75Si2.25O8	49.3032	0	32.5269	0	0	0	0	15.3308	2.8079	0.0312213	0
2000	910	43.9581	96.0543	-619048	16.3699	52.673	K0.00Na0.25Ca0.75Al1.75Si2.25O8	49.327	0	32.5108	0	0	0	0	15.3119	2.8188	0.0314536	0
2000	900	44.2062	96.1544	-623062	16.4598	52.9057	K0.00Na0.25Ca0.75Al1.75Si2.25O8	49.3494	0	32.4956	0	0	0	0	15.2942	2.82904	0.0316691	0
orthopyroxene_0	thermodynamic	data	and	composition:
Pressure	Temperature	mass	S	H	V	Cp	structure	formula	SiO2	TiO2	Al2O3	Fe2O3	Cr2O3	FeO	MgO	CaO	Na2O	K2O	H2O	MgO#
2000	1200	1.40163	3.40712	-17564	0.432043	1.76666	opx	Na0.00Ca0.07Fe''0.35Mg1.51Fe'''0.02Ti0.00Al0.12Si1.93O6	54.4058	0.00748317	2.74651	0.683097	0	11.7892	28.5508	1.80195	0.0152691	0	0	70.7754
2000	1190	4.77228	11.5418	-59432	1.46624	5.98818	opx	Na0.00Ca0.07Fe''0.38Mg1.48Fe'''0.02Ti0.00Al0.11Si1.94O6	54.2269	0.00752355	2.66534	0.687411	0	12.5661	27.9035	1.9275	0.0157341	0	0	68.9493
2000	990	7.27487	15.9499	-84348	2.13637	8.60732	opx	Na0.00Ca0.08Fe''0.71Mg1.17Fe'''0.01Ti0.00Al0.08Si1.95O6	52.227	0.0165074	1.77687	0.496321	0	22.5917	20.9477	1.93121	0.0126731	0	0	48.1121
2000	980	17.1616	37.3992	-197566	5.02039	20.2165	opx	Na0.00Ca0.08Fe''0.74Mg1.14Fe'''0.01Ti0.00Al0.08Si1.95O6	51.9981	0.0163811	1.79472	0.506454	0	23.4412	20.3665	1.86444	0.0122883	0	0	46.4907
2000	970	27.3185	59.168	-312185	7.96018	32.0385	opx	Na0.00Ca0.07Fe''0.77Mg1.11Fe'''0.01Ti0.00Al0.08Si1.95O6	51.7628	0.0161658	1.81522	0.517506	0	24.3088	19.7731	1.79456	0.0118882	0	0	44.8554
2000	960	27.4839	59.2442	-313932	8.00007	32.186	opx	Na0.00Ca0.07Fe''0.77Mg1.11Fe'''0.01Ti0.00Al0.08Si1.95O6	51.7465	0.0164516	1.79509	0.498274	0	24.487	19.6954	1.74966	0.0116004	0	0	44.5775
2000	950	27.6257	59.266	-315441	8.03334	32.3068	opx	Na0.00Ca0.07Fe''0.78Mg1.10Fe'''0.01Ti0.00Al0.08Si1.95O6	51.7329	0.0167027	1.77553	0.47924	0	24.6537	19.6259	1.70461	0.0113152	0	0	44.3227
2000	940	27.7474	59.2415	-316750	8.06099	32.405	opx	Na0.00Ca0.07Fe''0.78Mg1.10Fe'''0.01Ti0.00Al0.08Si1.95O6	51.7214	0.016918	1.75657	0.460475	0	24.8106	19.5635	1.65946	0.0110328	0	0	44.0877
2000	930	27.8518	59.1771	-317887	8.08384	32.4838	opx	Na0.00Ca0.07Fe''0.79Mg1.10Fe'''0.01Ti0.00Al0.08Si1.95O6	51.7117	0.0170962	1.73821	0.442034	0	24.9588	19.5072	1.61424	0.0107533	0	0	43.8699
2000	920	27.9415	59.0783	-318876	8.10256	32.5459	opx	Na0.00Ca0.06Fe''0.79Mg1.10Fe'''0.01Ti0.00Al0.08Si1.96O6	51.7034	0.0172365	1.72045	0.42396	0	25.0994	19.456	1.569	0.0104766	0	0	43.667
2000	910	28.0183	58.9496	-319739	8.11773	32.5937	opx	Na0.00Ca0.06Fe''0.80Mg1.09Fe'''0.01Ti0.00Al0.08Si1.96O6	51.6963	0.0173379	1.70329	0.406283	0	25.2335	19.4093	1.52379	0.0102028	0	0	43.4769
2000	900	28.0842	58.795	-320493	8.12984	32.6291	opx	Na0.00Ca0.06Fe''0.80Mg1.09Fe'''0.01Ti0.00Al0.08Si1.96O6	51.6901	0.0173998	1.68674	0.389029	0	25.3617	19.3664	1.47865	0.00993201	0	0	43.2981
Title:	N1x_from	1350
Phase	Masses:
Pressure	Temperature	mass	liquid_0	orthopyroxene_0	clinopyroxene_0	clinopyroxene_1	feldspar_0	spinel_0
2000	1600	100.018	100.018	0	0	0	0	0
2000	1600	100.018	100.018	0	0	0	0	0
2000	1590	100.018	100.018	0	0	0	0	0
2000	1580	100.018	100.018	0	0	0	0	0
2000	1570	100.018	100.018	0	0	0	0	0
2000	1560	100.017	100.017	0	0	0	0	0
2000	1550	100.017	100.017	0	0	0	0	0
2000	1540	100.017	100.017	0	0	0	0	0
2000	1530	100.017	100.017	0	0	0	0	0
2000	1520	100.017	100.017	0	0	0	0	0
2000	1510	100.017	100.017	0	0	0	0	0
2000	1500	100.017	100.017	0	0	0	0	0
2000	1490	100.017	100.017	0	0	0	0	0
2000	1480	100.017	100.017	0	0	0	0	0
2000	1470	100.017	100.017	0	0	0	0	0
2000	1460	100.017	100.017	0	0	0	0	0
2000	1450	100.018	100.018	0	0	0	0	0
2000	1440	100.018	100.018	0	0	0	0	0
2000	1430	100.018	100.018	0	0	0	0	0
2000	1420	100.018	100.018	0	0	0	0	0
2000	1410	100.018	100.018	0	0	0	0	0
2000	1400	100.018	100.018	0	0	0	0	0
2000	1390	100.018	100.018	0	0	0	0	0
2000	1380	100.018	100.018	0	0	0	0	0
2000	1370	100.019	100.019	0	0	0	0	0
2000	1360	100.019	100.019	0	0	0	0	0
2000	1350	100.019	100.019	0	0	0	0	0
2000	1340	100.019	100.019	0	0	0	0	0
2000	1330	100.019	100.019	0	0	0	0	0
2000	1320	100.02	100.02	0	0	0	0	0
2000	1310	100.02	100.02	0	0	0	0	0
2000	1300	100.02	100.02	0	0	0	0	0
2000	1290	100.021	100.021	0	0	0	0	0
2000	1280	100.021	100.021	0	0	0	0	0
2000	1270	100.021	100.021	0	0	0	0	0
2000	1260	100.022	100.022	0	0	0	0	0
2000	1250	100.022	100.022	0	0	0	0	0
2000	1240	100.022	100.022	0	0	0	0	0
2000	1230	100.023	100.007	0	0	0	0	0.015652
2000	1220	100.024	99.9855	0	0	0	0	0.038156
2000	1210	100.024	99.9627	0	0	0	0	0.061662
2000	1200	100.024	98.5326	1.40163	0	0	0	0.089773
2000	1190	100.021	90.4133	4.77228	0	0	4.72427	0.11076
2000	1180	100.015	79.5771	0	9.94575	0	10.3594	0.132292
2000	1170	100.015	79.5771	0	9.94575	0	10.3594	0.132292
2000	1160	100.015	79.5771	0	9.94575	0	10.3594	0.132292
2000	1150	100.015	79.5771	0	9.94575	0	10.3594	0.132292
2000	1140	99.9954	53.3637	0	21.8253	0	24.6128	0.193652
2000	1130	99.9911	49.0679	0	23.838	0	26.8811	0.204072
2000	1120	99.9868	45.3549	0	25.5845	0	28.8348	0.212582
2000	1110	99.9827	42.1315	0	27.0998	0	30.5321	0.219333
2000	1100	99.9788	39.3228	0	28.4135	0	32.0179	0.224507
2000	1090	99.9749	36.8672	0	29.5518	0	33.3277	0.228304
2000	1080	99.9712	34.7127	0	30.5377	0	34.4899	0.230924
2000	1070	99.9677	32.8155	0	31.3922	0	35.5275	0.232558
2000	1060	99.9643	31.1382	0	32.1335	0	36.4593	0.233379
2000	1050	99.9611	29.6492	0	32.7777	0	37.3006	0.23354
2000	1040	99.9581	28.3217	0	33.3389	0	38.0643	0.233171
2000	1030	99.9552	27.1332	0	33.8288	0	38.7607	0.232379
2000	1020	99.9524	26.0645	0	34.2578	0	39.3988	0.231254
2000	1010	99.9498	25.1033	0	34.4619	0.186668	39.968	0.23005
2000	1000	99.9476	24.2403	0	34.2508	0.77409	40.4534	0.229021
2000	990	99.9457	23.493	7.27487	24.9704	2.97224	41.0015	0.233754
2000	980	99.944	22.8098	17.1616	12.5762	5.60672	41.5491	0.240556
2000	970	99.9422	22.1719	27.3185	8.14062	0	42.0636	0.247525
2000	960	99.9402	21.5329	27.4839	8.24146	0	42.4378	0.244049
2000	950	99.9383	20.9476	27.6257	8.33904	0	42.7854	0.240456
2000	940	99.9364	20.41	27.7474	8.43317	0	43.1091	0.236783
2000	930	99.9347	19.9148	27.8518	8.52384	0	43.4112	0.23306
2000	920	99.9331	19.4576	27.9415	8.61109	0	43.6936	0.229313
2000	910	99.9315	19.0345	28.0183	8.695	0	43.9581	0.22556
2000	900	99.93	18.6422	28.0842	8.77568	0	44.2062	0.221817
Title:	N1x_from	1350
Solid	Composition:
Pressure	Temperature	mass	SiO2	TiO2	Al2O3	Fe2O3	Cr2O3	FeO	MgO	CaO	Na2O	K2O	H2O
2000	1600	0	---
2000	1600	0	---
2000	1590	0	---
2000	1580	0	---
2000	1570	0	---
2000	1560	0	---
2000	1550	0	---
2000	1540	0	---
2000	1530	0	---
2000	1520	0	---
2000	1510	0	---
2000	1500	0	---
2000	1490	0	---
2000	1480	0	---
2000	1470	0	---
2000	1460	0	---
2000	1450	0	---
2000	1440	0	---
2000	1430	0	---
2000	1420	0	---
2000	1410	0	---
2000	1400	0	---
2000	1390	0	---
2000	1380	0	---
2000	1370	0	---
2000	1360	0	---
2000	1350	0	---
2000	1340	0	---
2000	1330	0	---
2000	1320	0	---
2000	1310	0	---
2000	1300	0	---
2000	1290	0	---
2000	1280	0	---
2000	1270	0	---
2000	1260	0	---
2000	1250	0	---
2000	1240	0	---
2000	1230	0.015652	-1.4983e-12	0.0997798	23.4546	12.2214	35.261	16.3008	12.6626	0	0	0	0
2000	1220	0.038156	-3.27805e-12	0.102729	24.4668	12.3981	33.9984	16.2042	12.8297	0	0	0	0
2000	1210	0.061662	1.81711e-12	0.105493	25.5668	12.5554	32.6641	16.092	13.0161	0	0	0	0
2000	1200	1.4914	51.1309	0.0135368	4.16826	1.41133	1.89237	12.0685	27.6073	1.69348	0.01435	0	0
2000	1190	9.60732	50.2749	0.00524962	18.2089	0.502655	0.370617	6.44953	13.9946	9.21257	0.975197	0.00583459	0
2000	1180	20.4374	49.8117	0.00735508	18.8546	0.562691	0.214718	7.17221	11.7634	10.5476	1.05904	0.00673913	0
2000	1170	20.4374	49.8117	0.00735508	18.8546	0.562691	0.214718	7.17221	11.7634	10.5476	1.05904	0.00673913	0
2000	1160	20.4374	49.8117	0.00735508	18.8546	0.562691	0.214718	7.17221	11.7634	10.5476	1.05904	0.00673913	0
2000	1150	20.4374	49.8117	0.00735508	18.8546	0.562691	0.214718	7.17221	11.7634	10.5476	1.05904	0.00673913	0
2000	1140	46.6318	49.7452	0.0100379	19.1438	0.563592	0.143907	8.16077	10.1168	10.8797	1.22648	0.00971342	0
2000	1130	50.9232	49.7409	0.010936	19.0816	0.566758	0.139282	8.42239	9.8872	10.8884	1.25214	0.0102962	0
2000	1120	54.6319	49.7409	0.011876	19.0186	0.567314	0.135644	8.66198	9.68503	10.8922	1.27563	0.010839	0
2000	1110	57.8512	49.7451	0.0128439	18.9595	0.565	0.132641	8.87701	9.50555	10.8936	1.29746	0.0113462	0
2000	1100	60.6559	49.7534	0.0138268	18.9063	0.559846	0.130086	9.06697	9.34569	10.8941	1.31793	0.0118216	0
2000	1090	63.1078	49.7656	0.0148136	18.8598	0.552074	0.127868	9.23268	9.20308	10.8946	1.33723	0.0122679	0
2000	1080	65.2585	49.781	0.0157952	18.8199	0.542016	0.125918	9.37582	9.07573	10.8957	1.35546	0.0126878	0
2000	1070	67.1522	49.7991	0.0167645	18.7863	0.530053	0.124187	9.49851	8.96185	10.8974	1.37271	0.0130833	0
2000	1060	68.8261	49.8194	0.0177168	18.7582	0.516568	0.122641	9.60308	8.85984	10.9	1.38902	0.0134564	0
2000	1050	70.3119	49.8414	0.0186485	18.7351	0.501921	0.12125	9.69181	8.76826	10.9034	1.40443	0.0138086	0
2000	1040	71.6363	49.8645	0.019558	18.7161	0.486429	0.119993	9.76685	8.68582	10.9076	1.41901	0.0141414	0
2000	1030	72.822	49.8884	0.0204442	18.7008	0.470365	0.11885	9.83014	8.61137	10.9124	1.43278	0.0144561	0
2000	1020	73.8879	49.9128	0.0213072	18.6885	0.453955	0.117806	9.88339	8.54394	10.9178	1.4458	0.0147537	0
2000	1010	74.8466	49.9373	0.0223808	18.6739	0.438409	0.116864	9.92695	8.48305	10.9279	1.45824	0.0150258	0
2000	1000	75.7073	49.9614	0.0240086	18.6514	0.424999	0.116031	9.96109	8.42838	10.947	1.47038	0.0152618	0
2000	990	76.4527	49.9993	0.0265291	18.6478	0.408794	0.116017	9.95328	8.39034	10.9605	1.48193	0.015544	0
2000	980	77.1342	50.0389	0.0297178	18.6499	0.391212	0.116218	9.93724	8.35741	10.9709	1.49271	0.0158316	0
2000	970	77.7703	50.075	0.0333628	18.6526	0.373257	0.116376	9.92547	8.32539	10.9797	1.50275	0.016105	0
2000	960	78.4073	50.0914	0.035421	18.6424	0.360329	0.115579	9.95637	8.28211	10.9881	1.51199	0.0162952	0
2000	950	78.9906	50.1076	0.0375169	18.6342	0.347454	0.114828	9.98228	8.24232	10.9966	1.5208	0.0164745	0
2000	940	79.5265	50.1235	0.0396518	18.6275	0.334694	0.114117	10.0039	8.20566	11.0051	1.52919	0.0166434	0
2000	930	80.0199	50.1391	0.0418268	18.6221	0.322101	0.11344	10.0219	8.17179	11.0137	1.53719	0.0168022	0
2000	920	80.4754	50.1544	0.0440418	18.6179	0.309711	0.112791	10.0368	8.14043	11.0222	1.54481	0.0169514	0
2000	910	80.897	50.1692	0.0462962	18.6146	0.297554	0.112167	10.049	8.11133	11.0307	1.55207	0.0170913	0
2000	900	81.2878	50.1835	0.0485888	18.6122	0.285651	0.111564	10.0589	8.08427	11.0391	1.55898	0.0172224	0
Title:	N1x_from	1350
Bulk	Composition:
Pressure	Temperature	mass	SiO2	TiO2	Al2O3	Fe2O3	Cr2O3	FeO	MgO	CaO	Na2O	K2O	H2O
2000	1600	100.018	55.0302	0.109981	17.4069	1.16652	0.0999823	7.66964	6.68881	9.82826	1.43974	0.109981	0.44992
2000	1600	100.018	55.0302	0.109981	17.4069	1.16652	0.0999823	7.66964	6.68881	9.82826	1.43974	0.109981	0.44992
2000	1590	100.018	55.0303	0.109981	17.4069	1.1657	0.0999824	7.67039	6.68882	9.82827	1.43975	0.109981	0.449921
2000	1580	100.018	55.0303	0.109981	17.4069	1.16496	0.0999824	7.67106	6.68882	9.82827	1.43975	0.109981	0.449921
2000	1570	100.018	55.0304	0.109981	17.407	1.16432	0.0999825	7.67164	6.68883	9.82828	1.43975	0.109981	0.449921
2000	1560	100.017	55.0304	0.109981	17.407	1.16377	0.0999826	7.67214	6.68883	9.82828	1.43975	0.109981	0.449921
2000	1550	100.017	55.0304	0.109981	17.407	1.16332	0.0999826	7.67255	6.68884	9.82829	1.43975	0.109981	0.449922
2000	1540	100.017	55.0304	0.109981	17.407	1.16297	0.0999826	7.67287	6.68884	9.82829	1.43975	0.109981	0.449922
2000	1530	100.017	55.0305	0.109981	17.407	1.16272	0.0999827	7.67309	6.68884	9.8283	1.43975	0.109981	0.449922
2000	1520	100.017	55.0305	0.109981	17.407	1.16257	0.0999827	7.67323	6.68884	9.8283	1.43975	0.109981	0.449922
2000	1510	100.017	55.0305	0.109981	17.407	1.16253	0.0999827	7.67327	6.68884	9.8283	1.43975	0.109981	0.449922
2000	1500	100.017	55.0305	0.109981	17.407	1.1626	0.0999827	7.6732	6.68884	9.8283	1.43975	0.109981	0.449922
2000	1490	100.017	55.0305	0.109981	17.407	1.16277	0.0999827	7.67304	6.68884	9.82829	1.43975	0.109981	0.449922
2000	1480	100.017	55.0304	0.109981	17.407	1.16307	0.0999826	7.67278	6.68884	9.82829	1.43975	0.109981	0.449922
2000	1470	100.017	55.0304	0.109981	17.407	1.16347	0.0999826	7.67241	6.68883	9.82829	1.43975	0.109981	0.449922
2000	1460	100.017	55.0304	0.109981	17.407	1.164	0.0999825	7.67193	6.68883	9.82828	1.43975	0.109981	0.449921
2000	1450	100.018	55.0303	0.109981	17.4069	1.16465	0.0999825	7.67134	6.68883	9.82828	1.43975	0.109981	0.449921
2000	1440	100.018	55.0303	0.109981	17.4069	1.16542	0.0999824	7.67064	6.68882	9.82827	1.43975	0.109981	0.449921
2000	1430	100.018	55.0303	0.109981	17.4069	1.16632	0.0999823	7.66982	6.68882	9.82826	1.43975	0.109981	0.44992
2000	1420	100.018	55.0302	0.10998	17.4069	1.16735	0.0999822	7.66888	6.68881	9.82825	1.43974	0.10998	0.44992
2000	1410	100.018	55.0301	0.10998	17.4069	1.16852	0.0999821	7.66782	6.6888	9.82824	1.43974	0.10998	0.449919
2000	1400	100.018	55.0301	0.10998	17.4069	1.16982	0.0999819	7.66664	6.68879	9.82823	1.43974	0.10998	0.449919
2000	1390	100.018	55.03	0.10998	17.4068	1.17126	0.0999818	7.66533	6.68878	9.82821	1.43974	0.10998	0.449918
2000	1380	100.018	55.0299	0.10998	17.4068	1.17285	0.0999816	7.66389	6.68877	9.8282	1.43974	0.10998	0.449917
2000	1370	100.019	55.0298	0.10998	17.4068	1.17459	0.0999815	7.66231	6.68876	9.82818	1.43973	0.10998	0.449917
2000	1360	100.019	55.0297	0.109979	17.4067	1.17648	0.0999813	7.66059	6.68875	9.82816	1.43973	0.109979	0.449916
2000	1350	100.019	55.0296	0.109979	17.4067	1.17853	0.0999811	7.65873	6.68873	9.82814	1.43973	0.109979	0.449915
2000	1340	100.019	55.0295	0.109979	17.4067	1.18074	0.0999809	7.65672	6.68872	9.82812	1.43972	0.109979	0.449914
2000	1330	100.019	55.0293	0.109979	17.4066	1.18312	0.0999806	7.65456	6.6887	9.82809	1.43972	0.109979	0.449913
2000	1320	100.02	55.0292	0.109978	17.4066	1.18566	0.0999804	7.65225	6.68869	9.82807	1.43972	0.109978	0.449912
2000	1310	100.02	55.029	0.109978	17.4065	1.18838	0.0999801	7.64977	6.68867	9.82804	1.43971	0.109978	0.44991
2000	1300	100.02	55.0289	0.109978	17.4065	1.19129	0.0999798	7.64714	6.68865	9.82801	1.43971	0.109978	0.449909
2000	1290	100.021	55.0287	0.109977	17.4064	1.19438	0.0999795	7.64433	6.68863	9.82798	1.4397	0.109977	0.449908
2000	1280	100.021	55.0285	0.109977	17.4064	1.19766	0.0999792	7.64135	6.68861	9.82795	1.4397	0.109977	0.449906
2000	1270	100.021	55.0283	0.109977	17.4063	1.20114	0.0999788	7.63818	6.68858	9.82792	1.43969	0.109977	0.449905
2000	1260	100.022	55.0281	0.109976	17.4062	1.20482	0.0999784	7.63484	6.68856	9.82788	1.43969	0.109976	0.449903
2000	1250	100.022	55.0279	0.109976	17.4062	1.20872	0.099978	7.6313	6.68853	9.82784	1.43968	0.109976	0.449901
2000	1240	100.022	55.0277	0.109975	17.4061	1.21283	0.0999776	7.62756	6.6885	9.8278	1.43968	0.109975	0.449899
2000	1230	100.023	55.0274	0.109975	17.406	1.21861	0.0999771	7.62231	6.68846	9.82774	1.43967	0.109975	0.449897
2000	1220	100.024	55.027	0.109974	17.4059	1.22533	0.0999764	7.61621	6.68842	9.82768	1.43966	0.109974	0.449894
2000	1210	100.024	55.0266	0.109973	17.4058	1.23245	0.0999757	7.60974	6.68837	9.82761	1.43965	0.109973	0.44989
2000	1200	100.024	55.0268	0.109974	17.4058	1.22899	0.099976	7.61288	6.6884	9.82764	1.43965	0.109974	0.449892
2000	1190	100.021	55.0287	0.109977	17.4064	1.19516	0.0999794	7.64362	6.68862	9.82798	1.4397	0.109977	0.449907
2000	1180	100.015	55.032	0.109984	17.4075	1.13517	0.0999854	7.69812	6.68902	9.82857	1.43979	0.109984	0.449934
2000	1170	100.015	55.032	0.109984	17.4075	1.13517	0.0999854	7.69812	6.68902	9.82857	1.43979	0.109984	0.449934
2000	1160	100.015	55.032	0.109984	17.4075	1.13517	0.0999854	7.69812	6.68902	9.82857	1.43979	0.109984	0.449934
2000	1150	100.015	55.032	0.109984	17.4075	1.13517	0.0999854	7.69812	6.68902	9.82857	1.43979	0.109984	0.449934
2000	1140	99.9954	55.0425	0.110005	17.4108	0.94434	0.100005	7.8715	6.69031	9.83045	1.44007	0.110005	0.450021
2000	1130	99.9911	55.0449	0.11001	17.4116	0.900741	0.100009	7.91111	6.6906	9.83088	1.44013	0.11001	0.45004
2000	1120	99.9868	55.0473	0.110014	17.4123	0.858463	0.100013	7.94953	6.69088	9.83129	1.44019	0.110014	0.450059
2000	1110	99.9827	55.0495	0.110019	17.413	0.817502	0.100017	7.98674	6.69116	9.8317	1.44025	0.110019	0.450078
2000	1100	99.9788	55.0517	0.110023	17.4137	0.777899	0.100021	8.02272	6.69142	9.83209	1.44031	0.110023	0.450096
2000	1090	99.9749	55.0538	0.110028	17.4144	0.739716	0.100025	8.05741	6.69168	9.83247	1.44036	0.110028	0.450113
2000	1080	99.9712	55.0558	0.110032	17.415	0.703011	0.100029	8.09076	6.69192	9.83283	1.44041	0.110032	0.450129
2000	1070	99.9677	55.0578	0.110036	17.4156	0.667829	0.100032	8.12273	6.69216	9.83317	1.44047	0.110036	0.450145
2000	1060	99.9643	55.0596	0.110039	17.4162	0.634194	0.100036	8.15329	6.69239	9.83351	1.44051	0.110039	0.45016
2000	1050	99.9611	55.0614	0.110043	17.4168	0.602106	0.100039	8.18244	6.6926	9.83382	1.44056	0.110043	0.450175
2000	1040	99.9581	55.0631	0.110046	17.4173	0.571546	0.100042	8.21021	6.69281	9.83412	1.4406	0.110046	0.450189
2000	1030	99.9552	55.0647	0.110049	17.4178	0.542475	0.100045	8.23662	6.693	9.83441	1.44065	0.110049	0.450202
2000	1020	99.9524	55.0662	0.110052	17.4183	0.514845	0.100048	8.26172	6.69319	9.83468	1.44069	0.110052	0.450214
2000	1010	99.9498	55.0676	0.110055	17.4187	0.489341	0.10005	8.28489	6.69336	9.83493	1.44072	0.110055	0.450226
2000	1000	99.9476	55.0689	0.110058	17.4191	0.466764	0.100052	8.30541	6.69351	9.83516	1.44076	0.110058	0.450236
2000	990	99.9457	55.0699	0.11006	17.4195	0.448519	0.100054	8.32198	6.69363	9.83534	1.44078	0.11006	0.450244
2000	980	99.944	55.0708	0.110062	17.4198	0.430983	0.100056	8.33792	6.69375	9.83551	1.44081	0.110062	0.450252
2000	970	99.9422	55.0718	0.110064	17.4201	0.413065	0.100058	8.3542	6.69387	9.83569	1.44083	0.110064	0.45026
2000	960	99.9402	55.073	0.110066	17.4204	0.392878	0.10006	8.37254	6.69401	9.83588	1.44086	0.110066	0.450269
2000	950	99.9383	55.074	0.110068	17.4208	0.373725	0.100062	8.38994	6.69413	9.83607	1.44089	0.110068	0.450278
2000	940	99.9364	55.075	0.11007	17.4211	0.355542	0.100064	8.40646	6.69426	9.83625	1.44092	0.11007	0.450286
2000	930	99.9347	55.076	0.110072	17.4214	0.338268	0.100065	8.42215	6.69437	9.83642	1.44094	0.110072	0.450294
2000	920	99.9331	55.0769	0.110074	17.4217	0.321844	0.100067	8.43708	6.69448	9.83658	1.44096	0.110074	0.450301
2000	910	99.9315	55.0777	0.110075	17.4219	0.306216	0.100069	8.45127	6.69459	9.83674	1.44099	0.110075	0.450308
2000	900	99.93	55.0786	0.110077	17.4222	0.291334	0.10007	8.46479	6.69469	9.83689	1.44101	0.110077	0.450315

## Sheet: 3 kbar
Title:	N1x_from	1350
System	Thermodynamic	Data:
Pressure	Temperature	mass	F	phi	S	H	V	Cp	dVdP*10^6	dVdT*10^6	fO2(absolute)	fO2-(QFM)	rhol	rhos	viscosity	aH2O	chisqr
3000	1600	100.014	1	1	303.835	-1.18251e+06	38.9749	149.563	-256.59	2647.38	-4.759	0	2.56611	0	1.43	0.0213388	0
3000	1600	100.014	1	1	303.835	-1.18251e+06	38.9749	149.563	-256.59	2647.38	-4.759	0	2.56611	0	1.43	0.0213388	0
3000	1590	100.014	1	1	303.034	-1.18401e+06	38.9484	149.559	-256.716	2647.32	-4.829	0	2.56785	0	1.462	0.0213246	0
3000	1580	100.014	1	1	302.229	-1.1855e+06	38.9218	149.556	-256.843	2647.24	-4.899	0	2.5696	0	1.493	0.0213106	0
3000	1570	100.014	1	1	301.42	-1.187e+06	38.8953	149.553	-256.97	2647.13	-4.971	0	2.57136	0	1.526	0.0212968	0
3000	1560	100.014	1	1	300.606	-1.18849e+06	38.8688	149.55	-257.099	2646.99	-5.043	0	2.57311	0	1.558	0.0212833	0
3000	1550	100.013	1	1	299.788	-1.18999e+06	38.8422	149.547	-257.228	2646.83	-5.116	0	2.57486	0	1.591	0.02127	0
3000	1540	100.013	1	1	298.965	-1.19148e+06	38.8157	149.544	-257.358	2646.64	-5.19	0	2.57662	0	1.624	0.021257	0
3000	1530	100.013	1	1	298.138	-1.19298e+06	38.7892	149.541	-257.488	2646.42	-5.265	0	2.57838	0	1.658	0.0212443	0
3000	1520	100.013	1	1	297.306	-1.19447e+06	38.7627	149.538	-257.62	2646.18	-5.341	0	2.58014	0	1.691	0.0212319	0
3000	1510	100.013	1	1	296.47	-1.19597e+06	38.7363	149.535	-257.752	2645.91	-5.417	0	2.58191	0	1.726	0.0212199	0
3000	1500	100.013	1	1	295.629	-1.19746e+06	38.7098	149.532	-257.885	2645.61	-5.494	0	2.58367	0	1.76	0.0212082	0
3000	1490	100.013	1	1	294.783	-1.19896e+06	38.6833	149.529	-258.02	2645.29	-5.573	0	2.58544	0	1.796	0.0211968	0
3000	1480	100.013	1	1	293.933	-1.20045e+06	38.6569	149.527	-258.155	2644.94	-5.652	0	2.58721	0	1.831	0.0211859	0
3000	1470	100.013	1	1	293.078	-1.20195e+06	38.6305	149.524	-258.29	2644.56	-5.732	0	2.58898	0	1.867	0.0211753	0
3000	1460	100.013	1	1	292.217	-1.20344e+06	38.6041	149.522	-258.427	2644.16	-5.813	0	2.59075	0	1.903	0.0211652	0
3000	1450	100.013	1	1	291.352	-1.20494e+06	38.5777	149.519	-258.565	2643.73	-5.894	0	2.59252	0	1.94	0.0211556	0
3000	1440	100.014	1	1	290.482	-1.20644e+06	38.5513	149.517	-258.704	2643.28	-5.977	0	2.5943	0	1.977	0.0211464	0
3000	1430	100.014	1	1	289.607	-1.20793e+06	38.5249	149.515	-258.843	2642.8	-6.061	0	2.59607	0	2.015	0.0211377	0
3000	1420	100.014	1	1	288.727	-1.20943e+06	38.4986	149.513	-258.984	2642.29	-6.146	0	2.59785	0	2.053	0.0211296	0
3000	1410	100.014	1	1	287.842	-1.21092e+06	38.4723	149.51	-259.125	2641.76	-6.232	0	2.59964	0	2.091	0.021122	0
3000	1400	100.014	1	1	286.951	-1.21242e+06	38.4459	149.508	-259.268	2641.21	-6.318	0	2.60142	0	2.13	0.021115	0
3000	1390	100.014	1	1	286.055	-1.21392e+06	38.4196	149.506	-259.412	2640.62	-6.406	0	2.6032	0	2.17	0.0211087	0
3000	1380	100.014	1	1	285.154	-1.21541e+06	38.3934	149.505	-259.556	2640.02	-6.495	0	2.60499	0	2.209	0.0211029	0
3000	1370	100.014	1	1	284.247	-1.21691e+06	38.3671	149.503	-259.702	2639.39	-6.585	0	2.60677	0	2.25	0.0210979	0
3000	1360	100.015	1	1	283.335	-1.21841e+06	38.3409	149.501	-259.849	2638.73	-6.676	0	2.60856	0	2.291	0.0210935	0
3000	1350	100.015	1	1	282.417	-1.21991e+06	38.3146	149.5	-259.997	2638.05	-6.768	0	2.61035	0	2.332	0.0210899	0
3000	1340	100.015	1	1	281.494	-1.2214e+06	38.2884	149.498	-260.147	2637.34	-6.862	0	2.61214	0	2.374	0.0210871	0
3000	1330	100.015	1	1	280.564	-1.2229e+06	38.2623	149.497	-260.297	2636.61	-6.956	0	2.61394	0	2.416	0.0210851	0
3000	1320	100.015	1	1	279.63	-1.2244e+06	38.2361	149.495	-260.449	2635.85	-7.052	0	2.61573	0	2.459	0.0210839	0
3000	1310	100.016	1	1	278.689	-1.2259e+06	38.2099	149.494	-260.601	2635.07	-7.149	0	2.61753	0	2.503	0.0210836	0
3000	1300	100.016	1	1	277.742	-1.2274e+06	38.1838	149.493	-260.756	2634.27	-7.247	0	2.61932	0	2.547	0.0210843	0
3000	1290	100.016	1	1	276.789	-1.2289e+06	38.1577	149.492	-260.911	2633.44	-7.346	0	2.62112	0	2.591	0.0210859	0
3000	1280	100.016	1	1	275.831	-1.2304e+06	38.1317	149.491	-261.068	2632.59	-7.447	0	2.62292	0	2.637	0.0210885	0
3000	1270	100.017	1	1	274.866	-1.2319e+06	38.1056	149.49	-261.226	2631.71	-7.549	0	2.62473	0	2.682	0.0210922	0
3000	1260	100.017	1	1	273.895	-1.2334e+06	38.0796	149.49	-261.385	2630.81	-7.652	0	2.62653	0	2.729	0.0210971	0
3000	1250	100.017	1	1	272.917	-1.2349e+06	38.0536	149.489	-261.546	2629.89	-7.757	0	2.62833	0	2.776	0.0211031	0
3000	1240	100.018	0.999784	0.999867	271.929	-1.23641e+06	38.027	149.478	-261.685	2628.04	-7.863	0	2.62997	4.27683	2.825	0.021119	0
3000	1230	100.019	0.999564	0.999731	270.934	-1.23792e+06	38.0004	149.467	-261.824	2626.17	-7.97	0	2.6316	4.26011	2.874	0.0211362	0
3000	1220	100.018	0.985686	0.988491	269.595	-1.23992e+06	37.9092	148.954	-260.213	2607.42	-8.079	0	2.63088	3.28142	2.953	0.0215013	0
3000	1210	100.018	0.970901	0.976502	268.232	-1.24193e+06	37.8141	148.41	-258.486	2587.52	-8.19	0	2.62981	3.27555	3.036	0.0219005	0
3000	1200	100.014	0.881846	0.895985	265.223	-1.2463e+06	37.5418	141.343	-245.223	2468.71	-8.302	0	2.62202	3.02618	3.164	0.0257949	0
3000	1190	100.014	0.881846	0.895985	265.223	-1.2463e+06	37.5418	141.343	-245.223	2468.71	-8.302	0.113	2.62202	3.02618	3.164	0.0257949	0
3000	1180	100.014	0.881846	0.895985	265.223	-1.2463e+06	37.5418	141.343	-245.223	2468.71	-8.302	0.228	2.62202	3.02618	3.164	0.0257949	0
3000	1170	100.014	0.881846	0.895985	265.223	-1.2463e+06	37.5418	141.343	-245.223	2468.71	-8.302	0.345	2.62202	3.02618	3.164	0.0257949	0
3000	1160	99.9946	0.575209	0.608697	254.378	-1.26174e+06	36.6496	132.794	-197.792	2058.51	-8.765	0	2.57829	2.9619	3.737	0.0532901	0
3000	1150	99.9903	0.526638	0.562367	252.32	-1.2646e+06	36.5004	131.437	-190.185	1993.02	-8.885	0	2.56539	2.96308	3.889	0.0615853	0
3000	1140	99.9862	0.484937	0.522393	250.422	-1.26722e+06	36.3699	130.266	-183.615	1936.47	-9.006	0	2.55203	2.96475	4.044	0.0703996	0
3000	1130	99.9822	0.448916	0.487702	248.654	-1.26964e+06	36.2551	129.247	-177.9	1887.24	-9.129	0	2.53842	2.96653	4.202	0.0796845	0
3000	1120	99.9784	0.417653	0.457456	246.996	-1.27189e+06	36.1536	128.355	-172.9	1844.1	-9.254	0	2.52476	2.96826	4.36	0.0893804	0
3000	1110	99.9747	0.390408	0.430977	245.429	-1.274e+06	36.0635	127.568	-168.504	1806.08	-9.381	0	2.51123	2.96983	4.518	0.0994215	0
3000	1100	99.9711	0.366574	0.407705	243.94	-1.27599e+06	35.9832	126.869	-164.62	1772.36	-9.51	0	2.49799	2.9712	4.676	0.10974	0
3000	1090	99.9676	0.345643	0.38717	242.517	-1.27788e+06	35.9111	126.244	-161.173	1742.29	-9.64	0	2.48517	2.97239	4.834	0.120271	0
3000	1080	99.9643	0.327186	0.368977	241.149	-1.27968e+06	35.8463	125.681	-158.098	1715.29	-9.773	0	2.47284	2.97338	4.989	0.130955	0
3000	1070	99.9612	0.310844	0.352791	239.827	-1.2814e+06	35.7875	125.17	-155.343	1690.92	-9.907	0	2.46107	2.97422	5.143	0.14174	0
3000	1060	99.9582	0.296312	0.338329	238.545	-1.28307e+06	35.734	124.704	-152.862	1668.77	-10.044	0	2.44989	2.97491	5.294	0.152582	0
3000	1050	99.9553	0.283334	0.325351	237.295	-1.28468e+06	35.6851	124.275	-150.617	1648.52	-10.183	0	2.43931	2.97549	5.444	0.163442	0
3000	1040	99.9526	0.271695	0.313656	236.074	-1.28624e+06	35.64	123.877	-148.576	1629.89	-10.323	0	2.42932	2.97596	5.591	0.174293	0
3000	1030	99.95	0.261213	0.303073	234.875	-1.28776e+06	35.5983	123.507	-146.712	1612.65	-10.466	0	2.41992	2.97636	5.736	0.185109	0
3000	1020	99.9477	0.251871	0.293634	233.685	-1.28927e+06	35.5576	123.302	-145.092	1601.33	-10.611	0	2.41109	2.97706	5.883	0.195637	0
3000	1010	99.9456	0.243395	0.285031	232.51	-1.29074e+06	35.5195	122.975	-143.586	1586.81	-10.758	0	2.4028	2.97769	6.029	0.206077	0
3000	1000	99.9435	0.235678	0.277163	231.349	-1.29219e+06	35.4837	122.666	-142.196	1573.16	-10.908	0	2.39502	2.97826	6.173	0.216421	0
3000	990	99.942	0.229089	0.270292	229.937	-1.29396e+06	35.4317	122.481	-140.988	1572.08	-11.06	0	2.39071	2.97997	6.287	0.22622	0
3000	980	99.9403	0.222765	0.263745	228.595	-1.29561e+06	35.3846	122.287	-139.828	1569.14	-11.214	0	2.38556	2.98161	6.411	0.236221	0
3000	970	99.9385	0.216568	0.257383	227.402	-1.29707e+06	35.3492	122.039	-138.666	1559.88	-11.371	0	2.37886	2.98256	6.548	0.246598	0
3000	960	99.9366	0.210791	0.251443	226.262	-1.29845e+06	35.3187	121.78	-137.561	1548.96	-11.531	0	2.37209	2.98323	6.689	0.256961	0
3000	950	99.9349	0.205479	0.245959	225.128	-1.29982e+06	35.2897	121.531	-136.529	1538.58	-11.693	0	2.36578	2.98387	6.828	0.267186	0
3000	940	99.9333	0.200583	0.240882	223.997	-1.30116e+06	35.2619	121.29	-135.563	1528.67	-11.857	0	2.3599	2.98448	6.967	0.277274	0
3000	930	99.9317	0.196059	0.236173	222.87	-1.3025e+06	35.2352	121.056	-134.656	1519.18	-12.025	0	2.35442	2.98508	7.104	0.287227	0
3000	920	99.9303	0.191871	0.231795	221.745	-1.30382e+06	35.2094	120.829	-133.803	1510.08	-12.195	0	2.34932	2.98567	7.24	0.29705	0
3000	910	99.9289	0.187984	0.227717	220.62	-1.30514e+06	35.1846	120.608	-132.999	1501.32	-12.368	0	2.34457	2.98625	7.375	0.306748	0
3000	900	99.9275	0.184372	0.223912	219.495	-1.30644e+06	35.1606	120.392	-132.238	1492.88	-12.544	0	2.34017	2.98683	7.509	0.316327	0
Title:	N1x_from	1350
Liquid	Composition:
Pressure	Temperature	mass	SiO2	TiO2	Al2O3	Fe2O3	Cr2O3	FeO	MgO	CaO	Na2O	K2O	H2O	MgO#
3000	1600	100.014	55.0324	0.109985	17.4076	1.12809	0.0999861	7.70455	6.68907	9.82864	1.4398	0.109985	0.449938	46.4725
3000	1600	100.014	55.0324	0.109985	17.4076	1.12809	0.0999861	7.70455	6.68907	9.82864	1.4398	0.109985	0.449938	46.4725
3000	1590	100.014	55.0324	0.109985	17.4076	1.12717	0.0999862	7.70539	6.68908	9.82865	1.4398	0.109985	0.449938	46.4698
3000	1580	100.014	55.0325	0.109985	17.4076	1.12633	0.0999863	7.70615	6.68908	9.82865	1.4398	0.109985	0.449938	46.4673
3000	1570	100.014	55.0325	0.109985	17.4076	1.12558	0.0999864	7.70683	6.68909	9.82866	1.4398	0.109985	0.449939	46.4652
3000	1560	100.014	55.0325	0.109985	17.4076	1.12493	0.0999865	7.70743	6.68909	9.82867	1.4398	0.109985	0.449939	46.4632
3000	1550	100.013	55.0326	0.109985	17.4077	1.12436	0.0999865	7.70794	6.6891	9.82867	1.43981	0.109985	0.449939	46.4616
3000	1540	100.013	55.0326	0.109985	17.4077	1.12389	0.0999866	7.70837	6.6891	9.82868	1.43981	0.109985	0.449939	46.4602
3000	1530	100.013	55.0326	0.109985	17.4077	1.12352	0.0999866	7.7087	6.6891	9.82868	1.43981	0.109985	0.44994	46.4592
3000	1520	100.013	55.0326	0.109985	17.4077	1.12325	0.0999866	7.70895	6.6891	9.82868	1.43981	0.109985	0.44994	46.4584
3000	1510	100.013	55.0326	0.109985	17.4077	1.12308	0.0999866	7.70911	6.68911	9.82869	1.43981	0.109985	0.44994	46.4579
3000	1500	100.013	55.0326	0.109985	17.4077	1.12301	0.0999866	7.70917	6.68911	9.82869	1.43981	0.109985	0.44994	46.4577
3000	1490	100.013	55.0326	0.109985	17.4077	1.12305	0.0999866	7.70913	6.68911	9.82869	1.43981	0.109985	0.44994	46.4578
3000	1480	100.013	55.0326	0.109985	17.4077	1.1232	0.0999866	7.709	6.68911	9.82868	1.43981	0.109985	0.44994	46.4583
3000	1470	100.013	55.0326	0.109985	17.4077	1.12346	0.0999866	7.70877	6.6891	9.82868	1.43981	0.109985	0.44994	46.459
3000	1460	100.013	55.0326	0.109985	17.4077	1.12383	0.0999866	7.70843	6.6891	9.82868	1.43981	0.109985	0.44994	46.4601
3000	1450	100.013	55.0326	0.109985	17.4077	1.12431	0.0999865	7.70799	6.6891	9.82867	1.43981	0.109985	0.449939	46.4615
3000	1440	100.014	55.0325	0.109985	17.4076	1.12492	0.0999865	7.70743	6.68909	9.82867	1.4398	0.109985	0.449939	46.4632
3000	1430	100.014	55.0325	0.109985	17.4076	1.12565	0.0999864	7.70677	6.68909	9.82866	1.4398	0.109985	0.449939	46.4654
3000	1420	100.014	55.0325	0.109985	17.4076	1.1265	0.0999863	7.706	6.68908	9.82865	1.4398	0.109985	0.449938	46.4678
3000	1410	100.014	55.0324	0.109985	17.4076	1.12748	0.0999862	7.7051	6.68908	9.82864	1.4398	0.109985	0.449938	46.4707
3000	1400	100.014	55.0323	0.109985	17.4076	1.1286	0.0999861	7.70409	6.68907	9.82863	1.4398	0.109985	0.449937	46.474
3000	1390	100.014	55.0323	0.109985	17.4076	1.12985	0.099986	7.70296	6.68906	9.82862	1.4398	0.109985	0.449937	46.4776
3000	1380	100.014	55.0322	0.109984	17.4075	1.13123	0.0999858	7.7017	6.68905	9.82861	1.4398	0.109984	0.449936	46.4816
3000	1370	100.014	55.0321	0.109984	17.4075	1.13276	0.0999857	7.70031	6.68904	9.82859	1.43979	0.109984	0.449935	46.486
3000	1360	100.015	55.032	0.109984	17.4075	1.13444	0.0999855	7.69879	6.68903	9.82857	1.43979	0.109984	0.449935	46.4909
3000	1350	100.015	55.0319	0.109984	17.4074	1.13626	0.0999853	7.69713	6.68902	9.82856	1.43979	0.109984	0.449934	46.4962
3000	1340	100.015	55.0318	0.109984	17.4074	1.13824	0.0999851	7.69533	6.689	9.82854	1.43979	0.109984	0.449933	46.502
3000	1330	100.015	55.0317	0.109983	17.4074	1.14038	0.0999849	7.69339	6.68899	9.82852	1.43978	0.109983	0.449932	46.5082
3000	1320	100.015	55.0316	0.109983	17.4073	1.14268	0.0999847	7.6913	6.68897	9.82849	1.43978	0.109983	0.449931	46.5149
3000	1310	100.016	55.0314	0.109983	17.4073	1.14514	0.0999844	7.68906	6.68896	9.82847	1.43978	0.109983	0.44993	46.5221
3000	1300	100.016	55.0313	0.109983	17.4072	1.14778	0.0999842	7.68666	6.68894	9.82844	1.43977	0.109983	0.449929	46.5298
3000	1290	100.016	55.0311	0.109982	17.4072	1.1506	0.0999839	7.6841	6.68892	9.82841	1.43977	0.109982	0.449927	46.538
3000	1280	100.016	55.031	0.109982	17.4071	1.1536	0.0999836	7.68137	6.6889	9.82839	1.43976	0.109982	0.449926	46.5468
3000	1270	100.017	55.0308	0.109982	17.4071	1.15679	0.0999833	7.67848	6.68888	9.82835	1.43976	0.109982	0.449925	46.5561
3000	1260	100.017	55.0306	0.109981	17.407	1.16018	0.0999829	7.6754	6.68886	9.82832	1.43975	0.109981	0.449923	46.566
3000	1250	100.017	55.0304	0.109981	17.407	1.16376	0.0999826	7.67215	6.68883	9.82828	1.43975	0.109981	0.449921	46.5764
3000	1240	99.9964	55.042	0.109984	17.4054	1.16721	0.0923865	7.66513	6.68749	9.83035	1.44005	0.110004	0.450016	46.5942
3000	1230	99.975	55.0538	0.109986	17.4034	1.17087	0.0851836	7.65784	6.68605	9.83246	1.44036	0.110028	0.450112	46.6125
3000	1220	98.5866	55.0779	0.111405	17.602	1.17139	0.0780542	7.60268	6.38194	9.94618	1.46041	0.111577	0.456451	45.6354
3000	1210	97.1073	55.1085	0.112961	17.8181	1.17024	0.0712669	7.53229	6.06037	10.0672	1.48238	0.113277	0.463405	44.5856
3000	1200	88.1966	55.6741	0.123556	17.703	1.18137	0.0693979	7.57865	5.58186	9.92755	1.52625	0.12409	0.510224	42.4137
3000	1190	88.1966	55.6741	0.123556	17.703	1.18137	0.0693979	7.57865	5.58186	9.92755	1.52625	0.12409	0.510224	42.4137
3000	1180	88.1966	55.6741	0.123556	17.703	1.18137	0.0693979	7.57865	5.58186	9.92755	1.52625	0.12409	0.510224	42.4137
3000	1170	88.1966	55.6741	0.123556	17.703	1.18137	0.0693979	7.57865	5.58186	9.92755	1.52625	0.12409	0.510224	42.4137
3000	1160	57.5177	58.9123	0.184004	16.4949	1.20502	0.0635529	7.60783	3.8073	9.13342	1.62482	0.18446	0.782367	33.3531
3000	1150	52.6587	59.7714	0.199338	16.2681	1.18246	0.0613662	7.41806	3.46979	8.94124	1.63366	0.200016	0.854559	31.8685
3000	1140	48.487	60.6437	0.21464	16.0609	1.15116	0.0593088	7.17065	3.16815	8.75085	1.63684	0.215704	0.928084	30.6433
3000	1130	44.8836	61.5232	0.229822	15.8689	1.11271	0.0574616	6.87812	2.89924	8.56199	1.63453	0.231457	1.00259	29.6526
3000	1120	41.7562	62.4032	0.244792	15.6885	1.06872	0.0558646	6.55297	2.65983	8.3744	1.62693	0.247197	1.07768	28.871
3000	1110	39.0309	63.2771	0.259463	15.5165	1.02077	0.0545295	6.2069	2.44677	8.18789	1.61432	0.262845	1.15293	28.2744
3000	1100	36.6468	64.1391	0.273761	15.3506	0.970302	0.0534502	5.85019	2.25699	8.00228	1.59704	0.278324	1.22794	27.8394
3000	1090	34.5531	64.9844	0.287627	15.189	0.918574	0.05261	5.49134	2.08763	7.81745	1.57551	0.293568	1.30234	27.545
3000	1080	32.7069	65.8092	0.301016	15.0302	0.866621	0.0519876	5.13699	1.93608	7.63335	1.55016	0.308526	1.37585	27.3726
3000	1070	31.0723	66.6109	0.3139	14.8735	0.815259	0.0515603	4.79208	1.80004	7.44997	1.52146	0.323158	1.44823	27.3059
3000	1060	29.6188	67.3878	0.326264	14.7181	0.765108	0.0513063	4.46005	1.67746	7.26736	1.48985	0.337436	1.51931	27.3313
3000	1050	28.3208	68.1391	0.338102	14.5636	0.716615	0.0512061	4.14313	1.5666	7.08559	1.45578	0.351344	1.58894	27.4374
3000	1040	27.1566	68.8644	0.349415	14.4099	0.670082	0.0512426	3.84263	1.46595	6.90476	1.41963	0.364873	1.65705	27.6147
3000	1030	26.1082	69.5639	0.360211	14.257	0.625703	0.0514015	3.55915	1.37424	6.725	1.38178	0.378021	1.7236	27.8559
3000	1020	25.1739	70.2287	0.368148	14.1503	0.583301	0.0515328	3.29772	1.28995	6.51056	1.34147	0.390677	1.78757	28.1178
3000	1010	24.3263	70.8684	0.375193	14.0446	0.543268	0.0517711	3.05242	1.21268	6.29904	1.29981	0.402949	1.84985	28.4326
3000	1000	23.5545	71.4839	0.381351	13.9395	0.505583	0.0521085	2.82278	1.14161	6.09071	1.2571	0.414845	1.91046	28.7966
3000	990	22.8956	71.9411	0.379749	13.7518	0.506607	0.0481329	2.8132	1.02616	5.92792	1.21471	0.425145	1.96544	26.7274
3000	980	22.2632	72.4372	0.377477	13.5882	0.495904	0.0455704	2.73611	0.933074	5.7571	1.17236	0.43571	2.02127	25.43
3000	970	21.6435	73.0107	0.378431	13.4524	0.464774	0.0455286	2.54309	0.869278	5.57963	1.13014	0.446884	2.07915	25.4743
3000	960	21.0657	73.588	0.379978	13.3258	0.429704	0.0463055	2.33034	0.816889	5.40114	1.08768	0.457935	2.13617	25.9558
3000	950	20.5345	74.1433	0.380565	13.2003	0.396968	0.0471703	2.13328	0.768424	5.22482	1.04512	0.468615	2.19143	26.4818
3000	940	20.0449	74.6774	0.380206	13.0759	0.366462	0.0481215	1.95102	0.723497	5.05083	1.00262	0.478935	2.24496	27.0515
3000	930	19.5926	75.1913	0.378919	12.9528	0.338074	0.0491588	1.78264	0.68177	4.87932	0.960328	0.488908	2.29679	27.6646
3000	920	19.1737	75.6858	0.376726	12.831	0.311687	0.050283	1.62725	0.642951	4.71042	0.918368	0.498543	2.34697	28.3213
3000	910	18.7851	76.1617	0.373653	12.7107	0.287186	0.0514961	1.48397	0.606783	4.54428	0.876854	0.507852	2.39552	29.0222
3000	900	18.4238	76.6197	0.369729	12.592	0.264456	0.052801	1.352	0.573042	4.38101	0.835891	0.516846	2.44249	29.7678
Title:	N1x_from	1350
liquid_0	thermodynamic	data	and	composition:
Pressure	Temperature	mass	S	H	V	Cp	viscosity	SiO2	TiO2	Al2O3	Fe2O3	Cr2O3	FeO	MgO	CaO	Na2O	K2O	H2O
3000	1600	100.014	303.835	-1.18251e+06	38.9749	149.563	1.43	55.0324	0.109985	17.4076	1.12809	0.0999861	7.70455	6.68907	9.82864	1.4398	0.109985	0.449938
3000	1600	100.014	303.835	-1.18251e+06	38.9749	149.563	1.43	55.0324	0.109985	17.4076	1.12809	0.0999861	7.70455	6.68907	9.82864	1.4398	0.109985	0.449938
3000	1590	100.014	303.034	-1.18401e+06	38.9484	149.559	1.462	55.0324	0.109985	17.4076	1.12717	0.0999862	7.70539	6.68908	9.82865	1.4398	0.109985	0.449938
3000	1580	100.014	302.229	-1.1855e+06	38.9218	149.556	1.493	55.0325	0.109985	17.4076	1.12633	0.0999863	7.70615	6.68908	9.82865	1.4398	0.109985	0.449938
3000	1570	100.014	301.42	-1.187e+06	38.8953	149.553	1.526	55.0325	0.109985	17.4076	1.12558	0.0999864	7.70683	6.68909	9.82866	1.4398	0.109985	0.449939
3000	1560	100.014	300.606	-1.18849e+06	38.8688	149.55	1.558	55.0325	0.109985	17.4076	1.12493	0.0999865	7.70743	6.68909	9.82867	1.4398	0.109985	0.449939
3000	1550	100.013	299.788	-1.18999e+06	38.8422	149.547	1.591	55.0326	0.109985	17.4077	1.12436	0.0999865	7.70794	6.6891	9.82867	1.43981	0.109985	0.449939
3000	1540	100.013	298.965	-1.19148e+06	38.8157	149.544	1.624	55.0326	0.109985	17.4077	1.12389	0.0999866	7.70837	6.6891	9.82868	1.43981	0.109985	0.449939
3000	1530	100.013	298.138	-1.19298e+06	38.7892	149.541	1.658	55.0326	0.109985	17.4077	1.12352	0.0999866	7.7087	6.6891	9.82868	1.43981	0.109985	0.44994
3000	1520	100.013	297.306	-1.19447e+06	38.7627	149.538	1.691	55.0326	0.109985	17.4077	1.12325	0.0999866	7.70895	6.6891	9.82868	1.43981	0.109985	0.44994
3000	1510	100.013	296.47	-1.19597e+06	38.7363	149.535	1.726	55.0326	0.109985	17.4077	1.12308	0.0999866	7.70911	6.68911	9.82869	1.43981	0.109985	0.44994
3000	1500	100.013	295.629	-1.19746e+06	38.7098	149.532	1.76	55.0326	0.109985	17.4077	1.12301	0.0999866	7.70917	6.68911	9.82869	1.43981	0.109985	0.44994
3000	1490	100.013	294.783	-1.19896e+06	38.6833	149.529	1.796	55.0326	0.109985	17.4077	1.12305	0.0999866	7.70913	6.68911	9.82869	1.43981	0.109985	0.44994
3000	1480	100.013	293.933	-1.20045e+06	38.6569	149.527	1.831	55.0326	0.109985	17.4077	1.1232	0.0999866	7.709	6.68911	9.82868	1.43981	0.109985	0.44994
3000	1470	100.013	293.078	-1.20195e+06	38.6305	149.524	1.867	55.0326	0.109985	17.4077	1.12346	0.0999866	7.70877	6.6891	9.82868	1.43981	0.109985	0.44994
3000	1460	100.013	292.217	-1.20344e+06	38.6041	149.522	1.903	55.0326	0.109985	17.4077	1.12383	0.0999866	7.70843	6.6891	9.82868	1.43981	0.109985	0.44994
3000	1450	100.013	291.352	-1.20494e+06	38.5777	149.519	1.94	55.0326	0.109985	17.4077	1.12431	0.0999865	7.70799	6.6891	9.82867	1.43981	0.109985	0.449939
3000	1440	100.014	290.482	-1.20644e+06	38.5513	149.517	1.977	55.0325	0.109985	17.4076	1.12492	0.0999865	7.70743	6.68909	9.82867	1.4398	0.109985	0.449939
3000	1430	100.014	289.607	-1.20793e+06	38.5249	149.515	2.015	55.0325	0.109985	17.4076	1.12565	0.0999864	7.70677	6.68909	9.82866	1.4398	0.109985	0.449939
3000	1420	100.014	288.727	-1.20943e+06	38.4986	149.513	2.053	55.0325	0.109985	17.4076	1.1265	0.0999863	7.706	6.68908	9.82865	1.4398	0.109985	0.449938
3000	1410	100.014	287.842	-1.21092e+06	38.4723	149.51	2.091	55.0324	0.109985	17.4076	1.12748	0.0999862	7.7051	6.68908	9.82864	1.4398	0.109985	0.449938
3000	1400	100.014	286.951	-1.21242e+06	38.4459	149.508	2.13	55.0323	0.109985	17.4076	1.1286	0.0999861	7.70409	6.68907	9.82863	1.4398	0.109985	0.449937
3000	1390	100.014	286.055	-1.21392e+06	38.4196	149.506	2.17	55.0323	0.109985	17.4076	1.12985	0.099986	7.70296	6.68906	9.82862	1.4398	0.109985	0.449937
3000	1380	100.014	285.154	-1.21541e+06	38.3934	149.505	2.209	55.0322	0.109984	17.4075	1.13123	0.0999858	7.7017	6.68905	9.82861	1.4398	0.109984	0.449936
3000	1370	100.014	284.247	-1.21691e+06	38.3671	149.503	2.25	55.0321	0.109984	17.4075	1.13276	0.0999857	7.70031	6.68904	9.82859	1.43979	0.109984	0.449935
3000	1360	100.015	283.335	-1.21841e+06	38.3409	149.501	2.291	55.032	0.109984	17.4075	1.13444	0.0999855	7.69879	6.68903	9.82857	1.43979	0.109984	0.449935
3000	1350	100.015	282.417	-1.21991e+06	38.3146	149.5	2.332	55.0319	0.109984	17.4074	1.13626	0.0999853	7.69713	6.68902	9.82856	1.43979	0.109984	0.449934
3000	1340	100.015	281.494	-1.2214e+06	38.2884	149.498	2.374	55.0318	0.109984	17.4074	1.13824	0.0999851	7.69533	6.689	9.82854	1.43979	0.109984	0.449933
3000	1330	100.015	280.564	-1.2229e+06	38.2623	149.497	2.416	55.0317	0.109983	17.4074	1.14038	0.0999849	7.69339	6.68899	9.82852	1.43978	0.109983	0.449932
3000	1320	100.015	279.63	-1.2244e+06	38.2361	149.495	2.459	55.0316	0.109983	17.4073	1.14268	0.0999847	7.6913	6.68897	9.82849	1.43978	0.109983	0.449931
3000	1310	100.016	278.689	-1.2259e+06	38.2099	149.494	2.503	55.0314	0.109983	17.4073	1.14514	0.0999844	7.68906	6.68896	9.82847	1.43978	0.109983	0.44993
3000	1300	100.016	277.742	-1.2274e+06	38.1838	149.493	2.547	55.0313	0.109983	17.4072	1.14778	0.0999842	7.68666	6.68894	9.82844	1.43977	0.109983	0.449929
3000	1290	100.016	276.789	-1.2289e+06	38.1577	149.492	2.591	55.0311	0.109982	17.4072	1.1506	0.0999839	7.6841	6.68892	9.82841	1.43977	0.109982	0.449927
3000	1280	100.016	275.831	-1.2304e+06	38.1317	149.491	2.637	55.031	0.109982	17.4071	1.1536	0.0999836	7.68137	6.6889	9.82839	1.43976	0.109982	0.449926
3000	1270	100.017	274.866	-1.2319e+06	38.1056	149.49	2.682	55.0308	0.109982	17.4071	1.15679	0.0999833	7.67848	6.68888	9.82835	1.43976	0.109982	0.449925
3000	1260	100.017	273.895	-1.2334e+06	38.0796	149.49	2.729	55.0306	0.109981	17.407	1.16018	0.0999829	7.6754	6.68886	9.82832	1.43975	0.109981	0.449923
3000	1250	100.017	272.917	-1.2349e+06	38.0536	149.489	2.776	55.0304	0.109981	17.407	1.16376	0.0999826	7.67215	6.68883	9.82828	1.43975	0.109981	0.449921
3000	1240	99.9964	271.881	-1.23622e+06	38.0219	149.455	2.825	55.042	0.109984	17.4054	1.16721	0.0923865	7.66513	6.68749	9.83035	1.44005	0.110004	0.450016
3000	1230	99.975	270.837	-1.23754e+06	37.9901	149.42	2.874	55.0538	0.109986	17.4034	1.17087	0.0851836	7.65784	6.68605	9.83246	1.44036	0.110028	0.450112
3000	1220	98.5866	266.108	-1.2223e+06	37.4729	147.16	2.953	55.0779	0.111405	17.602	1.17139	0.0780542	7.60268	6.38194	9.94618	1.46041	0.111577	0.456451
3000	1210	97.1073	261.162	-1.20604e+06	36.9256	144.765	3.036	55.1085	0.112961	17.8181	1.17024	0.0712669	7.53229	6.06037	10.0672	1.48238	0.113277	0.463405
3000	1200	88.1966	236.569	-1.096e+06	33.6369	126.813	3.164	55.6741	0.123556	17.703	1.18137	0.0693979	7.57865	5.58186	9.92755	1.52625	0.12409	0.510224
3000	1190	88.1966	235.705	-1.09727e+06	33.6135	126.801	3.216	55.6741	0.123556	17.703	1.18137	0.0693979	7.57865	5.58186	9.92755	1.52625	0.12409	0.510224
3000	1180	88.1966	234.835	-1.09854e+06	33.5902	126.787	3.269	55.6741	0.123556	17.703	1.18137	0.0693979	7.57865	5.58186	9.92755	1.52625	0.12409	0.510224
3000	1170	88.1966	233.96	-1.0998e+06	33.5669	126.773	3.322	55.6741	0.123556	17.703	1.18137	0.0693979	7.57865	5.58186	9.92755	1.52625	0.12409	0.510224
3000	1160	57.5177	152.927	-717333	22.3085	81.1058	3.737	58.9123	0.184004	16.4949	1.20502	0.0635529	7.60783	3.8073	9.13342	1.62482	0.18446	0.782367
3000	1150	52.6587	139.729	-658677	20.5266	73.9746	3.889	59.7714	0.199338	16.2681	1.18246	0.0613662	7.41806	3.46979	8.94124	1.63366	0.200016	0.854559
3000	1140	48.487	128.408	-608650	18.9994	67.8815	4.044	60.6437	0.21464	16.0609	1.15116	0.0593088	7.17065	3.16815	8.75085	1.63684	0.215704	0.928084
3000	1130	44.8836	118.636	-565681	17.6817	62.6413	4.202	61.5232	0.229822	15.8689	1.11271	0.0574616	6.87812	2.89924	8.56199	1.63453	0.231457	1.00259
3000	1120	41.7562	110.157	-528557	16.5387	58.1106	4.36	62.4032	0.244792	15.6885	1.06872	0.0558646	6.55297	2.65983	8.3744	1.62693	0.247197	1.07768
3000	1110	39.0309	102.767	-496317	15.5426	54.1749	4.518	63.2771	0.259463	15.5165	1.02077	0.0545295	6.2069	2.44677	8.18789	1.61432	0.262845	1.15293
3000	1100	36.6468	96.2968	-468179	14.6705	50.7411	4.676	64.1391	0.273761	15.3506	0.970302	0.0534502	5.85019	2.25699	8.00228	1.59704	0.278324	1.22794
3000	1090	34.5531	90.6082	-443504	13.9037	47.7317	4.834	64.9844	0.287627	15.189	0.918574	0.05261	5.49134	2.08763	7.81745	1.57551	0.293568	1.30234
3000	1080	32.7069	85.5842	-421760	13.2265	45.0825	4.989	65.8092	0.301016	15.0302	0.866621	0.0519876	5.13699	1.93608	7.63335	1.55016	0.308526	1.37585
3000	1070	31.0723	81.1268	-402506	12.6255	42.7395	5.143	66.6109	0.3139	14.8735	0.815259	0.0515603	4.79208	1.80004	7.44997	1.52146	0.323158	1.44823
3000	1060	29.6188	77.1537	-385374	12.0898	40.6576	5.294	67.3878	0.326264	14.7181	0.765108	0.0513063	4.46005	1.67746	7.26736	1.48985	0.337436	1.51931
3000	1050	28.3208	73.5957	-370058	11.6102	38.7992	5.444	68.1391	0.338102	14.5636	0.716615	0.0512061	4.14313	1.5666	7.08559	1.45578	0.351344	1.58894
3000	1040	27.1566	70.3949	-356302	11.1787	37.1326	5.591	68.8644	0.349415	14.4099	0.670082	0.0512426	3.84263	1.46595	6.90476	1.41963	0.364873	1.65705
3000	1030	26.1082	67.5024	-343892	10.7889	35.6314	5.736	69.5639	0.360211	14.257	0.625703	0.0514015	3.55915	1.37424	6.725	1.38178	0.378021	1.7236
3000	1020	25.1739	64.9103	-332855	10.4409	34.2914	5.883	70.2287	0.368148	14.1503	0.583301	0.0515328	3.29772	1.28995	6.51056	1.34147	0.390677	1.78757
3000	1010	24.3263	62.5486	-322825	10.1242	33.075	6.029	70.8684	0.375193	14.0446	0.543268	0.0517711	3.05242	1.21268	6.29904	1.29981	0.402949	1.84985
3000	1000	23.5545	60.3883	-313677	9.83477	31.9666	6.173	71.4839	0.381351	13.9395	0.505583	0.0521085	2.82278	1.14161	6.09071	1.2571	0.414845	1.91046
3000	990	22.8956	58.5101	-305283	9.5769	30.9966	6.287	71.9411	0.379749	13.7518	0.506607	0.0481329	2.8132	1.02616	5.92792	1.21471	0.425145	1.96544
3000	980	22.2632	56.7124	-297422	9.33249	30.0738	6.411	72.4372	0.377477	13.5882	0.495904	0.0455704	2.73611	0.933074	5.7571	1.17236	0.43571	2.02127
3000	970	21.6435	54.9622	-290026	9.09828	29.1816	6.548	73.0107	0.378431	13.4524	0.464774	0.0455286	2.54309	0.869278	5.57963	1.13014	0.446884	2.07915
3000	960	21.0657	53.3257	-283199	8.88065	28.3517	6.689	73.588	0.379978	13.3258	0.429704	0.0463055	2.33034	0.816889	5.40114	1.08768	0.457935	2.13617
3000	950	20.5345	51.8115	-276909	8.6798	27.5872	6.828	74.1433	0.380565	13.2003	0.396968	0.0471703	2.13328	0.768424	5.22482	1.04512	0.468615	2.19143
3000	940	20.0449	50.4065	-271100	8.49397	26.8809	6.967	74.6774	0.380206	13.0759	0.366462	0.0481215	1.95102	0.723497	5.05083	1.00262	0.478935	2.24496
3000	930	19.5926	49.099	-265723	8.3216	26.2267	7.104	75.1913	0.378919	12.9528	0.338074	0.0491588	1.78264	0.68177	4.87932	0.960328	0.488908	2.29679
3000	920	19.1737	47.8794	-260735	8.16138	25.6194	7.24	75.6858	0.376726	12.831	0.311687	0.050283	1.62725	0.642951	4.71042	0.918368	0.498543	2.34697
3000	910	18.7851	46.7387	-256100	8.01214	25.0543	7.375	76.1617	0.373653	12.7107	0.287186	0.0514961	1.48397	0.606783	4.54428	0.876854	0.507852	2.39552
3000	900	18.4238	45.6696	-251784	7.87287	24.5274	7.509	76.6197	0.369729	12.592	0.264456	0.052801	1.352	0.573042	4.38101	0.835891	0.516846	2.44249
clinopyroxene_1	thermodynamic	data	and	composition:
Pressure	Temperature	mass	S	H	V	Cp	structure	formula	SiO2	TiO2	Al2O3	Fe2O3	Cr2O3	FeO	MgO	CaO	Na2O	K2O	H2O
3000	1020	0.638873	1.39787	-7890.74	0.192946	0.736667	cpx	Na0.01Ca0.74Fe''0.36Mg0.78Fe'''0.03Ti0.00Al0.16Si1.91O6	50.9094	0.161151	3.54611	1.12121	0	11.6195	14.0446	18.4377	0.16035	0	0
3000	1010	1.233	2.68565	-15250.5	0.372276	1.41993	cpx	Na0.01Ca0.75Fe''0.36Mg0.78Fe'''0.03Ti0.00Al0.16Si1.91O6	50.9212	0.173902	3.51913	1.09233	0	11.5608	13.9742	18.5968	0.161609	0	0
3000	1000	1.78356	3.86717	-22093.2	0.538372	2.05143	cpx	Na0.01Ca0.75Fe''0.36Mg0.78Fe'''0.03Ti0.01Al0.15Si1.91O6	50.9346	0.187208	3.49332	1.06308	0	11.4939	13.9119	18.7532	0.162847	0	0
3000	990	5.64907	12.1824	-69678.5	1.7006	6.47194	cpx	Na0.01Ca0.76Fe''0.38Mg0.75Fe'''0.03Ti0.01Al0.16Si1.91O6	50.7349	0.19942	3.52271	1.1127	0	12.0103	13.4505	18.8037	0.165774	0	0
3000	980	8.40192	18.0243	-103352	2.5242	9.59489	cpx	Na0.01Ca0.76Fe''0.39Mg0.74Fe'''0.03Ti0.01Al0.16Si1.91O6	50.5951	0.211719	3.53529	1.13986	0	12.371	13.1004	18.8784	0.168208	0	0
feldspar_0	thermodynamic	data	and	composition:
Pressure	Temperature	mass	S	H	V	Cp	formula	SiO2	TiO2	Al2O3	Fe2O3	Cr2O3	FeO	MgO	CaO	Na2O	K2O	H2O
3000	1200	4.44286	10.8288	-60915.1	1.65459	5.47009	K0.00Na0.18Ca0.82Al1.82Si2.18O8	47.6044	0	33.6753	0	0	0	0	16.6746	2.03308	0.0125316	0
3000	1190	4.44286	10.7916	-60969.7	1.65422	5.46496	K0.00Na0.18Ca0.82Al1.82Si2.18O8	47.6044	0	33.6753	0	0	0	0	16.6746	2.03308	0.0125316	0
3000	1180	4.44286	10.7541	-61024.4	1.65384	5.45978	K0.00Na0.18Ca0.82Al1.82Si2.18O8	47.6044	0	33.6753	0	0	0	0	16.6746	2.03308	0.0125316	0
3000	1170	4.44286	10.7164	-61078.9	1.65347	5.45455	K0.00Na0.18Ca0.82Al1.82Si2.18O8	47.6044	0	33.6753	0	0	0	0	16.6746	2.03308	0.0125316	0
3000	1160	21.5129	51.8047	-295895	8.01818	26.3957	K0.00Na0.20Ca0.80Al1.80Si2.20O8	48.1797	0	33.2866	0	0	0	0	16.2197	2.29587	0.0181409	0
3000	1150	24.1338	57.9304	-332213	8.99605	29.5846	K0.00Na0.21Ca0.79Al1.79Si2.21O8	48.2946	0	33.2089	0	0	0	0	16.1288	2.34834	0.0193673	0
3000	1140	26.3728	63.0985	-363329	9.83148	32.2995	K0.00Na0.21Ca0.79Al1.79Si2.21O8	48.4006	0	33.1372	0	0	0	0	16.0449	2.3967	0.0205202	0
3000	1130	28.3045	67.4954	-390260	10.5522	34.6328	K0.00Na0.22Ca0.78Al1.78Si2.22O8	48.4983	0	33.0712	0	0	0	0	15.9676	2.44126	0.0216003	0
3000	1120	29.9854	71.2622	-413777	11.1793	36.6546	K0.00Na0.22Ca0.78Al1.78Si2.22O8	48.5883	0	33.0104	0	0	0	0	15.8965	2.48227	0.0226098	0
3000	1110	31.4593	74.5081	-434475	11.729	38.4191	K0.00Na0.22Ca0.78Al1.78Si2.22O8	48.671	0	32.9544	0	0	0	0	15.831	2.51997	0.0235516	0
3000	1100	32.7608	77.3194	-452825	12.2142	39.9692	K0.00Na0.23Ca0.77Al1.77Si2.23O8	48.7469	0	32.9031	0	0	0	0	15.771	2.55457	0.0244292	0
3000	1090	33.9175	79.765	-469204	12.6452	41.3391	K0.00Na0.23Ca0.77Al1.77Si2.23O8	48.8165	0	32.8561	0	0	0	0	15.7159	2.58629	0.0252469	0
3000	1080	34.9519	81.9009	-483918	13.0303	42.5565	K0.00Na0.23Ca0.77Al1.77Si2.23O8	48.8803	0	32.8129	0	0	0	0	15.6655	2.61533	0.0260088	0
3000	1070	35.8821	83.7726	-497213	13.3764	43.644	K0.00Na0.23Ca0.76Al1.76Si2.24O8	48.9386	0	32.7734	0	0	0	0	15.6193	2.64192	0.0267191	0
3000	1060	36.7232	85.4175	-509296	13.689	44.6203	K0.00Na0.24Ca0.76Al1.76Si2.24O8	48.9921	0	32.7373	0	0	0	0	15.577	2.66627	0.0273816	0
3000	1050	37.4876	86.8664	-520334	13.9727	45.5005	K0.00Na0.24Ca0.76Al1.76Si2.24O8	49.0411	0	32.7041	0	0	0	0	15.5382	2.68857	0.0280002	0
3000	1040	38.1855	88.145	-530467	14.2315	46.2975	K0.00Na0.24Ca0.76Al1.76Si2.24O8	49.086	0	32.6738	0	0	0	0	15.5026	2.709	0.0285782	0
3000	1030	38.8255	89.2747	-539813	14.4686	47.0218	K0.00Na0.24Ca0.76Al1.76Si2.24O8	49.1272	0	32.6459	0	0	0	0	15.47	2.72773	0.0291187	0
3000	1020	39.3573	90.1429	-547667	14.6654	47.7587	K0.00Na0.24Ca0.75Al1.75Si2.25O8	49.1728	0	32.6151	0	0	0	0	15.434	2.74855	0.0296043	0
3000	1010	39.8475	90.9031	-554955	14.8465	48.3017	K0.00Na0.24Ca0.75Al1.75Si2.25O8	49.2152	0	32.5864	0	0	0	0	15.4004	2.7679	0.0300585	0
3000	1000	40.3011	91.5678	-561746	15.0138	48.7983	K0.00Na0.25Ca0.75Al1.75Si2.25O8	49.2546	0	32.5598	0	0	0	0	15.3692	2.78588	0.0304837	0
3000	990	40.9282	92.6051	-570978	15.2445	49.5011	K0.00Na0.25Ca0.75Al1.75Si2.25O8	49.2648	0	32.5528	0	0	0	0	15.3611	2.79031	0.0309336	0
3000	980	41.4613	93.4179	-578909	15.4403	50.0884	K0.00Na0.25Ca0.75Al1.75Si2.25O8	49.2809	0	32.5419	0	0	0	0	15.3484	2.79752	0.0313476	0
3000	970	41.8694	93.9404	-585102	15.59	50.5236	K0.00Na0.25Ca0.75Al1.75Si2.25O8	49.3071	0	32.5241	0	0	0	0	15.3276	2.80943	0.0317146	0
3000	960	42.2224	94.3297	-590533	15.7191	50.8908	K0.00Na0.25Ca0.75Al1.75Si2.25O8	49.335	0	32.5053	0	0	0	0	15.3056	2.82212	0.0320511	0
3000	950	42.5509	94.6545	-595630	15.8391	51.227	K0.00Na0.25Ca0.75Al1.75Si2.25O8	49.361	0	32.4877	0	0	0	0	15.2849	2.83399	0.0323663	0
3000	940	42.8573	94.9204	-600425	15.9507	51.5351	K0.00Na0.25Ca0.75Al1.75Si2.25O8	49.3855	0	32.4711	0	0	0	0	15.2656	2.84512	0.0326614	0
3000	930	43.1437	95.1327	-604945	16.0548	51.8177	K0.00Na0.25Ca0.75Al1.75Si2.25O8	49.4083	0	32.4557	0	0	0	0	15.2475	2.85554	0.0329376	0
3000	920	43.4117	95.2956	-609216	16.152	52.0771	K0.00Na0.25Ca0.74Al1.74Si2.26O8	49.4298	0	32.4412	0	0	0	0	15.2305	2.86531	0.0331958	0
3000	910	43.663	95.4131	-613259	16.2428	52.3153	K0.00Na0.25Ca0.74Al1.74Si2.26O8	49.4499	0	32.4276	0	0	0	0	15.2146	2.87446	0.033437	0
3000	900	43.899	95.4885	-617091	16.3279	52.534	K0.00Na0.26Ca0.74Al1.74Si2.26O8	49.4687	0	32.4149	0	0	0	0	15.1997	2.88303	0.033662	0
orthopyroxene_0	thermodynamic	data	and	composition:
Pressure	Temperature	mass	S	H	V	Cp	structure	formula	SiO2	TiO2	Al2O3	Fe2O3	Cr2O3	FeO	MgO	CaO	Na2O	K2O	H2O	MgO#
3000	1220	1.36147	3.33157	-17004.3	0.419798	1.71888	opx	Na0.00Ca0.07Fe''0.35Mg1.51Fe'''0.02Ti0.00Al0.12Si1.93O6	54.3909	0.00740906	2.83308	0.667048	0	11.6982	28.5945	1.79192	0.0170049	0	0	70.9669
3000	1210	2.81319	6.8546	-35041.9	0.865663	3.54116	opx	Na0.00Ca0.07Fe''0.36Mg1.50Fe'''0.02Ti0.00Al0.12Si1.93O6	54.2314	0.00744302	2.88782	0.67503	0	12.0828	28.177	1.92074	0.0178502	0	0	69.9879
3000	990	14.1729	31.0136	-162887	4.14564	16.7173	opx	Na0.00Ca0.07Fe''0.73Mg1.14Fe'''0.01Ti0.00Al0.09Si1.95O6	51.9389	0.0170235	1.97936	0.491143	0	23.2883	20.4103	1.86067	0.0143276	0	0	46.707
3000	980	24.5379	53.3661	-279918	7.14887	28.8141	opx	Na0.00Ca0.07Fe''0.76Mg1.11Fe'''0.01Ti0.00Al0.09Si1.95O6	51.6989	0.0167736	2.00365	0.502042	0	24.1649	19.8082	1.79159	0.0138717	0	0	45.0462
3000	970	27.1224	58.6901	-308758	7.88823	31.7811	opx	Na0.00Ca0.07Fe''0.77Mg1.10Fe'''0.01Ti0.00Al0.09Si1.95O6	51.6305	0.016914	1.99436	0.490248	0	24.5037	19.6093	1.74147	0.0135194	0	0	44.4524
3000	960	27.2828	58.7591	-310484	7.92706	31.9252	opx	Na0.00Ca0.07Fe''0.78Mg1.10Fe'''0.01Ti0.00Al0.09Si1.95O6	51.6171	0.017159	1.97501	0.471627	0	24.6673	19.5411	1.69744	0.0132043	0	0	44.2022
3000	950	27.4208	58.7762	-311982	7.95957	32.0438	opx	Na0.00Ca0.07Fe''0.78Mg1.10Fe'''0.01Ti0.00Al0.09Si1.95O6	51.6058	0.0173687	1.95635	0.453285	0	24.8212	19.4799	1.65324	0.0128923	0	0	43.9716
3000	940	27.5397	58.7491	-313288	7.98674	32.1408	opx	Na0.00Ca0.07Fe''0.79Mg1.09Fe'''0.01Ti0.00Al0.09Si1.95O6	51.5961	0.017542	1.93838	0.435272	0	24.9668	19.4244	1.60893	0.0125834	0	0	43.7573
3000	930	27.6423	58.6842	-314429	8.00934	32.2194	opx	Na0.00Ca0.06Fe''0.79Mg1.09Fe'''0.01Ti0.00Al0.09Si1.95O6	51.5877	0.0176777	1.92111	0.417624	0	25.1051	19.374	1.56455	0.0122776	0	0	43.5575
3000	920	27.731	58.5865	-315430	8.02804	32.2822	opx	Na0.00Ca0.06Fe''0.80Mg1.09Fe'''0.01Ti0.00Al0.08Si1.95O6	51.5804	0.0177751	1.90453	0.400371	0	25.2369	19.3279	1.52016	0.0119749	0	0	43.3703
3000	910	27.8077	58.4604	-316309	8.04337	32.3313	opx	Na0.00Ca0.06Fe''0.80Mg1.09Fe'''0.01Ti0.00Al0.08Si1.95O6	51.574	0.0178335	1.88863	0.383533	0	25.3631	19.2854	1.4758	0.0116752	0	0	43.1938
3000	900	27.8739	58.3095	-317084	8.05578	32.3686	opx	Na0.00Ca0.06Fe''0.81Mg1.09Fe'''0.01Ti0.00Al0.08Si1.95O6	51.5682	0.0178523	1.87341	0.367126	0	25.4844	19.2461	1.43151	0.0113786	0	0	43.0268
spinel_0	thermodynamic	data	and	composition:
Pressure	Temperature	mass	S	H	V	Cp	formula	SiO2	TiO2	Al2O3	Fe2O3	Cr2O3	FeO	MgO	CaO	Na2O	K2O	H2O
3000	1240	0.021581	0.047886	-185.359	0.005046	0.022952	Fe''0.42Mg0.58Fe'''0.26Al0.87Cr0.86Ti0.00O4	0	0.092717	24.1559	11.4074	35.2945	16.3294	12.7201	0	0	0	0
3000	1230	0.043613	0.096821	-379.418	0.010237	0.046581	Fe''0.41Mg0.59Fe'''0.27Al0.91Cr0.82Ti0.00O4	0	0.0951418	25.2104	11.5518	34.0217	16.2228	12.8981	0	0	0	0
3000	1220	0.07016	0.15563	-613.67	0.016486	0.075025	Fe''0.42Mg0.58Fe'''0.27Al0.93Cr0.79Ti0.00O4	0	0.0973848	25.9835	11.7547	32.8519	16.5479	12.7646	0	0	0	0
3000	1210	0.09726	0.215548	-855.143	0.022875	0.104117	Fe''0.43Mg0.57Fe'''0.27Al0.96Cr0.76Ti0.00O4	0	0.0995206	26.7716	11.9492	31.6622	16.907	12.6104	0	0	0	0
3000	1200	0.12032	0.264409	-1024.02	0.027964	0.127016	Fe''0.47Mg0.53Fe'''0.30Al0.91Cr0.79Ti0.00O4	0	0.119913	25.0349	12.7983	32.2419	18.2404	11.5645	0	0	0	0
3000	1190	0.12032	0.263544	-1025.29	0.027956	0.126921	Fe''0.47Mg0.53Fe'''0.30Al0.91Cr0.79Ti0.00O4	0	0.119913	25.0349	12.7983	32.2419	18.2404	11.5645	0	0	0	0
3000	1180	0.12032	0.262674	-1026.56	0.027949	0.126824	Fe''0.47Mg0.53Fe'''0.30Al0.91Cr0.79Ti0.00O4	0	0.119913	25.0349	12.7983	32.2419	18.2404	11.5645	0	0	0	0
3000	1170	0.12032	0.261798	-1027.82	0.027942	0.126725	Fe''0.47Mg0.53Fe'''0.30Al0.91Cr0.79Ti0.00O4	0	0.119913	25.0349	12.7983	32.2419	18.2404	11.5645	0	0	0	0
3000	1160	0.180118	0.380508	-1305.33	0.039659	0.177783	Fe''0.66Mg0.35Fe'''0.41Al0.66Cr0.92Ti0.01O4	0	0.275271	16.8863	16.6413	35.2246	23.8687	7.10376	0	0	0	0
3000	1150	0.190656	0.399969	-1349.9	0.041662	0.186282	Fe''0.69Mg0.32Fe'''0.43Al0.62Cr0.93Ti0.01O4	0	0.32148	15.8159	17.195	35.5012	24.6829	6.48356	0	0	0	0
3000	1140	0.199336	0.415515	-1384.65	0.043286	0.193101	Fe''0.71Mg0.30Fe'''0.44Al0.59Cr0.95Ti0.01O4	0	0.370179	14.9332	17.6247	35.7401	25.3512	5.98064	0	0	0	0
3000	1130	0.206289	0.427448	-1410.48	0.04456	0.198376	Fe''0.73Mg0.28Fe'''0.46Al0.56Cr0.96Ti0.01O4	0	0.42092	14.1883	17.9431	35.9734	25.9058	5.56851	0	0	0	0
3000	1120	0.211686	0.43615	-1428.51	0.045522	0.202277	Fe''0.75Mg0.26Fe'''0.46Al0.54Cr0.97Ti0.01O4	0	0.473155	13.5469	18.1616	36.2202	26.3707	5.22746	0	0	0	0
3000	1110	0.21572	0.442039	-1439.88	0.04621	0.204985	Fe''0.76Mg0.25Fe'''0.47Al0.52Cr0.98Ti0.01O4	0	0.526296	12.9857	18.2909	36.4902	26.7645	4.94254	0	0	0	0
3000	1100	0.218587	0.44554	-1445.71	0.046667	0.206683	Fe''0.78Mg0.24Fe'''0.47Al0.50Cr0.99Ti0.01O4	0	0.579774	12.4877	18.3417	36.7872	27.1013	4.70228	0	0	0	0
3000	1090	0.220477	0.447053	-1447.05	0.04693	0.207541	Fe''0.79Mg0.23Fe'''0.47Al0.49Cr1.01Ti0.02O4	0	0.633079	12.0408	18.3247	37.1112	27.3924	4.49774	0	0	0	0
3000	1080	0.221559	0.446943	-1444.8	0.047034	0.207716	Fe''0.80Mg0.22Fe'''0.47Al0.47Cr1.02Ti0.02O4	0	0.685783	11.6358	18.2498	37.4602	27.6465	4.32194	0	0	0	0
3000	1070	0.221985	0.445526	-1439.75	0.047012	0.207341	Fe''0.80Mg0.21Fe'''0.47Al0.46Cr1.03Ti0.02O4	0	0.737543	11.2657	18.1262	37.8309	27.8703	4.16938	0	0	0	0
3000	1060	0.221885	0.443073	-1432.53	0.046888	0.206531	Fe''0.81Mg0.21Fe'''0.47Al0.45Cr1.05Ti0.02O4	0	0.788097	10.9248	17.9623	38.2197	28.0694	4.03569	0	0	0	0
3000	1050	0.221365	0.439806	-1423.67	0.046684	0.205379	Fe''0.82Mg0.20Fe'''0.46Al0.43Cr1.06Ti0.02O4	0	0.837255	10.609	17.7651	38.6231	28.2481	3.91744	0	0	0	0
3000	1040	0.220513	0.435909	-1413.58	0.046418	0.203963	Fe''0.83Mg0.20Fe'''0.46Al0.42Cr1.07Ti0.02O4	0	0.88488	10.3146	17.5409	39.0381	28.4097	3.81186	0	0	0	0
3000	1030	0.219402	0.431527	-1402.6	0.046105	0.202344	Fe''0.83Mg0.19Fe'''0.45Al0.41Cr1.09Ti0.02O4	0	0.930884	10.0387	17.2948	39.4618	28.5571	3.71677	0	0	0	0
3000	1020	0.218601	0.427885	-1395.12	0.045871	0.201096	Fe''0.84Mg0.19Fe'''0.45Al0.40Cr1.10Ti0.03O4	0	0.97243	9.83477	17.0547	39.811	28.6936	3.63349	0	0	0	0
3000	1010	0.217595	0.423858	-1386.82	0.045599	0.199683	Fe''0.84Mg0.19Fe'''0.44Al0.40Cr1.11Ti0.03O4	0	1.01112	9.6427	16.8008	40.1692	28.8191	3.55711	0	0	0	0
3000	1000	0.21642	0.419519	-1377.85	0.045295	0.198135	Fe''0.85Mg0.18Fe'''0.43Al0.39Cr1.12Ti0.03O4	0	1.04682	9.4609	16.5357	40.5352	28.9349	3.48649	0	0	0	0
3000	990	0.224294	0.433361	-1413.71	0.046822	0.204468	Fe''0.86Mg0.17Fe'''0.46Al0.38Cr1.10Ti0.03O4	0	1.13681	9.27498	17.2986	39.6709	29.4284	3.19031	0	0	0	0
3000	980	0.229453	0.441678	-1436.04	0.047801	0.208439	Fe''0.88Mg0.16Fe'''0.47Al0.38Cr1.09Ti0.03O4	0	1.20827	9.09824	17.7728	39.1603	29.7819	2.9785	0	0	0	0
3000	970	0.228379	0.43743	-1426.6	0.047509	0.206929	Fe''0.88Mg0.15Fe'''0.47Al0.37Cr1.10Ti0.03O4	0	1.237	8.90886	17.5746	39.4721	29.9191	2.88834	0	0	0	0
3000	960	0.225374	0.429347	-1407.53	0.046827	0.203739	Fe''0.88Mg0.15Fe'''0.46Al0.36Cr1.12Ti0.03O4	0	1.24882	8.72167	17.1639	40.0425	29.9877	2.83534	0	0	0	0
3000	950	0.222324	0.421222	-1388.41	0.046139	0.200528	Fe''0.89Mg0.15Fe'''0.44Al0.36Cr1.13Ti0.03O4	0	1.25539	8.54117	16.7471	40.6226	30.0486	2.78511	0	0	0	0
3000	940	0.219249	0.413095	-1369.32	0.045449	0.197311	Fe''0.89Mg0.14Fe'''0.43Al0.35Cr1.15Ti0.03O4	0	1.25685	8.36656	16.3263	41.2108	30.1023	2.7372	0	0	0	0
3000	930	0.216165	0.404999	-1350.32	0.04476	0.194102	Fe''0.89Mg0.14Fe'''0.42Al0.34Cr1.17Ti0.03O4	0	1.25335	8.19712	15.9035	41.8054	30.1494	2.69122	0	0	0	0
3000	920	0.213084	0.396957	-1331.45	0.044074	0.190911	Fe''0.89Mg0.14Fe'''0.41Al0.34Cr1.19Ti0.03O4	0	1.24511	8.03221	15.48	42.4052	30.1905	2.64685	0	0	0	0
3000	910	0.210017	0.388989	-1312.75	0.043394	0.187746	Fe''0.90Mg0.14Fe'''0.40Al0.33Cr1.20Ti0.03O4	0	1.23235	7.87128	15.0574	43.009	30.2261	2.60384	0	0	0	0
3000	900	0.206972	0.381109	-1294.24	0.04272	0.184612	Fe''0.90Mg0.14Fe'''0.39Al0.32Cr1.22Ti0.03O4	0	1.21531	7.71384	14.6367	43.6156	30.2566	2.56196	0	0	0	0
clinopyroxene_0	thermodynamic	data	and	composition:
Pressure	Temperature	mass	S	H	V	Cp	structure	formula	SiO2	TiO2	Al2O3	Fe2O3	Cr2O3	FeO	MgO	CaO	Na2O	K2O	H2O
3000	1200	7.25377	17.5616	-88364	2.22235	8.93242	cpx	Na0.00Ca0.18Fe''0.42Mg1.31Fe'''0.03Ti0.00Al0.16Si1.91O6	52.6953	0.0121782	3.72634	0.929463	0	13.8233	24.1678	4.59631	0.049307	0	0
3000	1190	7.25377	17.5008	-88453.3	2.22142	8.92464	cpx	Na0.00Ca0.18Fe''0.42Mg1.31Fe'''0.03Ti0.00Al0.16Si1.91O6	52.6953	0.0121782	3.72634	0.929463	0	13.8233	24.1678	4.59631	0.049307	0	0
3000	1180	7.25377	17.4396	-88542.5	2.22049	8.91678	cpx	Na0.00Ca0.18Fe''0.42Mg1.31Fe'''0.03Ti0.00Al0.16Si1.91O6	52.6953	0.0121782	3.72634	0.929463	0	13.8233	24.1678	4.59631	0.049307	0	0
3000	1170	7.25377	17.378	-88631.6	2.21956	8.90884	cpx	Na0.00Ca0.18Fe''0.42Mg1.31Fe'''0.03Ti0.00Al0.16Si1.91O6	52.6953	0.0121782	3.72634	0.929463	0	13.8233	24.1678	4.59631	0.049307	0	0
3000	1160	20.7838	49.2658	-247207	6.28324	25.1149	cpx	Na0.00Ca0.21Fe''0.51Mg1.18Fe'''0.03Ti0.00Al0.15Si1.91O6	51.916	0.0176538	3.51796	1.02275	0	16.648	21.5905	5.2316	0.055474	0	0
3000	1150	23.0071	54.2614	-272365	6.93608	27.691	cpx	Na0.00Ca0.21Fe''0.53Mg1.16Fe'''0.03Ti0.00Al0.15Si1.91O6	51.7657	0.0192044	3.47143	1.0335	0	17.2285	21.0826	5.34253	0.0564596	0	0
3000	1140	24.9271	58.4993	-293860	7.49577	29.8914	cpx	Na0.00Ca0.22Fe''0.55Mg1.14Fe'''0.03Ti0.00Al0.15Si1.91O6	51.6349	0.0208195	3.42427	1.03859	0	17.7584	20.6279	5.43778	0.0572472	0	0
3000	1130	26.5879	62.0947	-312291	7.97663	31.7746	cpx	Na0.00Ca0.22Fe''0.57Mg1.12Fe'''0.03Ti0.00Al0.15Si1.91O6	51.5234	0.0224892	3.3759	1.03804	0	18.2384	20.2244	5.51951	0.0578538	0	0
3000	1120	28.0251	65.1399	-328130	8.3901	33.3874	cpx	Na0.00Ca0.22Fe''0.58Mg1.10Fe'''0.03Ti0.00Al0.15Si1.91O6	51.4304	0.0242017	3.32609	1.03214	0	18.6701	19.8689	5.58981	0.0582985	0	0
3000	1110	29.2687	67.7124	-341770	8.74575	34.7687	cpx	Na0.00Ca0.23Fe''0.59Mg1.09Fe'''0.03Ti0.00Al0.14Si1.92O6	51.3545	0.0259449	3.27489	1.02132	0	19.0562	19.5579	5.65059	0.0586015	0	0
3000	1100	30.3448	69.8787	-353540	9.05178	35.9518	cpx	Na0.00Ca0.23Fe''0.61Mg1.07Fe'''0.03Ti0.00Al0.14Si1.92O6	51.2943	0.0277077	3.2225	1.00619	0	19.4	19.287	5.7035	0.0587827	0	0
3000	1090	31.2765	71.6967	-363721	9.3153	36.9652	cpx	Na0.00Ca0.23Fe''0.62Mg1.06Fe'''0.03Ti0.00Al0.14Si1.92O6	51.2478	0.0294801	3.16924	0.987382	0	19.7055	19.0518	5.74993	0.0588611	0	0
3000	1080	32.0839	73.2167	-372554	9.54247	37.8339	cpx	Na0.00Ca0.23Fe''0.63Mg1.05Fe'''0.03Ti0.00Al0.14Si1.92O6	51.2134	0.031254	3.11541	0.965559	0	19.9765	18.848	5.79102	0.0588543	0	0
3000	1070	32.7847	74.4822	-380244	9.73863	38.5791	cpx	Na0.00Ca0.23Fe''0.63Mg1.04Fe'''0.03Ti0.00Al0.14Si1.92O6	51.1892	0.0330234	3.06134	0.941341	0	20.2171	18.6716	5.8277	0.0587775	0	0
3000	1060	33.3942	75.5305	-386964	9.90833	39.2191	cpx	Na0.00Ca0.24Fe''0.64Mg1.04Fe'''0.03Ti0.00Al0.13Si1.92O6	51.1737	0.0347837	3.00729	0.915288	0	20.4309	18.5188	5.8607	0.0586442	0	0
3000	1050	33.9256	76.3934	-392860	10.0555	39.7695	cpx	Na0.00Ca0.24Fe''0.65Mg1.03Fe'''0.03Ti0.00Al0.13Si1.92O6	51.1654	0.0365317	2.9535	0.887888	0	20.6213	18.3863	5.89059	0.0584655	0	0
3000	1040	34.3899	77.0978	-398055	10.1833	40.2433	cpx	Na0.00Ca0.24Fe''0.65Mg1.02Fe'''0.02Ti0.00Al0.13Si1.92O6	51.1633	0.0382655	2.90014	0.859559	0	20.7913	18.2713	5.91783	0.0582509	0	0
3000	1030	34.7968	77.6664	-402652	10.2947	40.6515	cpx	Na0.00Ca0.24Fe''0.66Mg1.02Fe'''0.02Ti0.00Al0.13Si1.93O6	51.1662	0.0399838	2.84736	0.830648	0	20.9437	18.1714	5.94277	0.0580083	0	0
3000	1020	34.5591	76.8055	-399459	10.2125	40.3141	cpx	Na0.00Ca0.23Fe''0.67Mg1.02Fe'''0.02Ti0.00Al0.12Si1.93O6	51.1656	0.0409949	2.79885	0.800553	0	21.2177	18.1359	5.78389	0.0564887	0	0
3000	1010	34.3212	75.9487	-396325	10.1309	39.979	cpx	Na0.00Ca0.23Fe''0.68Mg1.02Fe'''0.02Ti0.00Al0.12Si1.93O6	51.1679	0.0419136	2.75119	0.770527	0	21.4769	18.1082	5.62829	0.0549952	0	0
3000	1000	34.0879	75.1059	-393297	10.0514	39.6514	cpx	Na0.00Ca0.22Fe''0.69Mg1.02Fe'''0.02Ti0.00Al0.12Si1.93O6	51.1726	0.0427428	2.70442	0.74075	0	21.7223	18.0868	5.47675	0.0535364	0	0
3000	990	16.072	35.193	-183716	4.71723	18.5896	cpx	Na0.00Ca0.22Fe''0.72Mg0.98Fe'''0.02Ti0.00Al0.12Si1.93O6	50.8846	0.0424728	2.72408	0.77182	0	22.7821	17.3927	5.34958	0.0526625	0	0
3000	980	3.04661	6.63275	-34578.2	0.890909	3.50779	cpx	Na0.00Ca0.21Fe''0.75Mg0.96Fe'''0.02Ti0.00Al0.12Si1.93O6	50.6765	0.0421757	2.72394	0.785445	0	23.6263	16.8786	5.21545	0.0515735	0	0
3000	970	9.07483	19.3722	-111759	2.7252	10.346	cpx	Na0.01Ca0.77Fe''0.39Mg0.73Fe'''0.03Ti0.01Al0.16Si1.91O6	50.5787	0.227902	3.52093	1.12193	0	12.3221	12.9673	19.0909	0.170151	0	0
3000	960	9.1404	19.4183	-112828	2.74506	10.4087	cpx	Na0.01Ca0.78Fe''0.38Mg0.73Fe'''0.03Ti0.01Al0.16Si1.91O6	50.6014	0.24571	3.49894	1.08965	0	12.1522	12.9114	19.3288	0.17183	0	0
3000	950	9.20643	19.4643	-113906	2.76507	10.4722	cpx	Na0.01Ca0.79Fe''0.38Mg0.72Fe'''0.03Ti0.01Al0.15Si1.91O6	50.6251	0.263936	3.4775	1.05692	0	11.9868	12.8659	19.5505	0.17341	0	0
3000	940	9.27214	19.5083	-114982	2.78498	10.5355	cpx	Na0.01Ca0.80Fe''0.37Mg0.72Fe'''0.03Ti0.01Al0.15Si1.91O6	50.6495	0.282582	3.45675	1.02397	0	11.8244	12.8293	19.7586	0.174919	0	0
3000	930	9.33702	19.5491	-116052	2.80464	10.598	cpx	Na0.01Ca0.80Fe''0.37Mg0.72Fe'''0.03Ti0.01Al0.15Si1.91O6	50.6744	0.301641	3.4368	0.990986	0	11.6643	12.8004	19.955	0.17638	0	0
3000	920	9.40074	19.5861	-117110	2.82396	10.6593	cpx	Na0.01Ca0.81Fe''0.36Mg0.72Fe'''0.03Ti0.01Al0.15Si1.91O6	50.6996	0.321095	3.41768	0.958104	0	11.5058	12.7784	20.1414	0.177807	0	0
3000	910	9.46306	19.6187	-118155	2.84288	10.7191	cpx	Na0.01Ca0.82Fe''0.36Mg0.72Fe'''0.03Ti0.01Al0.15Si1.91O6	50.725	0.340923	3.39943	0.925431	0	11.3486	12.7625	20.3189	0.179215	0	0
3000	900	9.52384	19.6466	-119184	2.86133	10.7771	cpx	Na0.01Ca0.83Fe''0.35Mg0.71Fe'''0.03Ti0.01Al0.15Si1.91O6	50.7506	0.361097	3.38205	0.893051	0	11.1921	12.752	20.4885	0.180615	0	0
Title:	N1x_from	1350
Phase	Masses:
Pressure	Temperature	mass	liquid_0	orthopyroxene_0	clinopyroxene_0	clinopyroxene_1	feldspar_0	spinel_0
3000	1600	100.014	100.014	0	0	0	0	0
3000	1600	100.014	100.014	0	0	0	0	0
3000	1590	100.014	100.014	0	0	0	0	0
3000	1580	100.014	100.014	0	0	0	0	0
3000	1570	100.014	100.014	0	0	0	0	0
3000	1560	100.014	100.014	0	0	0	0	0
3000	1550	100.013	100.013	0	0	0	0	0
3000	1540	100.013	100.013	0	0	0	0	0
3000	1530	100.013	100.013	0	0	0	0	0
3000	1520	100.013	100.013	0	0	0	0	0
3000	1510	100.013	100.013	0	0	0	0	0
3000	1500	100.013	100.013	0	0	0	0	0
3000	1490	100.013	100.013	0	0	0	0	0
3000	1480	100.013	100.013	0	0	0	0	0
3000	1470	100.013	100.013	0	0	0	0	0
3000	1460	100.013	100.013	0	0	0	0	0
3000	1450	100.013	100.013	0	0	0	0	0
3000	1440	100.014	100.014	0	0	0	0	0
3000	1430	100.014	100.014	0	0	0	0	0
3000	1420	100.014	100.014	0	0	0	0	0
3000	1410	100.014	100.014	0	0	0	0	0
3000	1400	100.014	100.014	0	0	0	0	0
3000	1390	100.014	100.014	0	0	0	0	0
3000	1380	100.014	100.014	0	0	0	0	0
3000	1370	100.014	100.014	0	0	0	0	0
3000	1360	100.015	100.015	0	0	0	0	0
3000	1350	100.015	100.015	0	0	0	0	0
3000	1340	100.015	100.015	0	0	0	0	0
3000	1330	100.015	100.015	0	0	0	0	0
3000	1320	100.015	100.015	0	0	0	0	0
3000	1310	100.016	100.016	0	0	0	0	0
3000	1300	100.016	100.016	0	0	0	0	0
3000	1290	100.016	100.016	0	0	0	0	0
3000	1280	100.016	100.016	0	0	0	0	0
3000	1270	100.017	100.017	0	0	0	0	0
3000	1260	100.017	100.017	0	0	0	0	0
3000	1250	100.017	100.017	0	0	0	0	0
3000	1240	100.018	99.9964	0	0	0	0	0.021581
3000	1230	100.019	99.975	0	0	0	0	0.043613
3000	1220	100.018	98.5866	1.36147	0	0	0	0.07016
3000	1210	100.018	97.1073	2.81319	0	0	0	0.09726
3000	1200	100.014	88.1966	0	7.25377	0	4.44286	0.12032
3000	1190	100.014	88.1966	0	7.25377	0	4.44286	0.12032
3000	1180	100.014	88.1966	0	7.25377	0	4.44286	0.12032
3000	1170	100.014	88.1966	0	7.25377	0	4.44286	0.12032
3000	1160	99.9946	57.5177	0	20.7838	0	21.5129	0.180118
3000	1150	99.9903	52.6587	0	23.0071	0	24.1338	0.190656
3000	1140	99.9862	48.487	0	24.9271	0	26.3728	0.199336
3000	1130	99.9822	44.8836	0	26.5879	0	28.3045	0.206289
3000	1120	99.9784	41.7562	0	28.0251	0	29.9854	0.211686
3000	1110	99.9747	39.0309	0	29.2687	0	31.4593	0.21572
3000	1100	99.9711	36.6468	0	30.3448	0	32.7608	0.218587
3000	1090	99.9676	34.5531	0	31.2765	0	33.9175	0.220477
3000	1080	99.9643	32.7069	0	32.0839	0	34.9519	0.221559
3000	1070	99.9612	31.0723	0	32.7847	0	35.8821	0.221985
3000	1060	99.9582	29.6188	0	33.3942	0	36.7232	0.221885
3000	1050	99.9553	28.3208	0	33.9256	0	37.4876	0.221365
3000	1040	99.9526	27.1566	0	34.3899	0	38.1855	0.220513
3000	1030	99.95	26.1082	0	34.7968	0	38.8255	0.219402
3000	1020	99.9477	25.1739	0	34.5591	0.638873	39.3573	0.218601
3000	1010	99.9456	24.3263	0	34.3212	1.233	39.8475	0.217595
3000	1000	99.9435	23.5545	0	34.0879	1.78356	40.3011	0.21642
3000	990	99.942	22.8956	14.1729	16.072	5.64907	40.9282	0.224294
3000	980	99.9403	22.2632	24.5379	3.04661	8.40192	41.4613	0.229453
3000	970	99.9385	21.6435	27.1224	9.07483	0	41.8694	0.228379
3000	960	99.9366	21.0657	27.2828	9.1404	0	42.2224	0.225374
3000	950	99.9349	20.5345	27.4208	9.20643	0	42.5509	0.222324
3000	940	99.9333	20.0449	27.5397	9.27214	0	42.8573	0.219249
3000	930	99.9317	19.5926	27.6423	9.33702	0	43.1437	0.216165
3000	920	99.9303	19.1737	27.731	9.40074	0	43.4117	0.213084
3000	910	99.9289	18.7851	27.8077	9.46306	0	43.663	0.210017
3000	900	99.9275	18.4238	27.8739	9.52384	0	43.899	0.206972
Title:	N1x_from	1350
Solid	Composition:
Pressure	Temperature	mass	SiO2	TiO2	Al2O3	Fe2O3	Cr2O3	FeO	MgO	CaO	Na2O	K2O	H2O
3000	1600	0	---
3000	1600	0	---
3000	1590	0	---
3000	1580	0	---
3000	1570	0	---
3000	1560	0	---
3000	1550	0	---
3000	1540	0	---
3000	1530	0	---
3000	1520	0	---
3000	1510	0	---
3000	1500	0	---
3000	1490	0	---
3000	1480	0	---
3000	1470	0	---
3000	1460	0	---
3000	1450	0	---
3000	1440	0	---
3000	1430	0	---
3000	1420	0	---
3000	1410	0	---
3000	1400	0	---
3000	1390	0	---
3000	1380	0	---
3000	1370	0	---
3000	1360	0	---
3000	1350	0	---
3000	1340	0	---
3000	1330	0	---
3000	1320	0	---
3000	1310	0	---
3000	1300	0	---
3000	1290	0	---
3000	1280	0	---
3000	1270	0	---
3000	1260	0	---
3000	1250	0	---
3000	1240	0.021581	-2.00435e-11	0.092717	24.1559	11.4074	35.2945	16.3294	12.7201	0	0	0	0
3000	1230	0.043613	-6.57223e-12	0.0951418	25.2104	11.5518	34.0217	16.2228	12.8981	0	0	0	0
3000	1220	1.43163	51.7253	0.0118185	3.96762	1.21042	1.60998	11.9358	27.8187	1.7041	0.0161715	0	0
3000	1210	2.91045	52.4191	0.01052	3.68596	1.05178	1.05807	12.244	27.6568	1.85656	0.0172537	0	0
3000	1200	11.8169	50.2447	0.00869645	15.2033	0.700858	0.328286	8.67111	14.953	9.09065	0.794651	0.00471154	0
3000	1190	11.8169	50.2447	0.00869645	15.2033	0.700858	0.328286	8.67111	14.953	9.09065	0.794651	0.00471154	0
3000	1180	11.8169	50.2447	0.00869645	15.2033	0.700858	0.328286	8.67111	14.953	9.09065	0.794651	0.00471154	0
3000	1170	11.8169	50.2447	0.00869645	15.2033	0.700858	0.328286	8.67111	14.953	9.09065	0.794651	0.00471154	0
3000	1160	42.4768	49.8035	0.00980522	18.6514	0.570995	0.149366	8.24704	10.5943	10.7745	1.18992	0.0091877	0
3000	1150	47.3316	49.7874	0.0106299	18.6839	0.571631	0.143002	8.47392	10.274	10.8208	1.22484	0.00987517	0
3000	1140	51.4992	49.7788	0.0115101	18.6849	0.570925	0.138338	8.69371	10.0076	10.8487	1.25506	0.0105084	0
3000	1130	55.0986	49.7765	0.0124281	18.671	0.568088	0.134684	8.89795	9.78013	10.8661	1.282	0.0110962	0
3000	1120	58.2221	49.7797	0.0133697	18.6511	0.562849	0.131691	9.0827	9.58288	10.8776	1.30647	0.0116444	0
3000	1110	60.9437	49.7875	0.0143232	18.6299	0.555242	0.129163	9.24663	9.41033	10.8858	1.32896	0.0121574	0
3000	1100	63.3242	49.7993	0.0152788	18.6098	0.545477	0.126985	9.39001	9.25852	10.8922	1.34978	0.0126385	0
3000	1090	65.4145	49.8145	0.016229	18.5918	0.533857	0.125082	9.51406	9.12437	10.8979	1.36914	0.0130906	0
3000	1080	67.2574	49.8322	0.0171683	18.5765	0.520721	0.123401	9.6205	9.00536	10.9034	1.38719	0.0135161	0
3000	1070	68.8888	49.852	0.0180928	18.5639	0.506401	0.121905	9.71126	8.89939	10.9091	1.40407	0.0139172	0
3000	1060	70.3394	49.8733	0.0189999	18.5539	0.491203	0.120564	9.78828	8.80468	10.9149	1.41986	0.0142956	0
3000	1050	71.6345	49.8956	0.0198884	18.5462	0.475395	0.119353	9.85338	8.71971	10.9211	1.43466	0.014653	0
3000	1040	72.7959	49.9187	0.0207577	18.5405	0.459204	0.118254	9.90821	8.6432	10.9277	1.44854	0.0149909	0
3000	1030	73.8417	49.9421	0.0216077	18.5366	0.442817	0.117251	9.95424	8.57403	10.9345	1.46156	0.0153104	0
3000	1020	74.7738	49.9649	0.0231669	18.5196	0.42944	0.116387	9.9896	8.5127	10.9544	1.47418	0.0155823	0
3000	1010	75.6193	49.9877	0.0247683	18.5052	0.415873	0.115587	10.0191	8.45684	10.973	1.48614	0.0158393	0
3000	1000	76.389	50.0102	0.0264104	18.493	0.402222	0.114841	10.0437	8.40579	10.9903	1.49746	0.0160825	0
3000	990	77.0464	50.059	0.0299224	18.5102	0.383292	0.115488	10.0026	8.37813	10.997	1.50803	0.0164324	0
3000	980	77.6771	50.0961	0.0334225	18.5187	0.365191	0.115677	9.98633	8.34514	11.0049	1.51781	0.0167322	0
3000	970	78.295	50.1155	0.0358826	18.5177	0.351129	0.115136	10.0039	8.30431	11.0127	1.52679	0.0169598	0
3000	960	78.8709	50.1302	0.0379795	18.5148	0.33847	0.114422	10.0269	8.26403	11.0208	1.53526	0.0171581	0
3000	950	79.4004	50.1446	0.0401166	18.513	0.325982	0.113745	10.046	8.22692	11.029	1.5433	0.0173452	0
3000	940	79.8884	50.1587	0.0422941	18.512	0.313702	0.1131	10.0617	8.19265	11.0374	1.55095	0.0175217	0
3000	930	80.3392	50.1724	0.0445114	18.5118	0.301655	0.112484	10.0747	8.16093	11.0457	1.5582	0.0176881	0
3000	920	80.7566	50.1857	0.0467673	18.5122	0.289861	0.11189	10.0852	8.1315	11.054	1.56509	0.0178448	0
3000	910	81.1438	50.1985	0.0490598	18.5132	0.278332	0.111316	10.0936	8.10415	11.0623	1.57163	0.0179923	0
3000	900	81.5037	50.2109	0.0513864	18.5146	0.267078	0.110758	10.1002	8.07868	11.0705	1.57784	0.0181308	0
Title:	N1x_from	1350
Bulk	Composition:
Pressure	Temperature	mass	SiO2	TiO2	Al2O3	Fe2O3	Cr2O3	FeO	MgO	CaO	Na2O	K2O	H2O
3000	1600	100.014	55.0324	0.109985	17.4076	1.12809	0.0999861	7.70455	6.68907	9.82864	1.4398	0.109985	0.449938
3000	1600	100.014	55.0324	0.109985	17.4076	1.12809	0.0999861	7.70455	6.68907	9.82864	1.4398	0.109985	0.449938
3000	1590	100.014	55.0324	0.109985	17.4076	1.12717	0.0999862	7.70539	6.68908	9.82865	1.4398	0.109985	0.449938
3000	1580	100.014	55.0325	0.109985	17.4076	1.12633	0.0999863	7.70615	6.68908	9.82865	1.4398	0.109985	0.449938
3000	1570	100.014	55.0325	0.109985	17.4076	1.12558	0.0999864	7.70683	6.68909	9.82866	1.4398	0.109985	0.449939
3000	1560	100.014	55.0325	0.109985	17.4076	1.12493	0.0999865	7.70743	6.68909	9.82867	1.4398	0.109985	0.449939
3000	1550	100.013	55.0326	0.109985	17.4077	1.12436	0.0999865	7.70794	6.6891	9.82867	1.43981	0.109985	0.449939
3000	1540	100.013	55.0326	0.109985	17.4077	1.12389	0.0999866	7.70837	6.6891	9.82868	1.43981	0.109985	0.449939
3000	1530	100.013	55.0326	0.109985	17.4077	1.12352	0.0999866	7.7087	6.6891	9.82868	1.43981	0.109985	0.44994
3000	1520	100.013	55.0326	0.109985	17.4077	1.12325	0.0999866	7.70895	6.6891	9.82868	1.43981	0.109985	0.44994
3000	1510	100.013	55.0326	0.109985	17.4077	1.12308	0.0999866	7.70911	6.68911	9.82869	1.43981	0.109985	0.44994
3000	1500	100.013	55.0326	0.109985	17.4077	1.12301	0.0999866	7.70917	6.68911	9.82869	1.43981	0.109985	0.44994
3000	1490	100.013	55.0326	0.109985	17.4077	1.12305	0.0999866	7.70913	6.68911	9.82869	1.43981	0.109985	0.44994
3000	1480	100.013	55.0326	0.109985	17.4077	1.1232	0.0999866	7.709	6.68911	9.82868	1.43981	0.109985	0.44994
3000	1470	100.013	55.0326	0.109985	17.4077	1.12346	0.0999866	7.70877	6.6891	9.82868	1.43981	0.109985	0.44994
3000	1460	100.013	55.0326	0.109985	17.4077	1.12383	0.0999866	7.70843	6.6891	9.82868	1.43981	0.109985	0.44994
3000	1450	100.013	55.0326	0.109985	17.4077	1.12431	0.0999865	7.70799	6.6891	9.82867	1.43981	0.109985	0.449939
3000	1440	100.014	55.0325	0.109985	17.4076	1.12492	0.0999865	7.70743	6.68909	9.82867	1.4398	0.109985	0.449939
3000	1430	100.014	55.0325	0.109985	17.4076	1.12565	0.0999864	7.70677	6.68909	9.82866	1.4398	0.109985	0.449939
3000	1420	100.014	55.0325	0.109985	17.4076	1.1265	0.0999863	7.706	6.68908	9.82865	1.4398	0.109985	0.449938
3000	1410	100.014	55.0324	0.109985	17.4076	1.12748	0.0999862	7.7051	6.68908	9.82864	1.4398	0.109985	0.449938
3000	1400	100.014	55.0323	0.109985	17.4076	1.1286	0.0999861	7.70409	6.68907	9.82863	1.4398	0.109985	0.449937
3000	1390	100.014	55.0323	0.109985	17.4076	1.12985	0.099986	7.70296	6.68906	9.82862	1.4398	0.109985	0.449937
3000	1380	100.014	55.0322	0.109984	17.4075	1.13123	0.0999858	7.7017	6.68905	9.82861	1.4398	0.109984	0.449936
3000	1370	100.014	55.0321	0.109984	17.4075	1.13276	0.0999857	7.70031	6.68904	9.82859	1.43979	0.109984	0.449935
3000	1360	100.015	55.032	0.109984	17.4075	1.13444	0.0999855	7.69879	6.68903	9.82857	1.43979	0.109984	0.449935
3000	1350	100.015	55.0319	0.109984	17.4074	1.13626	0.0999853	7.69713	6.68902	9.82856	1.43979	0.109984	0.449934
3000	1340	100.015	55.0318	0.109984	17.4074	1.13824	0.0999851	7.69533	6.689	9.82854	1.43979	0.109984	0.449933
3000	1330	100.015	55.0317	0.109983	17.4074	1.14038	0.0999849	7.69339	6.68899	9.82852	1.43978	0.109983	0.449932
3000	1320	100.015	55.0316	0.109983	17.4073	1.14268	0.0999847	7.6913	6.68897	9.82849	1.43978	0.109983	0.449931
3000	1310	100.016	55.0314	0.109983	17.4073	1.14514	0.0999844	7.68906	6.68896	9.82847	1.43978	0.109983	0.44993
3000	1300	100.016	55.0313	0.109983	17.4072	1.14778	0.0999842	7.68666	6.68894	9.82844	1.43977	0.109983	0.449929
3000	1290	100.016	55.0311	0.109982	17.4072	1.1506	0.0999839	7.6841	6.68892	9.82841	1.43977	0.109982	0.449927
3000	1280	100.016	55.031	0.109982	17.4071	1.1536	0.0999836	7.68137	6.6889	9.82839	1.43976	0.109982	0.449926
3000	1270	100.017	55.0308	0.109982	17.4071	1.15679	0.0999833	7.67848	6.68888	9.82835	1.43976	0.109982	0.449925
3000	1260	100.017	55.0306	0.109981	17.407	1.16018	0.0999829	7.6754	6.68886	9.82832	1.43975	0.109981	0.449923
3000	1250	100.017	55.0304	0.109981	17.407	1.16376	0.0999826	7.67215	6.68883	9.82828	1.43975	0.109981	0.449921
3000	1240	100.018	55.0301	0.10998	17.4069	1.16942	0.099982	7.667	6.68879	9.82823	1.43974	0.10998	0.449919
3000	1230	100.019	55.0298	0.10998	17.4068	1.1754	0.0999814	7.66157	6.68875	9.82817	1.43973	0.10998	0.449916
3000	1220	100.018	55.0299	0.10998	17.4068	1.17195	0.0999817	7.6647	6.68878	9.8282	1.43974	0.10998	0.449918
3000	1210	100.018	55.0302	0.10998	17.4069	1.16679	0.0999823	7.66939	6.68881	9.82826	1.43974	0.10998	0.44992
3000	1200	100.014	55.0326	0.109985	17.4076	1.1246	0.0999865	7.70773	6.6891	9.82867	1.43981	0.109985	0.449939
3000	1190	100.014	55.0326	0.109985	17.4076	1.1246	0.0999865	7.70773	6.6891	9.82867	1.43981	0.109985	0.449939
3000	1180	100.014	55.0326	0.109985	17.4076	1.1246	0.0999865	7.70773	6.6891	9.82867	1.43981	0.109985	0.449939
3000	1170	100.014	55.0326	0.109985	17.4076	1.1246	0.0999865	7.70773	6.6891	9.82867	1.43981	0.109985	0.449939
3000	1160	99.9946	55.043	0.110006	17.4109	0.93569	0.100005	7.87936	6.69036	9.83053	1.44008	0.110006	0.450024
3000	1150	99.9903	55.0453	0.110011	17.4117	0.893315	0.10001	7.91786	6.69065	9.83095	1.44014	0.110011	0.450044
3000	1140	99.9862	55.0476	0.110015	17.4124	0.852302	0.100014	7.95512	6.69092	9.83136	1.4402	0.110015	0.450062
3000	1130	99.9822	55.0498	0.11002	17.4131	0.812575	0.100018	7.99122	6.69119	9.83175	1.44026	0.11002	0.45008
3000	1120	99.9784	55.0519	0.110024	17.4138	0.774126	0.100022	8.02615	6.69145	9.83213	1.44031	0.110024	0.450097
3000	1110	99.9747	55.054	0.110028	17.4144	0.736987	0.100025	8.05989	6.6917	9.83249	1.44037	0.110028	0.450114
3000	1100	99.9711	55.0559	0.110032	17.415	0.701207	0.100029	8.0924	6.69194	9.83285	1.44042	0.110032	0.45013
3000	1090	99.9676	55.0578	0.110036	17.4156	0.666832	0.100032	8.12363	6.69217	9.83318	1.44047	0.110036	0.450146
3000	1080	99.9643	55.0596	0.110039	17.4162	0.633895	0.100036	8.15356	6.69239	9.83351	1.44051	0.110039	0.450161
3000	1070	99.9612	55.0614	0.110043	17.4168	0.602408	0.100039	8.18217	6.6926	9.83382	1.44056	0.110043	0.450175
3000	1060	99.9582	55.063	0.110046	17.4173	0.572364	0.100042	8.20946	6.6928	9.83412	1.4406	0.110046	0.450188
3000	1050	99.9553	55.0646	0.110049	17.4178	0.543741	0.100045	8.23547	6.69299	9.8344	1.44064	0.110049	0.450201
3000	1040	99.9526	55.0661	0.110052	17.4183	0.516498	0.100047	8.26022	6.69318	9.83467	1.44068	0.110052	0.450214
3000	1030	99.95	55.0676	0.110055	17.4187	0.49059	0.10005	8.28376	6.69335	9.83492	1.44072	0.110055	0.450225
3000	1020	99.9477	55.0688	0.110058	17.4191	0.468193	0.100052	8.30411	6.6935	9.83514	1.44075	0.110058	0.450235
3000	1010	99.9456	55.07	0.11006	17.4195	0.44688	0.100054	8.32347	6.69364	9.83535	1.44078	0.11006	0.450245
3000	1000	99.9435	55.0711	0.110062	17.4198	0.426582	0.100056	8.34191	6.69378	9.83555	1.44081	0.110062	0.450254
3000	990	99.942	55.0719	0.110064	17.4201	0.411542	0.100058	8.35558	6.69388	9.8357	1.44084	0.110064	0.450261
3000	980	99.9403	55.0729	0.110066	17.4204	0.394309	0.10006	8.37124	6.694	9.83587	1.44086	0.110066	0.450269
3000	970	99.9385	55.0739	0.110068	17.4207	0.375741	0.100062	8.38811	6.69412	9.83605	1.44089	0.110068	0.450277
3000	960	99.9366	55.0749	0.11007	17.421	0.357701	0.100063	8.4045	6.69424	9.83623	1.44091	0.11007	0.450285
3000	950	99.9349	55.0758	0.110072	17.4213	0.340568	0.100065	8.42006	6.69436	9.8364	1.44094	0.110072	0.450293
3000	940	99.9333	55.0767	0.110073	17.4216	0.324285	0.100067	8.43486	6.69447	9.83656	1.44096	0.110073	0.4503
3000	930	99.9317	55.0776	0.110075	17.4219	0.308795	0.100068	8.44893	6.69457	9.83671	1.44098	0.110075	0.450307
3000	920	99.9303	55.0784	0.110077	17.4221	0.294048	0.10007	8.46233	6.69467	9.83686	1.441	0.110077	0.450314
3000	910	99.9289	55.0792	0.110078	17.4224	0.279996	0.100071	8.4751	6.69476	9.837	1.44103	0.110078	0.45032
3000	900	99.9275	55.0799	0.11008	17.4226	0.266595	0.100073	8.48727	6.69485	9.83713	1.44104	0.11008	0.450326

## Sheet: 4 kbar
Title:	N1x_from	1350
System	Thermodynamic	Data:
Pressure	Temperature	mass	F	phi	S	H	V	Cp	dVdP*10^6	dVdT*10^6	fO2(absolute)	fO2-(QFM)	rhol	rhos	viscosity	aH2O	chisqr
4000	1600	100.01	1	1	303.558	-1.17908e+06	38.7228	149.544	-240.779	2661.46	-4.759	0	2.58272	0	1.43	0.0185506	0
4000	1600	100.01	1	1	303.558	-1.17908e+06	38.7228	149.544	-240.779	2661.46	-4.759	0	2.58272	0	1.43	0.0185506	0
4000	1590	100.01	1	1	302.758	-1.18057e+06	38.6961	149.54	-240.96	2661.48	-4.829	0	2.5845	0	1.462	0.0185357	0
4000	1580	100.01	1	1	301.952	-1.18207e+06	38.6693	149.536	-241.143	2661.47	-4.899	0	2.58629	0	1.493	0.018521	0
4000	1570	100.01	1	1	301.143	-1.18356e+06	38.6427	149.533	-241.326	2661.43	-4.971	0	2.58807	0	1.526	0.0185066	0
4000	1560	100.01	1	1	300.329	-1.18506e+06	38.616	149.529	-241.51	2661.36	-5.043	0	2.58986	0	1.558	0.0184923	0
4000	1550	100.01	1	1	299.511	-1.18655e+06	38.5893	149.525	-241.694	2661.27	-5.116	0	2.59165	0	1.591	0.0184784	0
4000	1540	100.01	1	1	298.689	-1.18805e+06	38.5626	149.522	-241.88	2661.15	-5.19	0	2.59344	0	1.624	0.0184647	0
4000	1530	100.01	1	1	297.862	-1.18954e+06	38.536	149.518	-242.066	2661.01	-5.265	0	2.59523	0	1.658	0.0184513	0
4000	1520	100.01	1	1	297.03	-1.19103e+06	38.5093	149.514	-242.253	2660.84	-5.341	0	2.59702	0	1.691	0.0184382	0
4000	1510	100.01	1	1	296.194	-1.19253e+06	38.4827	149.511	-242.441	2660.64	-5.417	0	2.59882	0	1.726	0.0184254	0
4000	1500	100.01	1	1	295.353	-1.19402e+06	38.4561	149.508	-242.63	2660.42	-5.494	0	2.60062	0	1.76	0.0184129	0
4000	1490	100.01	1	1	294.507	-1.19552e+06	38.4295	149.504	-242.819	2660.17	-5.573	0	2.60242	0	1.796	0.0184009	0
4000	1480	100.01	1	1	293.657	-1.19701e+06	38.4029	149.501	-243.009	2659.9	-5.652	0	2.60422	0	1.831	0.0183892	0
4000	1470	100.01	1	1	292.802	-1.19851e+06	38.3763	149.498	-243.201	2659.6	-5.732	0	2.60603	0	1.867	0.0183779	0
4000	1460	100.01	1	1	291.942	-1.2e+06	38.3497	149.495	-243.393	2659.27	-5.813	0	2.60783	0	1.903	0.0183671	0
4000	1450	100.01	1	1	291.077	-1.2015e+06	38.3231	149.492	-243.586	2658.92	-5.894	0	2.60964	0	1.94	0.0183566	0
4000	1440	100.01	1	1	290.207	-1.203e+06	38.2966	149.489	-243.78	2658.54	-5.977	0	2.61145	0	1.977	0.0183467	0
4000	1430	100.01	1	1	289.332	-1.20449e+06	38.2701	149.486	-243.975	2658.14	-6.061	0	2.61326	0	2.015	0.0183373	0
4000	1420	100.01	1	1	288.452	-1.20599e+06	38.2435	149.484	-244.171	2657.71	-6.146	0	2.61508	0	2.053	0.0183284	0
4000	1410	100.01	1	1	287.567	-1.20748e+06	38.217	149.481	-244.368	2657.25	-6.232	0	2.61689	0	2.091	0.01832	0
4000	1400	100.01	1	1	286.676	-1.20898e+06	38.1905	149.479	-244.566	2656.77	-6.318	0	2.61871	0	2.13	0.0183122	0
4000	1390	100.01	1	1	285.78	-1.21047e+06	38.1641	149.476	-244.765	2656.27	-6.406	0	2.62053	0	2.17	0.018305	0
4000	1380	100.01	1	1	284.879	-1.21197e+06	38.1376	149.474	-244.965	2655.74	-6.495	0	2.62235	0	2.209	0.0182984	0
4000	1370	100.01	1	1	283.972	-1.21347e+06	38.1112	149.471	-245.166	2655.19	-6.585	0	2.62417	0	2.25	0.0182925	0
4000	1360	100.01	1	1	283.06	-1.21496e+06	38.0848	149.469	-245.368	2654.61	-6.676	0	2.626	0	2.291	0.0182873	0
4000	1350	100.011	1	1	282.143	-1.21646e+06	38.0584	149.467	-245.572	2654.01	-6.768	0	2.62782	0	2.332	0.0182829	0
4000	1340	100.011	1	1	281.219	-1.21796e+06	38.032	149.465	-245.776	2653.38	-6.862	0	2.62965	0	2.374	0.0182791	0
4000	1330	100.011	1	1	280.291	-1.21946e+06	38.0056	149.463	-245.982	2652.73	-6.956	0	2.63148	0	2.416	0.0182762	0
4000	1320	100.011	1	1	279.356	-1.22095e+06	37.9793	149.461	-246.188	2652.05	-7.052	0	2.63331	0	2.459	0.0182741	0
4000	1310	100.011	1	1	278.415	-1.22245e+06	37.9529	149.46	-246.396	2651.35	-7.149	0	2.63514	0	2.503	0.0182729	0
4000	1300	100.012	1	1	277.469	-1.22395e+06	37.9266	149.458	-246.606	2650.63	-7.247	0	2.63698	0	2.547	0.0182725	0
4000	1290	100.012	1	1	276.516	-1.22545e+06	37.9003	149.457	-246.816	2649.88	-7.346	0	2.63881	0	2.591	0.0182731	0
4000	1280	100.012	1	1	275.558	-1.22695e+06	37.8741	149.455	-247.028	2649.11	-7.447	0	2.64065	0	2.637	0.0182747	0
4000	1270	100.012	1	1	274.593	-1.22844e+06	37.8478	149.454	-247.241	2648.32	-7.549	0	2.64249	0	2.682	0.0182774	0
4000	1260	100.013	0.999934	0.999959	273.62	-1.22995e+06	37.8214	149.449	-247.449	2647.22	-7.652	0	2.64428	4.28526	2.729	0.0182834	0
4000	1250	100.013	0.999726	0.99983	272.639	-1.23146e+06	37.7946	149.438	-247.642	2645.5	-7.757	0	2.64596	4.26929	2.777	0.0182955	0
4000	1240	100.013	0.987324	0.989733	271.346	-1.23341e+06	37.7113	148.98	-246.326	2628.83	-7.863	0	2.64562	3.27419	2.851	0.0185779	0
4000	1230	100.013	0.972522	0.977661	269.99	-1.23545e+06	37.6173	148.437	-244.714	2609.19	-7.97	0	2.64471	3.27041	2.932	0.0189225	0
4000	1220	100.012	0.958001	0.965811	268.64	-1.23746e+06	37.5251	147.906	-243.14	2589.87	-8.079	0	2.64365	3.27402	3.015	0.019271	0
4000	1210	100.008	0.87345	0.889634	265.711	-1.24174e+06	37.2626	145.196	-231.26	2475.76	-8.19	0	2.63504	3.07743	3.151	0.0224661	0
4000	1200	100.003	0.774522	0.797343	262.468	-1.24645e+06	36.9961	138.252	-216.555	2340.13	-8.302	0	2.62571	3.00747	3.29	0.0276644	0
4000	1190	99.9986	0.694128	0.721668	259.669	-1.25048e+06	36.7747	136.026	-204.569	2230	-8.415	0	2.61545	2.98828	3.432	0.0333566	0
4000	1180	99.9942	0.627485	0.658485	257.192	-1.25402e+06	36.5874	134.182	-194.6	2138.66	-8.53	0	2.60436	2.9811	3.578	0.0395398	0
4000	1170	99.9901	0.571413	0.605006	254.962	-1.25717e+06	36.4267	132.63	-186.179	2061.66	-8.646	0	2.59256	2.97841	3.727	0.0462029	0
4000	1160	99.9861	0.523712	0.559271	252.927	-1.26003e+06	36.2874	131.306	-178.983	1995.91	-8.765	0	2.58021	2.97771	3.878	0.053325	0
4000	1150	99.9822	0.482794	0.519853	251.05	-1.26264e+06	36.1656	130.164	-172.777	1939.2	-8.885	0	2.56749	2.97794	4.032	0.0608735	0
4000	1140	99.9785	0.44747	0.485669	249.304	-1.26505e+06	36.0586	129.172	-167.387	1889.89	-9.006	0	2.55459	2.97859	4.188	0.0688052	0
4000	1130	99.9749	0.416819	0.455874	247.665	-1.26729e+06	35.9641	128.303	-162.677	1846.7	-9.129	0	2.5417	2.97938	4.344	0.0770693	0
4000	1120	99.9714	0.390103	0.429789	246.116	-1.26939e+06	35.8801	127.536	-158.542	1808.62	-9.254	0	2.52898	2.98019	4.501	0.0856107	0
4000	1110	99.968	0.366717	0.406854	244.644	-1.27138e+06	35.8051	126.855	-154.892	1774.85	-9.381	0	2.51657	2.98094	4.656	0.0943743	0
4000	1100	99.9648	0.34616	0.386602	243.236	-1.27326e+06	35.7378	126.244	-151.655	1744.7	-9.51	0	2.50456	2.98159	4.811	0.103307	0
4000	1090	99.9617	0.328013	0.368643	241.881	-1.27506e+06	35.6771	125.694	-148.771	1717.61	-9.64	0	2.49303	2.98215	4.964	0.112362	0
4000	1080	99.9587	0.311924	0.352648	240.572	-1.27679e+06	35.6221	125.194	-146.19	1693.12	-9.773	0	2.48203	2.98262	5.116	0.121497	0
4000	1070	99.9559	0.297597	0.338341	239.301	-1.27845e+06	35.5719	124.737	-143.867	1670.85	-9.907	0	2.47159	2.983	5.265	0.130675	0
4000	1060	99.9532	0.284785	0.325487	238.062	-1.28006e+06	35.5258	124.316	-141.768	1650.46	-10.044	0	2.4617	2.98332	5.413	0.139869	0
4000	1050	99.9506	0.273278	0.313892	236.851	-1.28162e+06	35.4833	123.925	-139.863	1631.68	-10.183	0	2.45237	2.98357	5.559	0.149053	0
4000	1040	99.9483	0.263025	0.30354	235.654	-1.28316e+06	35.4425	123.559	-138.182	1614.68	-10.323	0	2.44361	2.98407	5.705	0.158049	0
4000	1030	99.9462	0.253778	0.294172	234.474	-1.28467e+06	35.404	123.359	-136.676	1603.27	-10.466	0	2.43538	2.98458	5.851	0.16694	0
4000	1020	99.9442	0.24538	0.285627	233.308	-1.28615e+06	35.3679	123.038	-135.279	1588.66	-10.611	0	2.42766	2.98505	5.995	0.175758	0
4000	1010	99.9422	0.237724	0.277806	232.156	-1.2876e+06	35.3339	122.733	-133.993	1574.93	-10.758	0	2.42042	2.98549	6.137	0.184495	0
4000	1000	99.9404	0.230724	0.270624	231.015	-1.28902e+06	35.3018	122.443	-132.804	1561.95	-10.908	0	2.41363	2.9859	6.279	0.193144	0
4000	990	99.9386	0.224304	0.264011	229.882	-1.29043e+06	35.2713	122.165	-131.702	1549.64	-11.06	0	2.40728	2.98629	6.419	0.2017	0
4000	980	99.9373	0.218601	0.257979	228.233	-1.29249e+06	35.2047	122.116	-130.719	1560.38	-11.214	0	2.40544	2.9894	6.511	0.210196	0
4000	970	99.9356	0.212851	0.252059	227.1	-1.29387e+06	35.1756	121.861	-129.704	1549.35	-11.371	0	2.39912	2.98998	6.651	0.218971	0
4000	960	99.934	0.20756	0.24659	225.974	-1.29524e+06	35.1478	121.615	-128.76	1538.86	-11.531	0	2.39322	2.99054	6.79	0.227628	0
4000	950	99.9324	0.202681	0.241527	224.851	-1.29659e+06	35.1212	121.377	-127.879	1528.85	-11.693	0	2.38772	2.99109	6.928	0.23617	0
4000	940	99.9309	0.19817	0.236829	223.732	-1.29793e+06	35.0955	121.146	-127.055	1519.26	-11.857	0	2.3826	2.99164	7.065	0.244599	0
4000	930	99.9295	0.193992	0.232461	222.614	-1.29925e+06	35.0708	120.922	-126.283	1510.07	-12.025	0	2.37784	2.99218	7.201	0.252917	0
4000	920	99.9282	0.190114	0.228392	221.497	-1.30057e+06	35.0469	120.703	-125.559	1501.23	-12.195	0	2.37342	2.99271	7.336	0.261129	0
4000	910	99.9269	0.186509	0.224594	220.38	-1.30187e+06	35.0237	120.49	-124.877	1492.71	-12.368	0	2.36931	2.99326	7.471	0.26924	0
4000	900	99.9258	0.178572	0.215723	219.2	-1.30325e+06	34.9872	120.238	-122.811	1479.39	-12.544	0	2.36421	2.99136	7.529	0.287384	0
Title:	N1x_from	1350
Liquid	Composition:
Pressure	Temperature	mass	SiO2	TiO2	Al2O3	Fe2O3	Cr2O3	FeO	MgO	CaO	Na2O	K2O	H2O	MgO#
4000	1600	100.01	55.0344	0.109989	17.4082	1.09116	0.0999898	7.7381	6.68932	9.829	1.43985	0.109989	0.449954	46.3653
4000	1600	100.01	55.0344	0.109989	17.4082	1.09116	0.0999898	7.7381	6.68932	9.829	1.43985	0.109989	0.449954	46.3653
4000	1590	100.01	55.0345	0.109989	17.4082	1.09015	0.0999899	7.73902	6.68933	9.82901	1.43986	0.109989	0.449955	46.3624
4000	1580	100.01	55.0345	0.109989	17.4083	1.08922	0.09999	7.73987	6.68933	9.82902	1.43986	0.109989	0.449955	46.3597
4000	1570	100.01	55.0346	0.109989	17.4083	1.08838	0.0999901	7.74064	6.68934	9.82903	1.43986	0.109989	0.449956	46.3572
4000	1560	100.01	55.0346	0.109989	17.4083	1.08762	0.0999902	7.74132	6.68934	9.82904	1.43986	0.109989	0.449956	46.3551
4000	1550	100.01	55.0346	0.109989	17.4083	1.08695	0.0999903	7.74193	6.68935	9.82904	1.43986	0.109989	0.449956	46.3531
4000	1540	100.01	55.0347	0.109989	17.4083	1.08638	0.0999903	7.74245	6.68935	9.82905	1.43986	0.109989	0.449956	46.3515
4000	1530	100.01	55.0347	0.109989	17.4083	1.08589	0.0999904	7.74289	6.68936	9.82905	1.43986	0.109989	0.449957	46.3501
4000	1520	100.01	55.0347	0.109989	17.4083	1.0855	0.0999904	7.74325	6.68936	9.82906	1.43986	0.109989	0.449957	46.3489
4000	1510	100.01	55.0347	0.109989	17.4083	1.08521	0.0999904	7.74351	6.68936	9.82906	1.43986	0.109989	0.449957	46.3481
4000	1500	100.01	55.0347	0.109989	17.4083	1.08502	0.0999905	7.74369	6.68936	9.82906	1.43986	0.109989	0.449957	46.3475
4000	1490	100.01	55.0348	0.10999	17.4083	1.08493	0.0999905	7.74377	6.68936	9.82906	1.43986	0.10999	0.449957	46.3473
4000	1480	100.01	55.0347	0.10999	17.4083	1.08494	0.0999905	7.74376	6.68936	9.82906	1.43986	0.10999	0.449957	46.3473
4000	1470	100.01	55.0347	0.109989	17.4083	1.08506	0.0999904	7.74365	6.68936	9.82906	1.43986	0.109989	0.449957	46.3476
4000	1460	100.01	55.0347	0.109989	17.4083	1.08529	0.0999904	7.74344	6.68936	9.82906	1.43986	0.109989	0.449957	46.3483
4000	1450	100.01	55.0347	0.109989	17.4083	1.08563	0.0999904	7.74313	6.68936	9.82906	1.43986	0.109989	0.449957	46.3493
4000	1440	100.01	55.0347	0.109989	17.4083	1.08608	0.0999903	7.74272	6.68935	9.82905	1.43986	0.109989	0.449957	46.3506
4000	1430	100.01	55.0347	0.109989	17.4083	1.08665	0.0999903	7.74221	6.68935	9.82905	1.43986	0.109989	0.449956	46.3522
4000	1420	100.01	55.0346	0.109989	17.4083	1.08734	0.0999902	7.74158	6.68935	9.82904	1.43986	0.109989	0.449956	46.3543
4000	1410	100.01	55.0346	0.109989	17.4083	1.08815	0.0999901	7.74084	6.68934	9.82903	1.43986	0.109989	0.449956	46.3566
4000	1400	100.01	55.0345	0.109989	17.4083	1.08909	0.09999	7.73999	6.68933	9.82902	1.43986	0.109989	0.449955	46.3593
4000	1390	100.01	55.0345	0.109989	17.4082	1.09015	0.0999899	7.73902	6.68933	9.82901	1.43986	0.109989	0.449955	46.3624
4000	1380	100.01	55.0344	0.109989	17.4082	1.09135	0.0999898	7.73794	6.68932	9.829	1.43985	0.109989	0.449954	46.3658
4000	1370	100.01	55.0343	0.109989	17.4082	1.09268	0.0999897	7.73672	6.68931	9.82899	1.43985	0.109989	0.449954	46.3697
4000	1360	100.01	55.0342	0.109988	17.4082	1.09415	0.0999895	7.73539	6.6893	9.82897	1.43985	0.109988	0.449953	46.374
4000	1350	100.011	55.0342	0.109988	17.4081	1.09577	0.0999894	7.73392	6.68929	9.82896	1.43985	0.109988	0.449952	46.3786
4000	1340	100.011	55.0341	0.109988	17.4081	1.09753	0.0999892	7.73232	6.68928	9.82894	1.43984	0.109988	0.449951	46.3838
4000	1330	100.011	55.0339	0.109988	17.4081	1.09945	0.099989	7.73058	6.68926	9.82892	1.43984	0.109988	0.449951	46.3893
4000	1320	100.011	55.0338	0.109988	17.408	1.10152	0.0999888	7.7287	6.68925	9.8289	1.43984	0.109988	0.44995	46.3953
4000	1310	100.011	55.0337	0.109987	17.408	1.10374	0.0999886	7.72667	6.68924	9.82888	1.43984	0.109987	0.449949	46.4018
4000	1300	100.012	55.0336	0.109987	17.408	1.10614	0.0999883	7.7245	6.68922	9.82885	1.43983	0.109987	0.449947	46.4087
4000	1290	100.012	55.0334	0.109987	17.4079	1.1087	0.0999881	7.72217	6.6892	9.82883	1.43983	0.109987	0.449946	46.4161
4000	1280	100.012	55.0333	0.109987	17.4079	1.11144	0.0999878	7.71968	6.68918	9.8288	1.43982	0.109987	0.449945	46.4241
4000	1270	100.012	55.0331	0.109986	17.4078	1.11436	0.0999875	7.71703	6.68916	9.82877	1.43982	0.109986	0.449944	46.4325
4000	1260	100.006	55.0366	0.109988	17.4073	1.11736	0.0975859	7.71316	6.68875	9.82938	1.43991	0.109993	0.449972	46.4435
4000	1250	99.986	55.0477	0.109992	17.4056	1.12036	0.0903406	7.70683	6.68744	9.83138	1.4402	0.110015	0.450063	46.459
4000	1240	98.7453	55.0699	0.11126	17.5818	1.12093	0.0831527	7.65925	6.41547	9.93306	1.45807	0.111398	0.455718	45.5815
4000	1230	97.2644	55.0994	0.112818	17.7969	1.11971	0.0762686	7.59234	6.09253	10.0543	1.47996	0.113094	0.462656	44.5202
4000	1220	95.8115	55.1345	0.114392	18.0122	1.11703	0.0697362	7.51376	5.77922	10.1726	1.50206	0.114809	0.469672	43.4757
4000	1210	87.3519	55.6945	0.124499	18.0359	1.11302	0.067255	7.46623	5.28359	10.0223	1.55226	0.125362	0.515158	41.4405
4000	1200	77.4546	56.4835	0.139406	17.6968	1.13238	0.0670802	7.585	4.78907	9.79993	1.58566	0.140241	0.580986	38.7025
4000	1190	69.4118	57.2894	0.154406	17.3984	1.13903	0.065944	7.6109	4.34517	9.58265	1.6106	0.155237	0.648305	36.3428
4000	1180	62.7449	58.1134	0.169488	17.1336	1.13412	0.0642885	7.55219	3.94721	9.37	1.62811	0.170379	0.71719	34.3254
4000	1170	57.1357	58.9544	0.18462	16.8964	1.1189	0.0624214	7.41832	3.59119	9.16168	1.63883	0.185665	0.787599	32.619
4000	1160	52.364	59.8093	0.199743	16.6813	1.09467	0.0605439	7.22004	3.27345	8.95731	1.64323	0.201071	0.85937	31.1951
4000	1150	48.2708	60.6733	0.214787	16.4837	1.0629	0.0587803	6.96914	2.99045	8.75647	1.64166	0.216548	0.93224	30.0258
4000	1140	44.7374	61.5407	0.229667	16.2997	1.02507	0.0572015	6.67783	2.73875	8.55867	1.63447	0.232034	1.00587	29.0843
4000	1130	41.6715	62.4055	0.244301	16.1259	0.982687	0.0558413	6.35798	2.51499	8.36344	1.62202	0.247455	1.07988	28.3444
4000	1120	38.9991	63.2617	0.258612	15.9597	0.937151	0.0547091	6.02043	2.31594	8.17034	1.60471	0.262742	1.15387	27.7812
4000	1110	36.6599	64.1045	0.272533	15.799	0.889727	0.0537992	5.67454	2.13861	7.97901	1.58298	0.277828	1.2275	27.3719
4000	1100	34.6038	64.9296	0.286013	15.642	0.841489	0.0530971	5.32793	1.98022	7.78918	1.55731	0.292657	1.30044	27.0961
4000	1090	32.7887	65.734	0.299014	15.4878	0.793314	0.0525847	4.98651	1.83832	7.60068	1.52819	0.307185	1.37242	26.9358
4000	1080	31.1795	66.5155	0.311512	15.3354	0.745885	0.0522427	4.65463	1.71074	7.41338	1.49608	0.32138	1.44326	26.8757
4000	1070	29.7466	67.2728	0.323493	15.1842	0.699715	0.0520529	4.33533	1.5956	7.22727	1.46144	0.335221	1.51278	26.903
4000	1060	28.4652	68.0053	0.334953	15.0341	0.655167	0.0519989	4.03056	1.4913	7.04234	1.42469	0.348693	1.58088	27.0072
4000	1050	27.3144	68.7128	0.345893	14.8848	0.612487	0.0520662	3.74144	1.39644	6.85867	1.38621	0.361792	1.64749	27.1793
4000	1040	26.2889	69.388	0.35472	14.7687	0.571664	0.0521383	3.47241	1.30962	6.65088	1.34575	0.374414	1.71175	27.3863
4000	1030	25.3642	70.0364	0.36227	14.6628	0.532942	0.0522843	3.22007	1.23007	6.4385	1.30387	0.386627	1.77415	27.6412
4000	1020	24.5243	70.6609	0.368959	14.5578	0.496387	0.0525265	2.98303	1.15702	6.2291	1.26098	0.398465	1.83492	27.947
4000	1010	23.7587	71.262	0.374785	14.4537	0.461975	0.0528578	2.76088	1.08972	6.02279	1.21732	0.409937	1.89404	28.3
4000	1000	23.0586	71.8408	0.379745	14.3505	0.429653	0.0532729	2.55308	1.02755	5.81966	1.17314	0.421049	1.95155	28.6975
4000	990	22.4166	72.3979	0.383839	14.2485	0.39935	0.0537678	2.35898	0.969967	5.61981	1.12866	0.431811	2.00744	29.1374
4000	980	21.8464	72.758	0.371989	13.9761	0.424133	0.0466075	2.48994	0.832021	5.51214	1.08821	0.441	2.05983	25.0461
4000	970	21.2714	73.3239	0.373294	13.849	0.392188	0.0473333	2.28366	0.782028	5.33587	1.04557	0.451645	2.11552	25.5091
4000	960	20.7423	73.8687	0.373671	13.723	0.362346	0.0481403	2.0923	0.73574	5.16164	1.00304	0.461928	2.16948	26.0159
4000	950	20.2544	74.3932	0.373135	13.5983	0.334519	0.0490271	1.91506	0.692795	4.98964	0.960734	0.47186	2.22174	26.5657
4000	940	19.8033	74.8981	0.371703	13.475	0.308609	0.0499935	1.7511	0.65288	4.82003	0.918795	0.48145	2.27235	27.1583
4000	930	19.3855	75.3842	0.3694	13.3532	0.284514	0.0510404	1.5996	0.615722	4.65296	0.87733	0.490711	2.32132	27.7938
4000	920	18.9978	75.8524	0.366251	13.2329	0.262132	0.0521695	1.45976	0.581081	4.48858	0.836442	0.499651	2.3687	28.4726
4000	910	18.6373	76.3032	0.362287	13.1142	0.24136	0.0533836	1.3308	0.548746	4.32701	0.796219	0.50828	2.41452	29.1957
4000	900	17.8439	76.5227	0.36059	13.0867	0.225181	0.0550054	1.22864	0.521853	4.17724	0.772065	0.5281	2.52187	29.8118
Title:	N1x_from	1350
liquid_0	thermodynamic	data	and	composition:
Pressure	Temperature	mass	S	H	V	Cp	viscosity	SiO2	TiO2	Al2O3	Fe2O3	Cr2O3	FeO	MgO	CaO	Na2O	K2O	H2O
4000	1600	100.01	303.558	-1.17908e+06	38.7228	149.544	1.43	55.0344	0.109989	17.4082	1.09116	0.0999898	7.7381	6.68932	9.829	1.43985	0.109989	0.449954
4000	1600	100.01	303.558	-1.17908e+06	38.7228	149.544	1.43	55.0344	0.109989	17.4082	1.09116	0.0999898	7.7381	6.68932	9.829	1.43985	0.109989	0.449954
4000	1590	100.01	302.758	-1.18057e+06	38.6961	149.54	1.462	55.0345	0.109989	17.4082	1.09015	0.0999899	7.73902	6.68933	9.82901	1.43986	0.109989	0.449955
4000	1580	100.01	301.952	-1.18207e+06	38.6693	149.536	1.493	55.0345	0.109989	17.4083	1.08922	0.09999	7.73987	6.68933	9.82902	1.43986	0.109989	0.449955
4000	1570	100.01	301.143	-1.18356e+06	38.6427	149.533	1.526	55.0346	0.109989	17.4083	1.08838	0.0999901	7.74064	6.68934	9.82903	1.43986	0.109989	0.449956
4000	1560	100.01	300.329	-1.18506e+06	38.616	149.529	1.558	55.0346	0.109989	17.4083	1.08762	0.0999902	7.74132	6.68934	9.82904	1.43986	0.109989	0.449956
4000	1550	100.01	299.511	-1.18655e+06	38.5893	149.525	1.591	55.0346	0.109989	17.4083	1.08695	0.0999903	7.74193	6.68935	9.82904	1.43986	0.109989	0.449956
4000	1540	100.01	298.689	-1.18805e+06	38.5626	149.522	1.624	55.0347	0.109989	17.4083	1.08638	0.0999903	7.74245	6.68935	9.82905	1.43986	0.109989	0.449956
4000	1530	100.01	297.862	-1.18954e+06	38.536	149.518	1.658	55.0347	0.109989	17.4083	1.08589	0.0999904	7.74289	6.68936	9.82905	1.43986	0.109989	0.449957
4000	1520	100.01	297.03	-1.19103e+06	38.5093	149.514	1.691	55.0347	0.109989	17.4083	1.0855	0.0999904	7.74325	6.68936	9.82906	1.43986	0.109989	0.449957
4000	1510	100.01	296.194	-1.19253e+06	38.4827	149.511	1.726	55.0347	0.109989	17.4083	1.08521	0.0999904	7.74351	6.68936	9.82906	1.43986	0.109989	0.449957
4000	1500	100.01	295.353	-1.19402e+06	38.4561	149.508	1.76	55.0347	0.109989	17.4083	1.08502	0.0999905	7.74369	6.68936	9.82906	1.43986	0.109989	0.449957
4000	1490	100.01	294.507	-1.19552e+06	38.4295	149.504	1.796	55.0348	0.10999	17.4083	1.08493	0.0999905	7.74377	6.68936	9.82906	1.43986	0.10999	0.449957
4000	1480	100.01	293.657	-1.19701e+06	38.4029	149.501	1.831	55.0347	0.10999	17.4083	1.08494	0.0999905	7.74376	6.68936	9.82906	1.43986	0.10999	0.449957
4000	1470	100.01	292.802	-1.19851e+06	38.3763	149.498	1.867	55.0347	0.109989	17.4083	1.08506	0.0999904	7.74365	6.68936	9.82906	1.43986	0.109989	0.449957
4000	1460	100.01	291.942	-1.2e+06	38.3497	149.495	1.903	55.0347	0.109989	17.4083	1.08529	0.0999904	7.74344	6.68936	9.82906	1.43986	0.109989	0.449957
4000	1450	100.01	291.077	-1.2015e+06	38.3231	149.492	1.94	55.0347	0.109989	17.4083	1.08563	0.0999904	7.74313	6.68936	9.82906	1.43986	0.109989	0.449957
4000	1440	100.01	290.207	-1.203e+06	38.2966	149.489	1.977	55.0347	0.109989	17.4083	1.08608	0.0999903	7.74272	6.68935	9.82905	1.43986	0.109989	0.449957
4000	1430	100.01	289.332	-1.20449e+06	38.2701	149.486	2.015	55.0347	0.109989	17.4083	1.08665	0.0999903	7.74221	6.68935	9.82905	1.43986	0.109989	0.449956
4000	1420	100.01	288.452	-1.20599e+06	38.2435	149.484	2.053	55.0346	0.109989	17.4083	1.08734	0.0999902	7.74158	6.68935	9.82904	1.43986	0.109989	0.449956
4000	1410	100.01	287.567	-1.20748e+06	38.217	149.481	2.091	55.0346	0.109989	17.4083	1.08815	0.0999901	7.74084	6.68934	9.82903	1.43986	0.109989	0.449956
4000	1400	100.01	286.676	-1.20898e+06	38.1905	149.479	2.13	55.0345	0.109989	17.4083	1.08909	0.09999	7.73999	6.68933	9.82902	1.43986	0.109989	0.449955
4000	1390	100.01	285.78	-1.21047e+06	38.1641	149.476	2.17	55.0345	0.109989	17.4082	1.09015	0.0999899	7.73902	6.68933	9.82901	1.43986	0.109989	0.449955
4000	1380	100.01	284.879	-1.21197e+06	38.1376	149.474	2.209	55.0344	0.109989	17.4082	1.09135	0.0999898	7.73794	6.68932	9.829	1.43985	0.109989	0.449954
4000	1370	100.01	283.972	-1.21347e+06	38.1112	149.471	2.25	55.0343	0.109989	17.4082	1.09268	0.0999897	7.73672	6.68931	9.82899	1.43985	0.109989	0.449954
4000	1360	100.01	283.06	-1.21496e+06	38.0848	149.469	2.291	55.0342	0.109988	17.4082	1.09415	0.0999895	7.73539	6.6893	9.82897	1.43985	0.109988	0.449953
4000	1350	100.011	282.143	-1.21646e+06	38.0584	149.467	2.332	55.0342	0.109988	17.4081	1.09577	0.0999894	7.73392	6.68929	9.82896	1.43985	0.109988	0.449952
4000	1340	100.011	281.219	-1.21796e+06	38.032	149.465	2.374	55.0341	0.109988	17.4081	1.09753	0.0999892	7.73232	6.68928	9.82894	1.43984	0.109988	0.449951
4000	1330	100.011	280.291	-1.21946e+06	38.0056	149.463	2.416	55.0339	0.109988	17.4081	1.09945	0.099989	7.73058	6.68926	9.82892	1.43984	0.109988	0.449951
4000	1320	100.011	279.356	-1.22095e+06	37.9793	149.461	2.459	55.0338	0.109988	17.408	1.10152	0.0999888	7.7287	6.68925	9.8289	1.43984	0.109988	0.44995
4000	1310	100.011	278.415	-1.22245e+06	37.9529	149.46	2.503	55.0337	0.109987	17.408	1.10374	0.0999886	7.72667	6.68924	9.82888	1.43984	0.109987	0.449949
4000	1300	100.012	277.469	-1.22395e+06	37.9266	149.458	2.547	55.0336	0.109987	17.408	1.10614	0.0999883	7.7245	6.68922	9.82885	1.43983	0.109987	0.449947
4000	1290	100.012	276.516	-1.22545e+06	37.9003	149.457	2.591	55.0334	0.109987	17.4079	1.1087	0.0999881	7.72217	6.6892	9.82883	1.43983	0.109987	0.449946
4000	1280	100.012	275.558	-1.22695e+06	37.8741	149.455	2.637	55.0333	0.109987	17.4079	1.11144	0.0999878	7.71968	6.68918	9.8288	1.43982	0.109987	0.449945
4000	1270	100.012	274.593	-1.22844e+06	37.8478	149.454	2.682	55.0331	0.109986	17.4078	1.11436	0.0999875	7.71703	6.68916	9.82877	1.43982	0.109986	0.449944
4000	1260	100.006	273.606	-1.22989e+06	37.8199	149.442	2.729	55.0366	0.109988	17.4073	1.11736	0.0975859	7.71316	6.68875	9.82938	1.43991	0.109993	0.449972
4000	1250	99.986	272.578	-1.23122e+06	37.7882	149.409	2.777	55.0477	0.109992	17.4056	1.12036	0.0903406	7.70683	6.68744	9.83138	1.4402	0.110015	0.450063
4000	1240	98.7453	268.235	-1.21783e+06	37.3241	147.387	2.851	55.0699	0.11126	17.5818	1.12093	0.0831527	7.65925	6.41547	9.93306	1.45807	0.111398	0.455718
4000	1230	97.2644	263.267	-1.20161e+06	36.777	144.986	2.932	55.0994	0.112818	17.7969	1.11971	0.0762686	7.59234	6.09253	10.0543	1.47996	0.113094	0.462656
4000	1220	95.8115	258.404	-1.18581e+06	36.2422	142.644	3.015	55.1345	0.114392	18.0122	1.11703	0.0697362	7.51376	5.77922	10.1726	1.50206	0.114809	0.469672
4000	1210	87.3519	234.967	-1.08293e+06	33.1501	129.655	3.151	55.6945	0.124499	18.0359	1.11302	0.067255	7.46623	5.28359	10.0223	1.55226	0.125362	0.515158
4000	1200	77.4546	207.857	-960037	29.4986	110.632	3.29	56.4835	0.139406	17.6968	1.13238	0.0670802	7.585	4.78907	9.79993	1.58566	0.140241	0.580986
4000	1190	69.4118	185.861	-861008	26.5392	98.6555	3.432	57.2894	0.154406	17.3984	1.13903	0.065944	7.6109	4.34517	9.58265	1.6106	0.155237	0.648305
4000	1180	62.7449	167.652	-779592	24.0923	88.7827	3.578	58.1134	0.169488	17.1336	1.13412	0.0642885	7.55219	3.94721	9.37	1.62811	0.170379	0.71719
4000	1170	57.1357	152.35	-711623	22.0384	80.5208	3.727	58.9544	0.18462	16.8964	1.1189	0.0624214	7.41832	3.59119	9.16168	1.63883	0.185665	0.787599
4000	1160	52.364	139.347	-654207	20.2945	73.5277	3.878	59.8093	0.199743	16.6813	1.09467	0.0605439	7.22004	3.27345	8.95731	1.64323	0.201071	0.85937
4000	1150	48.2708	128.201	-605258	18.8008	67.5567	4.032	60.6733	0.214787	16.4837	1.0629	0.0587803	6.96914	2.99045	8.75647	1.64166	0.216548	0.93224
4000	1140	44.7374	118.584	-563219	17.5125	62.4233	4.188	61.5407	0.229667	16.2997	1.02507	0.0572015	6.67783	2.73875	8.55867	1.63447	0.232034	1.00587
4000	1130	41.6715	110.24	-526891	16.3951	57.9847	4.344	62.4055	0.244301	16.1259	0.982687	0.0558413	6.35798	2.51499	8.36344	1.62202	0.247455	1.07988
4000	1120	38.9991	102.964	-495323	15.4209	54.1275	4.501	63.2617	0.258612	15.9597	0.937151	0.0547091	6.02043	2.31594	8.17034	1.60471	0.262742	1.15387
4000	1110	36.6599	96.5896	-467749	14.5674	50.7594	4.656	64.1045	0.272533	15.799	0.889727	0.0537992	5.67454	2.13861	7.97901	1.58298	0.277828	1.2275
4000	1100	34.6038	90.9796	-443540	13.8163	47.8044	4.811	64.9296	0.286013	15.642	0.841489	0.0530971	5.32793	1.98022	7.78918	1.55731	0.292657	1.30044
4000	1090	32.7887	86.019	-422180	13.1521	45.1997	4.964	65.734	0.299014	15.4878	0.793314	0.0525847	4.98651	1.83832	7.60068	1.52819	0.307185	1.37242
4000	1080	31.1795	81.6119	-403240	12.5621	42.8928	5.116	66.5155	0.311512	15.3354	0.745885	0.0522427	4.65463	1.71074	7.41338	1.49608	0.32138	1.44326
4000	1070	29.7466	77.6782	-386365	12.0354	40.84	5.265	67.2728	0.323493	15.1842	0.699715	0.0520529	4.33533	1.5956	7.22727	1.46144	0.335221	1.51278
4000	1060	28.4652	74.1506	-371257	11.5632	39.0048	5.413	68.0053	0.334953	15.0341	0.655167	0.0519989	4.03056	1.4913	7.04234	1.42469	0.348693	1.58088
4000	1050	27.3144	70.9727	-357671	11.1379	37.3567	5.559	68.7128	0.345893	14.8848	0.612487	0.0520662	3.74144	1.39644	6.85867	1.38621	0.361792	1.64749
4000	1040	26.2889	68.1274	-345578	10.7582	35.8864	5.705	69.388	0.35472	14.7687	0.571664	0.0521383	3.47241	1.30962	6.65088	1.34575	0.374414	1.71175
4000	1030	25.3642	65.5505	-334666	10.4149	34.5598	5.851	70.0364	0.36227	14.6628	0.532942	0.0522843	3.22007	1.23007	6.4385	1.30387	0.386627	1.77415
4000	1020	24.5243	63.1998	-324739	10.102	33.3539	5.995	70.6609	0.368959	14.5578	0.496387	0.0525265	2.98303	1.15702	6.2291	1.26098	0.398465	1.83492
4000	1010	23.7587	61.0473	-315677	9.81595	32.2539	6.137	71.262	0.374785	14.4537	0.461975	0.0528578	2.76088	1.08972	6.02279	1.21732	0.409937	1.89404
4000	1000	23.0586	59.0696	-307377	9.55351	31.2469	6.279	71.8408	0.379745	14.3505	0.429653	0.0532729	2.55308	1.02755	5.81966	1.17314	0.421049	1.95155
4000	990	22.4166	57.2463	-299754	9.31202	30.3223	6.419	72.3979	0.383839	14.2485	0.39935	0.0537678	2.35898	0.969967	5.61981	1.12866	0.431811	2.00744
4000	980	21.8464	55.6002	-292059	9.08208	29.4682	6.511	72.758	0.371989	13.9761	0.424133	0.0466075	2.48994	0.832021	5.51214	1.08821	0.441	2.05983
4000	970	21.2714	53.9644	-285272	8.86632	28.6416	6.651	73.3239	0.373294	13.849	0.392188	0.0473333	2.28366	0.782028	5.33587	1.04557	0.451645	2.11552
4000	960	20.7423	52.45	-279016	8.66711	27.8795	6.79	73.8687	0.373671	13.723	0.362346	0.0481403	2.0923	0.73574	5.16164	1.00304	0.461928	2.16948
4000	950	20.2544	51.0438	-273236	8.48271	27.1751	6.928	74.3932	0.373135	13.5983	0.334519	0.0490271	1.91506	0.692795	4.98964	0.960734	0.47186	2.22174
4000	940	19.8033	49.7348	-267884	8.31164	26.5224	7.065	74.8981	0.371703	13.475	0.308609	0.0499935	1.7511	0.65288	4.82003	0.918795	0.48145	2.27235
4000	930	19.3855	48.5132	-262919	8.15258	25.9161	7.201	75.3842	0.3694	13.3532	0.284514	0.0510404	1.5996	0.615722	4.65296	0.87733	0.490711	2.32132
4000	920	18.9978	47.3704	-258304	8.00441	25.3519	7.336	75.8524	0.366251	13.2329	0.262132	0.0521695	1.45976	0.581081	4.48858	0.836442	0.499651	2.3687
4000	910	18.6373	46.2989	-254008	7.86613	24.8257	7.471	76.3032	0.362287	13.1142	0.24136	0.0533836	1.3308	0.548746	4.32701	0.796219	0.50828	2.41452
4000	900	17.8439	44.2542	-243677	7.54754	23.751	7.529	76.5227	0.36059	13.0867	0.225181	0.0550054	1.22864	0.521853	4.17724	0.772065	0.5281	2.52187
clinopyroxene_0	thermodynamic	data	and	composition:
Pressure	Temperature	mass	S	H	V	Cp	structure	formula	SiO2	TiO2	Al2O3	Fe2O3	Cr2O3	FeO	MgO	CaO	Na2O	K2O	H2O
4000	1210	8.74538	21.2111	-106048	2.67516	10.7457	cpx	Na0.00Ca0.20Fe''0.42Mg1.27Fe'''0.03Ti0.00Al0.17Si1.90O6	52.4288	0.0126859	4.01474	0.935409	0	13.8721	23.5555	5.11993	0.0608395	0	0
4000	1200	12.98	31.314	-156387	3.95646	15.8692	cpx	Na0.00Ca0.21Fe''0.45Mg1.24Fe'''0.03Ti0.00Al0.17Si1.90O6	52.2171	0.0140558	3.95828	0.96458	0	14.6249	22.853	5.30497	0.0631	0	0
4000	1190	16.4796	39.5485	-197372	5.00648	20.0531	cpx	Na0.00Ca0.21Fe''0.47Mg1.21Fe'''0.03Ti0.00Al0.17Si1.90O6	52.0219	0.0154901	3.90747	0.989163	0	15.3281	22.2099	5.4629	0.0650222	0	0
4000	1180	19.4224	46.3719	-231352	5.8822	23.5305	cpx	Na0.00Ca0.22Fe''0.49Mg1.18Fe'''0.03Ti0.00Al0.17Si1.90O6	51.8446	0.0169922	3.85964	1.00872	0	15.9828	21.6245	5.59612	0.0666278	0	0
4000	1170	21.926	52.0861	-259881	6.62127	26.4551	cpx	Na0.00Ca0.23Fe''0.51Mg1.16Fe'''0.03Ti0.00Al0.17Si1.90O6	51.686	0.0185613	3.81281	1.02286	0	16.5888	21.0953	5.7077	0.0679408	0	0
4000	1160	24.0714	56.9009	-284043	7.24979	28.9336	cpx	Na0.00Ca0.23Fe''0.53Mg1.14Fe'''0.03Ti0.00Al0.16Si1.91O6	51.5466	0.0201927	3.76566	1.03135	0	17.1459	20.6204	5.8009	0.0689879	0	0
4000	1150	25.9175	60.9691	-304624	7.78679	31.0436	cpx	Na0.01Ca0.23Fe''0.55Mg1.12Fe'''0.03Ti0.00Al0.16Si1.91O6	51.4264	0.0218788	3.71737	1.03415	0	17.6539	20.1976	5.87883	0.0697969	0	0
4000	1140	27.5097	64.4079	-322227	8.24679	32.8444	cpx	Na0.01Ca0.24Fe''0.56Mg1.10Fe'''0.03Ti0.00Al0.16Si1.91O6	51.325	0.0236102	3.66759	1.03146	0	18.1139	19.8238	5.94433	0.0703966	0	0
4000	1130	28.8843	67.3113	-337329	8.64143	34.3831	cpx	Na0.01Ca0.24Fe''0.58Mg1.08Fe'''0.03Ti0.00Al0.16Si1.91O6	51.2412	0.0253765	3.61626	1.02366	0	18.5275	19.4955	5.99979	0.0708152	0	0
4000	1120	30.0718	69.7577	-350319	8.98033	35.6988	cpx	Na0.01Ca0.24Fe''0.59Mg1.07Fe'''0.03Ti0.00Al0.16Si1.91O6	51.1736	0.0271672	3.56355	1.01127	0	18.8975	19.2086	6.04722	0.0710799	0	0
4000	1110	31.0984	71.8134	-361523	9.27167	36.8246	cpx	Na0.01Ca0.24Fe''0.60Mg1.06Fe'''0.03Ti0.00Al0.15Si1.91O6	51.1205	0.028973	3.50975	0.994915	0	19.2274	18.959	6.08824	0.0712159	0	0
4000	1100	31.9869	73.5356	-371217	9.52242	37.7885	cpx	Na0.01Ca0.25Fe''0.61Mg1.05Fe'''0.03Ti0.00Al0.15Si1.91O6	51.0801	0.0307858	3.45519	0.975241	0	19.5209	18.7424	6.12413	0.071246	0	0
4000	1090	32.757	74.9731	-379632	9.7386	38.6147	cpx	Na0.01Ca0.25Fe''0.62Mg1.04Fe'''0.03Ti0.00Al0.15Si1.91O6	51.0508	0.0325989	3.40023	0.952876	0	19.7818	18.5546	6.15588	0.0711901	0	0
4000	1080	33.4257	76.1681	-386964	9.92531	39.3236	cpx	Na0.01Ca0.25Fe''0.63Mg1.03Fe'''0.03Ti0.00Al0.15Si1.91O6	51.0309	0.0344075	3.34515	0.928402	0	20.0139	18.3919	6.18427	0.0710655	0	0
4000	1070	34.0076	77.1561	-393378	10.0869	39.9326	cpx	Na0.01Ca0.25Fe''0.64Mg1.02Fe'''0.03Ti0.00Al0.15Si1.92O6	51.019	0.0362079	3.29023	0.902334	0	20.2207	18.2508	6.20988	0.0708865	0	0
4000	1060	34.5153	77.9674	-399012	10.2271	40.4565	cpx	Na0.01Ca0.25Fe''0.64Mg1.02Fe'''0.02Ti0.00Al0.14Si1.92O6	51.0136	0.0379976	3.23568	0.875118	0	20.4053	18.1284	6.23317	0.0706651	0	0
4000	1050	34.9594	78.6277	-403983	10.349	40.9077	cpx	Na0.01Ca0.25Fe''0.65Mg1.01Fe'''0.02Ti0.00Al0.14Si1.92O6	51.0139	0.0397751	3.18167	0.847128	0	20.5706	18.0221	6.25446	0.0704112	0	0
4000	1040	34.8376	78.0223	-402164	10.3012	40.7037	cpx	Na0.01Ca0.25Fe''0.66Mg1.01Fe'''0.02Ti0.00Al0.14Si1.92O6	51.0135	0.0409817	3.12997	0.81768	0	20.8295	17.9731	6.12637	0.068937	0	0
4000	1030	34.5691	77.0946	-398627	10.21	40.3322	cpx	Na0.00Ca0.24Fe''0.66Mg1.01Fe'''0.02Ti0.00Al0.14Si1.92O6	51.0148	0.0419498	3.07971	0.787899	0	21.1036	17.9449	5.95999	0.0671547	0	0
4000	1020	34.3084	76.1886	-395240	10.1218	39.9721	cpx	Na0.00Ca0.23Fe''0.67Mg1.01Fe'''0.02Ti0.00Al0.13Si1.92O6	51.0187	0.0428314	3.03047	0.758288	0	21.3627	17.9234	5.79832	0.0654167	0	0
4000	1010	34.0561	75.3055	-392002	10.0368	39.6239	cpx	Na0.00Ca0.23Fe''0.68Mg1.01Fe'''0.02Ti0.00Al0.13Si1.92O6	51.0247	0.0436262	2.98228	0.728996	0	21.6082	17.9074	5.64115	0.0637241	0	0
4000	1000	33.8127	74.4459	-388913	9.95499	39.2878	cpx	Na0.00Ca0.22Fe''0.69Mg1.01Fe'''0.02Ti0.00Al0.13Si1.93O6	51.0323	0.0443337	2.93511	0.700141	0	21.8416	17.8961	5.48829	0.0620779	0	0
4000	990	33.5784	73.6098	-385969	9.87636	38.9637	cpx	Na0.00Ca0.22Fe''0.70Mg1.01Fe'''0.02Ti0.00Al0.13Si1.93O6	51.0414	0.0449535	2.88897	0.671813	0	22.0641	17.8887	5.33955	0.060478	0	0
4000	980	10.0274	21.4984	-123035	3.00815	11.4402	cpx	Na0.01Ca0.76Fe''0.39Mg0.72Fe'''0.03Ti0.01Al0.17Si1.90O6	50.4512	0.217934	3.82733	1.08336	0	12.4619	12.9031	18.8621	0.193058	0	0
4000	970	10.0559	21.4565	-123683	3.01698	11.4594	cpx	Na0.01Ca0.77Fe''0.39Mg0.72Fe'''0.03Ti0.01Al0.17Si1.90O6	50.4742	0.234966	3.80614	1.05253	0	12.28	12.8422	19.1149	0.195143	0	0
4000	960	10.0898	21.4258	-124395	3.02741	11.4852	cpx	Na0.01Ca0.78Fe''0.38Mg0.72Fe'''0.03Ti0.01Al0.17Si1.90O6	50.4983	0.252341	3.78531	1.02119	0	12.1049	12.7923	19.3485	0.197096	0	0
4000	950	10.1272	21.402	-125150	3.03889	11.5153	cpx	Na0.01Ca0.79Fe''0.38Mg0.72Fe'''0.03Ti0.01Al0.17Si1.90O6	50.5232	0.270068	3.76505	0.989575	0	11.9347	12.7519	19.5665	0.198953	0	0
4000	940	10.167	21.3823	-125934	3.05106	11.5484	cpx	Na0.01Ca0.80Fe''0.37Mg0.71Fe'''0.03Ti0.01Al0.17Si1.90O6	50.5486	0.288143	3.74547	0.957876	0	11.7682	12.7197	19.7713	0.200742	0	0
4000	930	10.2082	21.3648	-126737	3.06365	11.5832	cpx	Na0.01Ca0.80Fe''0.37Mg0.71Fe'''0.03Ti0.01Al0.17Si1.90O6	50.5744	0.306557	3.72665	0.926236	0	11.6044	12.6945	19.9647	0.202486	0	0
4000	920	10.2501	21.3479	-127552	3.07648	11.6191	cpx	Na0.01Ca0.81Fe''0.36Mg0.71Fe'''0.03Ti0.01Al0.16Si1.90O6	50.6003	0.32529	3.70862	0.894768	0	11.4427	12.6757	20.1483	0.204201	0	0
4000	910	10.2924	21.3305	-128372	3.08942	11.6554	cpx	Na0.02Ca0.82Fe''0.35Mg0.71Fe'''0.02Ti0.01Al0.16Si1.90O6	50.6265	0.344318	3.69139	0.863558	0	11.2826	12.6626	20.3232	0.2059	0	0
4000	900	10.3264	21.2954	-129096	3.09971	11.6821	cpx	Na0.02Ca0.83Fe''0.35Mg0.71Fe'''0.02Ti0.01Al0.16Si1.90O6	50.6265	0.37268	3.70399	0.840588	0	11.1107	12.6431	20.4935	0.208915	0	0
quartz	thermodynamic	data	and	composition:
Pressure	Temperature	mass	S	H	V	Cp	formula
4000	900	0.342561	0.726507	-4809.73	0.134455	0.403209	SiO2
clinopyroxene_1	thermodynamic	data	and	composition:
Pressure	Temperature	mass	S	H	V	Cp	structure	formula	SiO2	TiO2	Al2O3	Fe2O3	Cr2O3	FeO	MgO	CaO	Na2O	K2O	H2O
4000	1040	0.543746	1.19993	-6680.26	0.164081	0.628153	cpx	Na0.01Ca0.72Fe''0.37Mg0.78Fe'''0.03Ti0.00Al0.17Si1.90O6	50.7597	0.144275	3.87749	1.11565	0	11.836	14.0509	18.0355	0.180482	0	0
4000	1030	1.19464	2.62456	-14697.2	0.360388	1.37828	cpx	Na0.01Ca0.73Fe''0.37Mg0.78Fe'''0.03Ti0.00Al0.17Si1.90O6	50.7703	0.155863	3.84968	1.08799	0	11.7804	13.9702	18.2036	0.182041	0	0
4000	1020	1.79534	3.92657	-22119.6	0.541457	2.0687	cpx	Na0.01Ca0.74Fe''0.37Mg0.78Fe'''0.03Ti0.00Al0.17Si1.90O6	50.7828	0.167957	3.82306	1.05983	0	11.716	13.8984	18.3684	0.183568	0	0
4000	1010	2.35073	5.11812	-29007	0.708795	2.70535	cpx	Na0.01Ca0.74Fe''0.36Mg0.77Fe'''0.03Ti0.01Al0.17Si1.90O6	50.7969	0.180567	3.79768	1.03137	0	11.6439	13.8345	18.53	0.185075	0	0
4000	1000	2.86517	6.20994	-35411.6	0.863734	3.29348	cpx	Na0.01Ca0.75Fe''0.36Mg0.77Fe'''0.03Ti0.01Al0.17Si1.90O6	50.812	0.193703	3.77357	1.00277	0	11.5652	13.7778	18.6884	0.186571	0	0
4000	990	3.34251	7.2115	-41379.4	1.00745	3.83772	cpx	Na0.01Ca0.76Fe''0.36Mg0.77Fe'''0.03Ti0.01Al0.17Si1.90O6	50.828	0.207374	3.75076	0.974173	0	11.4806	13.7273	18.8438	0.188066	0	0
spinel_0	thermodynamic	data	and	composition:
Pressure	Temperature	mass	S	H	V	Cp	formula	SiO2	TiO2	Al2O3	Fe2O3	Cr2O3	FeO	MgO	CaO	Na2O	K2O	H2O
4000	1260	0.006594	0.014678	-56.2156	0.001539	0.007007	Fe''0.42Mg0.58Fe'''0.24Al0.86Cr0.89Ti0.00O4	0	0.0841732	23.8008	10.5325	36.5199	16.4617	12.601	0	0	0	0
4000	1250	0.027393	0.061004	-236.443	0.006416	0.029229	Fe''0.42Mg0.58Fe'''0.25Al0.90Cr0.85Ti0.00O4	0	0.0863285	24.8071	10.6664	35.3088	16.3616	12.7698	0	0	0	0
4000	1240	0.052341	0.116478	-454.46	0.012275	0.055928	Fe''0.43Mg0.58Fe'''0.25Al0.92Cr0.83Ti0.00O4	0	0.088323	25.578	10.8457	34.1811	16.6405	12.6663	0	0	0	0
4000	1230	0.078113	0.173665	-681.514	0.018333	0.083546	Fe''0.43Mg0.57Fe'''0.25Al0.95Cr0.80Ti0.00O4	0	0.0902283	26.3241	11.0256	33.0521	17.0013	12.5067	0	0	0	0
4000	1220	0.10406	0.231142	-912.803	0.024446	0.111429	Fe''0.44Mg0.56Fe'''0.26Al0.97Cr0.77Ti0.00O4	0	0.0920246	27.1158	11.1902	31.8899	17.3566	12.3555	0	0	0	0
4000	1210	0.127969	0.2822	-1094.45	0.029774	0.135511	Fe''0.48Mg0.53Fe'''0.27Al0.94Cr0.78Ti0.00O4	0	0.108402	25.8535	11.8072	32.2355	18.5373	11.4581	0	0	0	0
4000	1200	0.143053	0.311656	-1162.64	0.032696	0.148309	Fe''0.53Mg0.47Fe'''0.31Al0.85Cr0.83Ti0.00O4	0	0.139041	23.0226	12.9198	33.5842	20.3337	10.0007	0	0	0	0
4000	1190	0.157087	0.338651	-1223.58	0.035386	0.159992	Fe''0.58Mg0.42Fe'''0.33Al0.78Cr0.87Ti0.00O4	0	0.172756	20.8168	13.8517	34.5205	21.8332	8.80505	0	0	0	0
4000	1180	0.1696	0.362326	-1276.28	0.037763	0.170232	Fe''0.63Mg0.38Fe'''0.36Al0.73Cr0.90Ti0.01O4	0	0.209028	19.1083	14.6068	35.1783	23.0473	7.85022	0	0	0	0
4000	1170	0.180378	0.382301	-1320.07	0.039791	0.178883	Fe''0.66Mg0.35Fe'''0.38Al0.69Cr0.93Ti0.01O4	0	0.247592	17.7635	15.207	35.6667	24.0254	7.08984	0	0	0	0
4000	1160	0.189388	0.398543	-1354.92	0.041463	0.185941	Fe''0.69Mg0.32Fe'''0.39Al0.65Cr0.94Ti0.01O4	0	0.288205	16.6782	15.6739	36.0618	24.8183	6.47962	0	0	0	0
4000	1150	0.196708	0.411246	-1381.34	0.042796	0.191493	Fe''0.71Mg0.30Fe'''0.40Al0.62Cr0.96Ti0.01O4	0	0.330541	15.78	16.0248	36.4125	25.4675	5.98462	0	0	0	0
4000	1140	0.20248	0.420729	-1400.15	0.04382	0.195679	Fe''0.73Mg0.28Fe'''0.41Al0.59Cr0.98Ti0.01O4	0	0.374191	15.0193	16.274	36.749	26.0048	5.57869	0	0	0	0
4000	1130	0.206882	0.427379	-1412.36	0.044572	0.198667	Fe''0.75Mg0.26Fe'''0.42Al0.57Cr0.99Ti0.01O4	0	0.418691	14.3624	16.4336	37.0889	26.4542	5.24226	0	0	0	0
4000	1120	0.2101	0.431603	-1419.03	0.045089	0.200632	Fe''0.76Mg0.25Fe'''0.42Al0.55Cr1.00Ti0.01O4	0	0.463571	13.7858	16.515	37.4411	26.8339	4.96059	0	0	0	0
4000	1110	0.212321	0.433795	-1421.14	0.045411	0.201741	Fe''0.77Mg0.24Fe'''0.42Al0.53Cr1.02Ti0.01O4	0	0.508393	13.2729	16.529	37.8094	27.158	4.7224	0	0	0	0
4000	1100	0.213714	0.434318	-1419.62	0.045571	0.202151	Fe''0.78Mg0.23Fe'''0.42Al0.52Cr1.03Ti0.01O4	0	0.552776	12.8112	16.4855	38.1942	27.4375	4.51895	0	0	0	0
4000	1090	0.214433	0.433494	-1415.23	0.0456	0.201997	Fe''0.79Mg0.22Fe'''0.42Al0.50Cr1.05Ti0.02O4	0	0.596406	12.3918	16.3936	38.594	27.6809	4.34345	0	0	0	0
4000	1080	0.214608	0.431597	-1408.63	0.045525	0.201395	Fe''0.80Mg0.21Fe'''0.42Al0.49Cr1.06Ti0.02O4	0	0.639034	12.0075	16.2616	39.0065	27.8949	4.19056	0	0	0	0
4000	1070	0.214348	0.428857	-1400.36	0.045369	0.200441	Fe''0.81Mg0.21Fe'''0.42Al0.47Cr1.07Ti0.02O4	0	0.680478	11.6528	16.0965	39.4293	28.0848	4.0561	0	0	0	0
4000	1060	0.213746	0.42546	-1390.85	0.045149	0.199215	Fe''0.82Mg0.20Fe'''0.41Al0.46Cr1.09Ti0.02O4	0	0.720603	11.3236	15.9045	39.8597	28.2549	3.93672	0	0	0	0
4000	1050	0.212873	0.421559	-1380.43	0.044879	0.197779	Fe''0.82Mg0.20Fe'''0.41Al0.45Cr1.10Ti0.02O4	0	0.759319	11.0161	15.6908	40.2956	28.4084	3.82978	0	0	0	0
4000	1040	0.21216	0.418082	-1372.48	0.044657	0.19657	Fe''0.83Mg0.19Fe'''0.40Al0.44Cr1.11Ti0.02O4	0	0.794882	10.7723	15.4742	40.6737	28.5489	3.73604	0	0	0	0
4000	1030	0.211352	0.414461	-1364.67	0.044421	0.195312	Fe''0.83Mg0.19Fe'''0.40Al0.43Cr1.13Ti0.02O4	0	0.827721	10.5556	15.248	41.0398	28.6775	3.65134	0	0	0	0
4000	1020	0.210377	0.410531	-1356.24	0.044156	0.193922	Fe''0.84Mg0.19Fe'''0.39Al0.42Cr1.14Ti0.02O4	0	0.858112	10.3512	15.0111	41.4106	28.7956	3.57347	0	0	0	0
4000	1010	0.209266	0.406356	-1347.32	0.043865	0.192428	Fe''0.84Mg0.18Fe'''0.39Al0.42Cr1.15Ti0.02O4	0	0.885951	10.1576	14.7657	41.785	28.9044	3.50134	0	0	0	0
4000	1000	0.208043	0.401986	-1338.03	0.043555	0.190849	Fe''0.85Mg0.18Fe'''0.38Al0.41Cr1.16Ti0.02O4	0	0.911142	9.97368	14.5137	42.1623	29.0051	3.43408	0	0	0	0
4000	990	0.20673	0.397461	-1328.42	0.043229	0.189203	Fe''0.85Mg0.18Fe'''0.37Al0.40Cr1.17Ti0.02O4	0	0.933601	9.79839	14.2566	42.5421	29.0984	3.37093	0	0	0	0
4000	980	0.218773	0.419536	-1384.24	0.04558	0.199087	Fe''0.88Mg0.15Fe'''0.41Al0.40Cr1.14Ti0.03O4	0	1.02853	9.62223	15.5407	41.0553	29.8454	2.90781	0	0	0	0
4000	970	0.216141	0.412243	-1366.65	0.044975	0.19622	Fe''0.88Mg0.15Fe'''0.40Al0.39Cr1.15Ti0.03O4	0	1.03668	9.41494	15.1776	41.6078	29.9109	2.85221	0	0	0	0
4000	960	0.213481	0.404939	-1349.13	0.044367	0.193346	Fe''0.88Mg0.15Fe'''0.39Al0.38Cr1.17Ti0.03O4	0	1.0407	9.21507	14.8103	42.1651	29.9693	2.79961	0	0	0	0
4000	950	0.210808	0.397653	-1331.72	0.043759	0.190477	Fe''0.88Mg0.14Fe'''0.38Al0.37Cr1.19Ti0.03O4	0	1.04072	9.02181	14.4407	42.726	30.0212	2.74953	0	0	0	0
4000	940	0.208133	0.390408	-1314.46	0.043154	0.187623	Fe''0.89Mg0.14Fe'''0.37Al0.37Cr1.21Ti0.03O4	0	1.03688	8.83443	14.0702	43.2895	30.0674	2.7016	0	0	0	0
4000	930	0.205465	0.383222	-1297.39	0.042552	0.184789	Fe''0.89Mg0.14Fe'''0.36Al0.36Cr1.22Ti0.03O4	0	1.02934	8.65229	13.7001	43.8546	30.1083	2.6555	0	0	0	0
4000	920	0.20281	0.376105	-1280.51	0.041956	0.181982	Fe''0.89Mg0.14Fe'''0.35Al0.35Cr1.24Ti0.03O4	0	1.01827	8.47484	13.3313	44.4203	30.1443	2.61096	0	0	0	0
4000	910	0.200175	0.369069	-1263.83	0.041367	0.179204	Fe''0.89Mg0.14Fe'''0.34Al0.35Cr1.26Ti0.03O4	0	1.0039	8.30158	12.9648	44.9861	30.1759	2.56776	0	0	0	0
4000	900	0.199049	0.365119	-1257.61	0.041106	0.177863	Fe''0.89Mg0.13Fe'''0.34Al0.34Cr1.27Ti0.03O4	0	1.01129	8.21048	12.7134	45.3078	30.2217	2.53538	0	0	0	0
feldspar_0	thermodynamic	data	and	composition:
Pressure	Temperature	mass	S	H	V	Cp	formula	SiO2	TiO2	Al2O3	Fe2O3	Cr2O3	FeO	MgO	CaO	Na2O	K2O	H2O
4000	1210	3.78268	9.25123	-51677	1.4076	4.66023	K0.00Na0.18Ca0.81Al1.81Si2.19O8	47.7105	0	33.6038	0	0	0	0	16.5909	2.08183	0.0130515	0
4000	1200	9.42541	22.9859	-128865	3.50834	11.6025	K0.00Na0.19Ca0.81Al1.81Si2.19O8	47.8828	0	33.4874	0	0	0	0	16.4547	2.1606	0.0146115	0
4000	1190	13.9501	33.9204	-190876	5.19371	17.1578	K0.00Na0.20Ca0.80Al1.80Si2.20O8	48.0385	0	33.3821	0	0	0	0	16.3315	2.23179	0.0161072	0
4000	1180	17.6573	42.8056	-241795	6.5752	21.699	K0.00Na0.20Ca0.80Al1.80Si2.20O8	48.1803	0	33.2863	0	0	0	0	16.2193	2.29652	0.0175338	0
4000	1170	20.748	50.1431	-284346	7.72728	25.4748	K0.00Na0.21Ca0.79Al1.79Si2.21O8	48.3098	0	33.1988	0	0	0	0	16.1169	2.35563	0.0188876	0
4000	1160	23.3614	56.2811	-320421	8.70162	28.6583	K0.00Na0.21Ca0.79Al1.79Si2.21O8	48.4283	0	33.1187	0	0	0	0	16.0232	2.40968	0.0201666	0
4000	1150	25.5972	61.4689	-351373	9.53524	31.3726	K0.00Na0.22Ca0.78Al1.78Si2.22O8	48.5367	0	33.0454	0	0	0	0	15.9374	2.45913	0.0213707	0
4000	1140	27.5289	65.8909	-378200	10.2555	33.7091	K0.00Na0.22Ca0.78Al1.78Si2.22O8	48.6358	0	32.9784	0	0	0	0	15.859	2.50433	0.0225004	0
4000	1130	29.2123	69.6863	-401658	10.883	35.7369	K0.00Na0.23Ca0.77Al1.77Si2.23O8	48.7264	0	32.9171	0	0	0	0	15.7873	2.5456	0.0235575	0
4000	1120	30.6904	72.9633	-422333	11.4338	37.5094	K0.00Na0.23Ca0.77Al1.77Si2.23O8	48.809	0	32.8613	0	0	0	0	15.722	2.58323	0.0245449	0
4000	1110	31.9974	75.8071	-440685	11.9206	39.0688	K0.00Na0.23Ca0.77Al1.77Si2.23O8	48.8843	0	32.8104	0	0	0	0	15.6624	2.61751	0.0254663	0
4000	1100	33.1604	78.2861	-457085	12.3535	40.449	K0.00Na0.23Ca0.76Al1.76Si2.24O8	48.9528	0	32.764	0	0	0	0	15.6082	2.6487	0.0263258	0
4000	1090	34.2016	80.4554	-471833	12.7408	41.6773	K0.00Na0.24Ca0.76Al1.76Si2.24O8	49.0152	0	32.7218	0	0	0	0	15.5588	2.67709	0.0271276	0
4000	1080	35.139	82.3604	-485173	13.0892	42.7761	K0.00Na0.24Ca0.76Al1.76Si2.24O8	49.072	0	32.6834	0	0	0	0	15.5139	2.70291	0.0278759	0
4000	1070	35.9874	84.038	-497307	13.4042	43.7636	K0.00Na0.24Ca0.76Al1.76Si2.24O8	49.1237	0	32.6484	0	0	0	0	15.4729	2.72641	0.0285747	0
4000	1060	36.759	85.5189	-508399	13.6903	44.655	K0.00Na0.24Ca0.76Al1.76Si2.24O8	49.1708	0	32.6165	0	0	0	0	15.4357	2.74782	0.029228	0
4000	1050	37.464	86.8287	-518590	13.9515	45.463	K0.00Na0.24Ca0.75Al1.75Si2.25O8	49.2137	0	32.5875	0	0	0	0	15.4017	2.76733	0.0298392	0
4000	1040	38.0659	87.8862	-527367	14.1743	46.1437	K0.00Na0.25Ca0.75Al1.75Si2.25O8	49.2588	0	32.557	0	0	0	0	15.366	2.78784	0.0303967	0
4000	1030	38.6069	88.7898	-535313	14.3743	46.8937	K0.00Na0.25Ca0.75Al1.75Si2.25O8	49.3019	0	32.5278	0	0	0	0	15.3318	2.80751	0.0309147	0
4000	1020	39.1058	89.5831	-542690	14.5584	47.4494	K0.00Na0.25Ca0.75Al1.75Si2.25O8	49.3419	0	32.5008	0	0	0	0	15.3002	2.82571	0.0314001	0
4000	1010	39.5675	90.2789	-549563	14.7285	47.9578	K0.00Na0.25Ca0.75Al1.75Si2.25O8	49.3789	0	32.4757	0	0	0	0	15.2709	2.84256	0.0318555	0
4000	1000	39.9958	90.8872	-555983	14.886	48.4241	K0.00Na0.25Ca0.75Al1.75Si2.25O8	49.4132	0	32.4525	0	0	0	0	15.2438	2.85819	0.0322829	0
4000	990	40.3943	91.4167	-561999	15.0323	48.8525	K0.00Na0.25Ca0.74Al1.74Si2.26O8	49.4451	0	32.431	0	0	0	0	15.2186	2.87268	0.0326842	0
4000	980	41.1763	92.7847	-573384	15.319	49.7391	K0.00Na0.25Ca0.74Al1.74Si2.26O8	49.4238	0	32.4452	0	0	0	0	15.2352	2.86257	0.0331676	0
4000	970	41.5377	93.2049	-578907	15.451	50.1185	K0.00Na0.25Ca0.74Al1.74Si2.26O8	49.4492	0	32.428	0	0	0	0	15.2152	2.87408	0.0335333	0
4000	960	41.8737	93.5583	-584086	15.5736	50.4657	K0.00Na0.26Ca0.74Al1.74Si2.26O8	49.4729	0	32.412	0	0	0	0	15.1964	2.88484	0.0338768	0
4000	950	42.1869	93.851	-588953	15.6875	50.7839	K0.00Na0.26Ca0.74Al1.74Si2.26O8	49.495	0	32.397	0	0	0	0	15.1789	2.89488	0.0341998	0
4000	940	42.4793	94.0883	-593538	15.7937	51.0758	K0.00Na0.26Ca0.74Al1.74Si2.26O8	49.5157	0	32.383	0	0	0	0	15.1625	2.90427	0.0345034	0
4000	930	42.7528	94.2748	-597865	15.8927	51.3436	K0.00Na0.26Ca0.74Al1.74Si2.26O8	49.535	0	32.37	0	0	0	0	15.1472	2.91304	0.0347886	0
4000	920	43.009	94.4145	-601956	15.9852	51.5894	K0.00Na0.26Ca0.74Al1.74Si2.26O8	49.5531	0	32.3577	0	0	0	0	15.1329	2.92123	0.0350566	0
4000	910	43.2493	94.5109	-605831	16.0717	51.8152	K0.00Na0.26Ca0.74Al1.74Si2.26O8	49.5699	0	32.3463	0	0	0	0	15.1196	2.92889	0.035308	0
4000	900	43.5772	94.7863	-610943	16.1902	52.1439	K0.00Na0.26Ca0.74Al1.74Si2.26O8	49.5745	0	32.343	0	0	0	0	15.1158	2.9305	0.0361802	0
orthopyroxene_0	thermodynamic	data	and	composition:
Pressure	Temperature	mass	S	H	V	Cp	structure	formula	SiO2	TiO2	Al2O3	Fe2O3	Cr2O3	FeO	MgO	CaO	Na2O	K2O	H2O	MgO#
4000	1240	1.21541	2.99374	-15133.1	0.37492	1.53714	opx	Na0.00Ca0.07Fe''0.34Mg1.52Fe'''0.02Ti0.00Al0.12Si1.93O6	54.387	0.00734959	2.91432	0.651049	0	11.5821	28.6648	1.77459	0.0187975	0	0	71.2224
4000	1230	2.67007	6.54919	-33158.2	0.821985	3.36702	opx	Na0.00Ca0.07Fe''0.36Mg1.50Fe'''0.02Ti0.00Al0.12Si1.93O6	54.2281	0.00739096	2.97177	0.658997	0	11.9609	28.253	1.90013	0.0197379	0	0	70.2568
4000	1220	4.09638	10.0049	-50734.5	1.25852	5.15024	opx	Na0.00Ca0.08Fe''0.37Mg1.48Fe'''0.02Ti0.00Al0.13Si1.93O6	54.0669	0.00741518	3.02869	0.666201	0	12.3442	27.8291	2.03667	0.0207317	0	0	69.2726
4000	980	26.6685	57.9301	-302626	7.7499	31.2694	opx	Na0.00Ca0.07Fe''0.77Mg1.10Fe'''0.01Ti0.00Al0.10Si1.94O6	51.5033	0.0173636	2.22041	0.48431	0	24.501	19.5288	1.72904	0.0157679	0	0	44.3536
4000	970	26.8546	58.0625	-304644	7.7963	31.445	opx	Na0.00Ca0.07Fe''0.78Mg1.10Fe'''0.01Ti0.00Al0.10Si1.94O6	51.4897	0.0176009	2.20147	0.466071	0	24.6629	19.4607	1.68609	0.0154201	0	0	44.105
4000	960	27.0147	58.1348	-306393	7.83536	31.5908	opx	Na0.00Ca0.07Fe''0.78Mg1.09Fe'''0.01Ti0.00Al0.10Si1.95O6	51.478	0.0178038	2.18334	0.448111	0	24.8153	19.3994	1.64291	0.0150757	0	0	43.8755
4000	950	27.1531	58.1566	-307920	7.86827	31.7118	opx	Na0.00Ca0.06Fe''0.79Mg1.09Fe'''0.01Ti0.00Al0.10Si1.95O6	51.4679	0.017971	2.16601	0.430478	0	24.9595	19.3439	1.59957	0.0147348	0	0	43.6623
4000	940	27.2732	58.1356	-309258	7.89601	31.8119	opx	Na0.00Ca0.06Fe''0.79Mg1.09Fe'''0.01Ti0.00Al0.10Si1.95O6	51.459	0.0181014	2.14948	0.413205	0	25.0965	19.2932	1.55611	0.0143971	0	0	43.4632
4000	930	27.3776	58.0779	-310437	7.91932	31.8941	opx	Na0.00Ca0.06Fe''0.80Mg1.09Fe'''0.01Ti0.00Al0.10Si1.95O6	51.4511	0.0181941	2.13374	0.396319	0	25.2272	19.2468	1.51259	0.0140627	0	0	43.2765
4000	920	27.4685	57.9883	-311478	7.93885	31.961	opx	Na0.00Ca0.06Fe''0.80Mg1.08Fe'''0.01Ti0.00Al0.09Si1.95O6	51.444	0.0182486	2.11879	0.379838	0	25.3524	19.2039	1.46906	0.0137315	0	0	43.1003
4000	910	27.5477	57.8711	-312400	7.9551	32.0145	opx	Na0.00Ca0.06Fe''0.81Mg1.08Fe'''0.01Ti0.00Al0.09Si1.95O6	51.4374	0.0182642	2.1046	0.363777	0	25.4728	19.1642	1.42557	0.0134033	0	0	42.9334
4000	900	27.6366	57.7722	-313463	7.97414	32.0803	opx	Na0.00Ca0.06Fe''0.81Mg1.08Fe'''0.01Ti0.00Al0.09Si1.95O6	51.4234	0.0186671	2.10511	0.351037	0	25.5812	19.1277	1.37976	0.0131336	0	0	42.7828
Title:	N1x_from	1350
Phase	Masses:
Pressure	Temperature	mass	liquid_0	orthopyroxene_0	clinopyroxene_0	clinopyroxene_1	feldspar_0	quartz	spinel_0
4000	1600	100.01	100.01	0	0	0	0	0	0
4000	1600	100.01	100.01	0	0	0	0	0	0
4000	1590	100.01	100.01	0	0	0	0	0	0
4000	1580	100.01	100.01	0	0	0	0	0	0
4000	1570	100.01	100.01	0	0	0	0	0	0
4000	1560	100.01	100.01	0	0	0	0	0	0
4000	1550	100.01	100.01	0	0	0	0	0	0
4000	1540	100.01	100.01	0	0	0	0	0	0
4000	1530	100.01	100.01	0	0	0	0	0	0
4000	1520	100.01	100.01	0	0	0	0	0	0
4000	1510	100.01	100.01	0	0	0	0	0	0
4000	1500	100.01	100.01	0	0	0	0	0	0
4000	1490	100.01	100.01	0	0	0	0	0	0
4000	1480	100.01	100.01	0	0	0	0	0	0
4000	1470	100.01	100.01	0	0	0	0	0	0
4000	1460	100.01	100.01	0	0	0	0	0	0
4000	1450	100.01	100.01	0	0	0	0	0	0
4000	1440	100.01	100.01	0	0	0	0	0	0
4000	1430	100.01	100.01	0	0	0	0	0	0
4000	1420	100.01	100.01	0	0	0	0	0	0
4000	1410	100.01	100.01	0	0	0	0	0	0
4000	1400	100.01	100.01	0	0	0	0	0	0
4000	1390	100.01	100.01	0	0	0	0	0	0
4000	1380	100.01	100.01	0	0	0	0	0	0
4000	1370	100.01	100.01	0	0	0	0	0	0
4000	1360	100.01	100.01	0	0	0	0	0	0
4000	1350	100.011	100.011	0	0	0	0	0	0
4000	1340	100.011	100.011	0	0	0	0	0	0
4000	1330	100.011	100.011	0	0	0	0	0	0
4000	1320	100.011	100.011	0	0	0	0	0	0
4000	1310	100.011	100.011	0	0	0	0	0	0
4000	1300	100.012	100.012	0	0	0	0	0	0
4000	1290	100.012	100.012	0	0	0	0	0	0
4000	1280	100.012	100.012	0	0	0	0	0	0
4000	1270	100.012	100.012	0	0	0	0	0	0
4000	1260	100.013	100.006	0	0	0	0	0	0.006594
4000	1250	100.013	99.986	0	0	0	0	0	0.027393
4000	1240	100.013	98.7453	1.21541	0	0	0	0	0.052341
4000	1230	100.013	97.2644	2.67007	0	0	0	0	0.078113
4000	1220	100.012	95.8115	4.09638	0	0	0	0	0.10406
4000	1210	100.008	87.3519	0	8.74538	0	3.78268	0	0.127969
4000	1200	100.003	77.4546	0	12.98	0	9.42541	0	0.143053
4000	1190	99.9986	69.4118	0	16.4796	0	13.9501	0	0.157087
4000	1180	99.9942	62.7449	0	19.4224	0	17.6573	0	0.1696
4000	1170	99.9901	57.1357	0	21.926	0	20.748	0	0.180378
4000	1160	99.9861	52.364	0	24.0714	0	23.3614	0	0.189388
4000	1150	99.9822	48.2708	0	25.9175	0	25.5972	0	0.196708
4000	1140	99.9785	44.7374	0	27.5097	0	27.5289	0	0.20248
4000	1130	99.9749	41.6715	0	28.8843	0	29.2123	0	0.206882
4000	1120	99.9714	38.9991	0	30.0718	0	30.6904	0	0.2101
4000	1110	99.968	36.6599	0	31.0984	0	31.9974	0	0.212321
4000	1100	99.9648	34.6038	0	31.9869	0	33.1604	0	0.213714
4000	1090	99.9617	32.7887	0	32.757	0	34.2016	0	0.214433
4000	1080	99.9587	31.1795	0	33.4257	0	35.139	0	0.214608
4000	1070	99.9559	29.7466	0	34.0076	0	35.9874	0	0.214348
4000	1060	99.9532	28.4652	0	34.5153	0	36.759	0	0.213746
4000	1050	99.9506	27.3144	0	34.9594	0	37.464	0	0.212873
4000	1040	99.9483	26.2889	0	34.8376	0.543746	38.0659	0	0.21216
4000	1030	99.9462	25.3642	0	34.5691	1.19464	38.6069	0	0.211352
4000	1020	99.9442	24.5243	0	34.3084	1.79534	39.1058	0	0.210377
4000	1010	99.9422	23.7587	0	34.0561	2.35073	39.5675	0	0.209266
4000	1000	99.9404	23.0586	0	33.8127	2.86517	39.9958	0	0.208043
4000	990	99.9386	22.4166	0	33.5784	3.34251	40.3943	0	0.20673
4000	980	99.9373	21.8464	26.6685	10.0274	0	41.1763	0	0.218773
4000	970	99.9356	21.2714	26.8546	10.0559	0	41.5377	0	0.216141
4000	960	99.934	20.7423	27.0147	10.0898	0	41.8737	0	0.213481
4000	950	99.9324	20.2544	27.1531	10.1272	0	42.1869	0	0.210808
4000	940	99.9309	19.8033	27.2732	10.167	0	42.4793	0	0.208133
4000	930	99.9295	19.3855	27.3776	10.2082	0	42.7528	0	0.205465
4000	920	99.9282	18.9978	27.4685	10.2501	0	43.009	0	0.20281
4000	910	99.9269	18.6373	27.5477	10.2924	0	43.2493	0	0.200175
4000	900	99.9258	17.8439	27.6366	10.3264	0	43.5772	0.342561	0.199049
Title:	N1x_from	1350
Solid	Composition:
Pressure	Temperature	mass	SiO2	TiO2	Al2O3	Fe2O3	Cr2O3	FeO	MgO	CaO	Na2O	K2O	H2O
4000	1600	0	---
4000	1600	0	---
4000	1590	0	---
4000	1580	0	---
4000	1570	0	---
4000	1560	0	---
4000	1550	0	---
4000	1540	0	---
4000	1530	0	---
4000	1520	0	---
4000	1510	0	---
4000	1500	0	---
4000	1490	0	---
4000	1480	0	---
4000	1470	0	---
4000	1460	0	---
4000	1450	0	---
4000	1440	0	---
4000	1430	0	---
4000	1420	0	---
4000	1410	0	---
4000	1400	0	---
4000	1390	0	---
4000	1380	0	---
4000	1370	0	---
4000	1360	0	---
4000	1350	0	---
4000	1340	0	---
4000	1330	0	---
4000	1320	0	---
4000	1310	0	---
4000	1300	0	---
4000	1290	0	---
4000	1280	0	---
4000	1270	0	---
4000	1260	0.006594	-1.14605e-10	0.0841732	23.8008	10.5325	36.5199	16.4617	12.601	0	0	0	0
4000	1250	0.027393	-1.912e-11	0.0863285	24.8071	10.6664	35.3088	16.3616	12.7698	0	0	0	0
4000	1240	1.26775	52.1416	0.0106927	3.85002	1.07195	1.41121	11.7909	28.0043	1.70132	0.0180214	0	0
4000	1230	2.74818	52.6867	0.00974548	3.63552	0.953651	0.939451	12.1042	27.8054	1.84613	0.0191769	0	0
4000	1220	4.20044	52.7275	0.00951127	3.62542	0.926918	0.790029	12.4684	27.4458	1.98622	0.0202181	0	0
4000	1210	12.656	50.4884	0.00986209	13.0792	0.765758	0.325943	9.77312	16.3929	8.49664	0.664264	0.00390088	0
4000	1200	22.5485	50.074	0.00897331	16.4226	0.637227	0.213066	8.54783	13.2188	9.93194	0.939467	0.00610768	0
4000	1190	30.5867	49.938	0.009233	17.4372	0.604083	0.17729	8.37063	12.0115	10.3918	1.05291	0.00734622	0
4000	1180	37.2494	49.8716	0.00981175	17.8782	0.592468	0.16017	8.43861	11.3111	10.6064	1.12336	0.00831154	0
4000	1170	42.8544	49.8338	0.0105388	18.0988	0.587341	0.150125	8.58862	10.823	10.7233	1.17524	0.00914445	0
4000	1160	47.6222	49.8119	0.0113529	18.2164	0.583644	0.143414	8.76536	10.4487	10.7925	1.21696	0.00989288	0
4000	1150	51.7114	49.8004	0.0122229	18.2806	0.579271	0.138511	8.94496	10.1457	10.8355	1.25225	0.0105785	0
4000	1140	55.2411	49.7967	0.0131293	18.316	0.573312	0.1347	9.1159	9.89256	10.8634	1.28307	0.0112129	0
4000	1130	58.3034	49.7994	0.0140575	18.3353	0.565446	0.131605	9.27261	9.67691	10.8824	1.31053	0.0118032	0
4000	1120	60.9723	49.807	0.0149964	18.3458	0.55567	0.129016	9.41279	9.49088	10.8962	1.33533	0.0123547	0
4000	1110	63.3081	49.8188	0.0159373	18.3517	0.54416	0.126804	9.53602	9.32896	10.9068	1.35793	0.0128713	0
4000	1100	65.361	49.8338	0.0168736	18.3554	0.531174	0.124885	9.64299	9.18708	10.9158	1.37867	0.0133562	0
4000	1090	67.173	49.8514	0.0178008	18.3582	0.517003	0.123202	9.73497	9.06203	10.9238	1.39777	0.0138122	0
4000	1080	68.7792	49.8709	0.0187155	18.3609	0.501929	0.12171	9.81349	8.95125	10.9314	1.41544	0.0142416	0
4000	1070	70.2093	49.8917	0.0196157	18.364	0.48621	0.120377	9.88012	8.85262	10.9389	1.43182	0.0146466	0
4000	1060	71.488	49.9135	0.0205003	18.3674	0.470071	0.119179	9.93641	8.76441	10.9464	1.44704	0.015029	0
4000	1050	72.6363	49.9359	0.0213688	18.3714	0.453702	0.118093	9.98374	8.68516	10.954	1.46121	0.0153904	0
4000	1040	73.6594	49.9579	0.022737	18.3649	0.439531	0.117152	10.021	8.61494	10.9715	1.47465	0.0157085	0
4000	1030	74.582	49.9797	0.0242861	18.3568	0.425833	0.1163	10.0516	8.55166	10.9905	1.48733	0.0160028	0
4000	1020	75.4199	50.0013	0.0258757	18.3503	0.412045	0.115511	10.077	8.49411	11.0082	1.49928	0.0162812	0
4000	1010	76.1835	50.0227	0.0275073	18.3452	0.398264	0.114778	10.0981	8.44158	11.0248	1.51054	0.0165448	0
4000	1000	76.8817	50.0437	0.0291824	18.3411	0.384568	0.114092	10.1155	8.39349	11.0404	1.52115	0.0167944	0
4000	990	77.522	50.0643	0.0309025	18.338	0.371016	0.113448	10.1296	8.34933	11.0552	1.53117	0.0170307	0
4000	980	78.0909	50.1274	0.0367953	18.3846	0.348042	0.115017	10.051	8.33417	11.0458	1.53957	0.0174889	0
4000	970	78.6643	50.1409	0.0388934	18.3872	0.335359	0.114323	10.0714	8.29303	11.0533	1.54783	0.0177068	0
4000	960	79.1917	50.1542	0.0410296	18.3902	0.322899	0.113667	10.0883	8.25515	11.061	1.55565	0.0179129	0
4000	950	79.6781	50.1671	0.0432038	18.3937	0.310684	0.113042	10.1022	8.22018	11.0688	1.56305	0.0181077	0
4000	940	80.1276	50.1796	0.0454155	18.3975	0.298731	0.112445	10.1135	8.18782	11.0767	1.57006	0.0182918	0
4000	930	80.544	50.1917	0.0476632	18.4016	0.287052	0.111871	10.1225	8.15783	11.0846	1.57668	0.0184658	0
4000	920	80.9304	50.2033	0.0499447	18.406	0.275654	0.111317	10.1296	8.12996	11.0926	1.58296	0.0186302	0
4000	910	81.2896	50.2145	0.0522571	18.4105	0.264543	0.110778	10.1352	8.10402	11.1005	1.58889	0.0187852	0
4000	900	82.0819	50.4196	0.0556232	18.3656	0.254774	0.109872	10.0842	8.03695	11.0677	1.58651	0.019208	0
Title:	N1x_from	1350
Bulk	Composition:
Pressure	Temperature	mass	SiO2	TiO2	Al2O3	Fe2O3	Cr2O3	FeO	MgO	CaO	Na2O	K2O	H2O
4000	1600	100.01	55.0344	0.109989	17.4082	1.09116	0.0999898	7.7381	6.68932	9.829	1.43985	0.109989	0.449954
4000	1600	100.01	55.0344	0.109989	17.4082	1.09116	0.0999898	7.7381	6.68932	9.829	1.43985	0.109989	0.449954
4000	1590	100.01	55.0345	0.109989	17.4082	1.09015	0.0999899	7.73902	6.68933	9.82901	1.43986	0.109989	0.449955
4000	1580	100.01	55.0345	0.109989	17.4083	1.08922	0.09999	7.73987	6.68933	9.82902	1.43986	0.109989	0.449955
4000	1570	100.01	55.0346	0.109989	17.4083	1.08838	0.0999901	7.74064	6.68934	9.82903	1.43986	0.109989	0.449956
4000	1560	100.01	55.0346	0.109989	17.4083	1.08762	0.0999902	7.74132	6.68934	9.82904	1.43986	0.109989	0.449956
4000	1550	100.01	55.0346	0.109989	17.4083	1.08695	0.0999903	7.74193	6.68935	9.82904	1.43986	0.109989	0.449956
4000	1540	100.01	55.0347	0.109989	17.4083	1.08638	0.0999903	7.74245	6.68935	9.82905	1.43986	0.109989	0.449956
4000	1530	100.01	55.0347	0.109989	17.4083	1.08589	0.0999904	7.74289	6.68936	9.82905	1.43986	0.109989	0.449957
4000	1520	100.01	55.0347	0.109989	17.4083	1.0855	0.0999904	7.74325	6.68936	9.82906	1.43986	0.109989	0.449957
4000	1510	100.01	55.0347	0.109989	17.4083	1.08521	0.0999904	7.74351	6.68936	9.82906	1.43986	0.109989	0.449957
4000	1500	100.01	55.0347	0.109989	17.4083	1.08502	0.0999905	7.74369	6.68936	9.82906	1.43986	0.109989	0.449957
4000	1490	100.01	55.0348	0.10999	17.4083	1.08493	0.0999905	7.74377	6.68936	9.82906	1.43986	0.10999	0.449957
4000	1480	100.01	55.0347	0.10999	17.4083	1.08494	0.0999905	7.74376	6.68936	9.82906	1.43986	0.10999	0.449957
4000	1470	100.01	55.0347	0.109989	17.4083	1.08506	0.0999904	7.74365	6.68936	9.82906	1.43986	0.109989	0.449957
4000	1460	100.01	55.0347	0.109989	17.4083	1.08529	0.0999904	7.74344	6.68936	9.82906	1.43986	0.109989	0.449957
4000	1450	100.01	55.0347	0.109989	17.4083	1.08563	0.0999904	7.74313	6.68936	9.82906	1.43986	0.109989	0.449957
4000	1440	100.01	55.0347	0.109989	17.4083	1.08608	0.0999903	7.74272	6.68935	9.82905	1.43986	0.109989	0.449957
4000	1430	100.01	55.0347	0.109989	17.4083	1.08665	0.0999903	7.74221	6.68935	9.82905	1.43986	0.109989	0.449956
4000	1420	100.01	55.0346	0.109989	17.4083	1.08734	0.0999902	7.74158	6.68935	9.82904	1.43986	0.109989	0.449956
4000	1410	100.01	55.0346	0.109989	17.4083	1.08815	0.0999901	7.74084	6.68934	9.82903	1.43986	0.109989	0.449956
4000	1400	100.01	55.0345	0.109989	17.4083	1.08909	0.09999	7.73999	6.68933	9.82902	1.43986	0.109989	0.449955
4000	1390	100.01	55.0345	0.109989	17.4082	1.09015	0.0999899	7.73902	6.68933	9.82901	1.43986	0.109989	0.449955
4000	1380	100.01	55.0344	0.109989	17.4082	1.09135	0.0999898	7.73794	6.68932	9.829	1.43985	0.109989	0.449954
4000	1370	100.01	55.0343	0.109989	17.4082	1.09268	0.0999897	7.73672	6.68931	9.82899	1.43985	0.109989	0.449954
4000	1360	100.01	55.0342	0.109988	17.4082	1.09415	0.0999895	7.73539	6.6893	9.82897	1.43985	0.109988	0.449953
4000	1350	100.011	55.0342	0.109988	17.4081	1.09577	0.0999894	7.73392	6.68929	9.82896	1.43985	0.109988	0.449952
4000	1340	100.011	55.0341	0.109988	17.4081	1.09753	0.0999892	7.73232	6.68928	9.82894	1.43984	0.109988	0.449951
4000	1330	100.011	55.0339	0.109988	17.4081	1.09945	0.099989	7.73058	6.68926	9.82892	1.43984	0.109988	0.449951
4000	1320	100.011	55.0338	0.109988	17.408	1.10152	0.0999888	7.7287	6.68925	9.8289	1.43984	0.109988	0.44995
4000	1310	100.011	55.0337	0.109987	17.408	1.10374	0.0999886	7.72667	6.68924	9.82888	1.43984	0.109987	0.449949
4000	1300	100.012	55.0336	0.109987	17.408	1.10614	0.0999883	7.7245	6.68922	9.82885	1.43983	0.109987	0.449947
4000	1290	100.012	55.0334	0.109987	17.4079	1.1087	0.0999881	7.72217	6.6892	9.82883	1.43983	0.109987	0.449946
4000	1280	100.012	55.0333	0.109987	17.4079	1.11144	0.0999878	7.71968	6.68918	9.8288	1.43982	0.109987	0.449945
4000	1270	100.012	55.0331	0.109986	17.4078	1.11436	0.0999875	7.71703	6.68916	9.82877	1.43982	0.109986	0.449944
4000	1260	100.013	55.0329	0.109986	17.4078	1.11798	0.0999871	7.71374	6.68914	9.82874	1.43981	0.109986	0.449942
4000	1250	100.013	55.0327	0.109985	17.4077	1.12297	0.0999866	7.7092	6.68911	9.82869	1.43981	0.109985	0.44994
4000	1240	100.013	55.0328	0.109986	17.4077	1.12031	0.0999869	7.71162	6.68912	9.82871	1.43981	0.109986	0.449941
4000	1230	100.013	55.0331	0.109986	17.4078	1.11515	0.0999874	7.71631	6.68916	9.82876	1.43982	0.109986	0.449943
4000	1220	100.012	55.0334	0.109987	17.4079	1.10905	0.099988	7.72185	6.6892	9.82882	1.43983	0.109987	0.449946
4000	1210	100.008	55.0356	0.109991	17.4086	1.06908	0.0999921	7.75817	6.68947	9.82922	1.43989	0.109991	0.449964
4000	1200	100.003	55.0383	0.109997	17.4095	1.02073	0.0999969	7.80209	6.68979	9.8297	1.43996	0.109997	0.449986
4000	1190	99.9986	55.0408	0.110002	17.4103	0.975401	0.100001	7.84328	6.6901	9.83014	1.44002	0.110002	0.450006
4000	1180	99.9942	55.0432	0.110006	17.411	0.932348	0.100006	7.8824	6.69039	9.83057	1.44008	0.110006	0.450026
4000	1170	99.9901	55.0455	0.110011	17.4117	0.891078	0.10001	7.91989	6.69066	9.83097	1.44014	0.110011	0.450045
4000	1160	99.9861	55.0476	0.110015	17.4124	0.851277	0.100014	7.95606	6.69093	9.83137	1.4402	0.110015	0.450063
4000	1150	99.9822	55.0498	0.11002	17.4131	0.812764	0.100018	7.99105	6.69119	9.83175	1.44026	0.11002	0.45008
4000	1140	99.9785	55.0518	0.110024	17.4137	0.775462	0.100021	8.02494	6.69144	9.83211	1.44031	0.110024	0.450097
4000	1130	99.9749	55.0538	0.110028	17.4144	0.73936	0.100025	8.05774	6.69168	9.83247	1.44036	0.110028	0.450113
4000	1120	99.9714	55.0557	0.110031	17.415	0.704487	0.100029	8.08942	6.69191	9.83281	1.44041	0.110031	0.450129
4000	1110	99.968	55.0576	0.110035	17.4156	0.670885	0.100032	8.11995	6.69214	9.83314	1.44046	0.110035	0.450144
4000	1100	99.9648	55.0594	0.110039	17.4161	0.638593	0.100035	8.14929	6.69236	9.83346	1.44051	0.110039	0.450158
4000	1090	99.9617	55.0611	0.110042	17.4167	0.607636	0.100038	8.17742	6.69256	9.83377	1.44055	0.110042	0.450172
4000	1080	99.9587	55.0627	0.110045	17.4172	0.578025	0.100041	8.20432	6.69276	9.83406	1.44059	0.110045	0.450186
4000	1070	99.9559	55.0643	0.110049	17.4177	0.549748	0.100044	8.23001	6.69295	9.83434	1.44064	0.110049	0.450199
4000	1060	99.9532	55.0658	0.110052	17.4182	0.522784	0.100047	8.25451	6.69313	9.8346	1.44067	0.110052	0.450211
4000	1050	99.9506	55.0672	0.110054	17.4186	0.497095	0.100049	8.27785	6.69331	9.83486	1.44071	0.110054	0.450222
4000	1040	99.9483	55.0685	0.110057	17.419	0.474285	0.100052	8.29857	6.69346	9.83508	1.44074	0.110057	0.450233
4000	1030	99.9462	55.0696	0.110059	17.4194	0.453015	0.100054	8.3179	6.6936	9.83529	1.44078	0.110059	0.450242
4000	1020	99.9442	55.0708	0.110061	17.4197	0.432741	0.100056	8.33632	6.69374	9.83549	1.4408	0.110061	0.450251
4000	1010	99.9422	55.0718	0.110064	17.4201	0.41341	0.100058	8.35388	6.69387	9.83568	1.44083	0.110064	0.45026
4000	1000	99.9404	55.0728	0.110066	17.4204	0.39497	0.10006	8.37064	6.69399	9.83586	1.44086	0.110066	0.450268
4000	990	99.9386	55.0738	0.110068	17.4207	0.377371	0.100061	8.38663	6.69411	9.83604	1.44088	0.110068	0.450276
4000	980	99.9373	55.0745	0.110069	17.4209	0.364675	0.100063	8.39816	6.69419	9.83616	1.4409	0.110069	0.450282
4000	970	99.9356	55.0755	0.110071	17.4212	0.347455	0.100064	8.41381	6.69431	9.83633	1.44093	0.110071	0.45029
4000	960	99.934	55.0764	0.110073	17.4215	0.331087	0.100066	8.42868	6.69442	9.83649	1.44095	0.110073	0.450297
4000	950	99.9324	55.0772	0.110074	17.4218	0.315515	0.100068	8.44283	6.69452	9.83665	1.44097	0.110074	0.450304
4000	940	99.9309	55.078	0.110076	17.422	0.300688	0.100069	8.4563	6.69462	9.83679	1.441	0.110076	0.450311
4000	930	99.9295	55.0788	0.110078	17.4223	0.286559	0.100071	8.46913	6.69472	9.83693	1.44102	0.110078	0.450317
4000	920	99.9282	55.0796	0.110079	17.4225	0.273083	0.100072	8.48138	6.69481	9.83707	1.44104	0.110079	0.450323
4000	910	99.9269	55.0803	0.11008	17.4227	0.260219	0.100073	8.49306	6.6949	9.83719	1.44105	0.11008	0.450329
4000	900	99.9258	55.0809	0.110082	17.4229	0.24949	0.100074	8.50281	6.69497	9.8373	1.44107	0.110082	0.450334

## Sheet: 5 kbar
Title:	N1x_from	1350
System	Thermodynamic	Data:
Pressure	Temperature	mass	F	phi	S	H	V	Cp	dVdP*10^6	dVdT*10^6	fO2(absolute)	fO2-(QFM)	rhol	rhos	viscosity	aH2O	chisqr
5000	1600	100.007	1	1	303.28	-1.17567e+06	38.4862	149.528	-225.559	2681.01	-4.759	0	2.5985	0	1.43	0.0168758	0
5000	1600	100.007	1	1	303.28	-1.17567e+06	38.4862	149.528	-225.559	2681.01	-4.759	0	2.5985	0	1.43	0.0168758	0
5000	1590	100.006	1	1	302.479	-1.17717e+06	38.4593	149.523	-225.796	2681.1	-4.829	0	2.60032	0	1.462	0.0168586	0
5000	1580	100.006	1	1	301.675	-1.17866e+06	38.4324	149.519	-226.034	2681.16	-4.899	0	2.60214	0	1.493	0.0168416	0
5000	1570	100.006	1	1	300.865	-1.18016e+06	38.4055	149.515	-226.273	2681.19	-4.971	0	2.60396	0	1.526	0.0168247	0
5000	1560	100.006	1	1	300.052	-1.18165e+06	38.3786	149.51	-226.512	2681.2	-5.043	0	2.60578	0	1.558	0.0168081	0
5000	1550	100.006	1	1	299.234	-1.18314e+06	38.3517	149.506	-226.752	2681.18	-5.116	0	2.6076	0	1.591	0.0167916	0
5000	1540	100.006	1	1	298.411	-1.18464e+06	38.3249	149.502	-226.993	2681.13	-5.19	0	2.60943	0	1.624	0.0167754	0
5000	1530	100.006	1	1	297.584	-1.18613e+06	38.298	149.498	-227.235	2681.06	-5.265	0	2.61126	0	1.658	0.0167595	0
5000	1520	100.006	1	1	296.753	-1.18763e+06	38.2711	149.493	-227.478	2680.96	-5.341	0	2.61309	0	1.691	0.0167438	0
5000	1510	100.006	1	1	295.916	-1.18912e+06	38.2443	149.489	-227.721	2680.84	-5.417	0	2.61492	0	1.726	0.0167285	0
5000	1500	100.006	1	1	295.076	-1.19062e+06	38.2175	149.486	-227.965	2680.69	-5.494	0	2.61676	0	1.76	0.0167134	0
5000	1490	100.006	1	1	294.23	-1.19211e+06	38.1906	149.482	-228.21	2680.52	-5.573	0	2.6186	0	1.796	0.0166986	0
5000	1480	100.006	1	1	293.38	-1.19361e+06	38.1638	149.478	-228.456	2680.32	-5.652	0	2.62044	0	1.831	0.0166843	0
5000	1470	100.006	1	1	292.525	-1.1951e+06	38.137	149.474	-228.703	2680.09	-5.732	0	2.62228	0	1.867	0.0166702	0
5000	1460	100.006	1	1	291.665	-1.1966e+06	38.1102	149.471	-228.951	2679.84	-5.813	0	2.62412	0	1.903	0.0166566	0
5000	1450	100.006	1	1	290.8	-1.19809e+06	38.0835	149.467	-229.199	2679.56	-5.894	0	2.62597	0	1.94	0.0166433	0
5000	1440	100.006	1	1	289.93	-1.19959e+06	38.0567	149.464	-229.449	2679.26	-5.977	0	2.62782	0	1.977	0.0166305	0
5000	1430	100.006	1	1	289.055	-1.20108e+06	38.0299	149.46	-229.699	2678.93	-6.061	0	2.62966	0	2.015	0.0166182	0
5000	1420	100.006	1	1	288.175	-1.20258e+06	38.0032	149.457	-229.951	2678.57	-6.146	0	2.63152	0	2.053	0.0166063	0
5000	1410	100.006	1	1	287.29	-1.20407e+06	37.9765	149.454	-230.203	2678.2	-6.232	0	2.63337	0	2.091	0.016595	0
5000	1400	100.006	1	1	286.4	-1.20557e+06	37.9498	149.451	-230.456	2677.79	-6.318	0	2.63523	0	2.13	0.0165841	0
5000	1390	100.006	1	1	285.504	-1.20706e+06	37.9231	149.448	-230.711	2677.37	-6.406	0	2.63708	0	2.17	0.0165738	0
5000	1380	100.006	1	1	284.603	-1.20856e+06	37.8964	149.445	-230.966	2676.91	-6.495	0	2.63894	0	2.209	0.0165641	0
5000	1370	100.006	1	1	283.697	-1.21005e+06	37.8697	149.442	-231.223	2676.44	-6.585	0	2.6408	0	2.25	0.016555	0
5000	1360	100.007	1	1	282.785	-1.21155e+06	37.8431	149.439	-231.48	2675.94	-6.676	0	2.64267	0	2.291	0.0165466	0
5000	1350	100.007	1	1	281.867	-1.21305e+06	37.8164	149.437	-231.739	2675.41	-6.768	0	2.64453	0	2.332	0.0165388	0
5000	1340	100.007	1	1	280.944	-1.21454e+06	37.7898	149.434	-231.998	2674.86	-6.862	0	2.6464	0	2.374	0.0165317	0
5000	1330	100.007	1	1	280.015	-1.21604e+06	37.7632	149.432	-232.259	2674.29	-6.956	0	2.64827	0	2.416	0.0165253	0
5000	1320	100.007	1	1	279.081	-1.21754e+06	37.7366	149.43	-232.521	2673.69	-7.052	0	2.65014	0	2.459	0.0165197	0
5000	1310	100.007	1	1	278.14	-1.21903e+06	37.7101	149.427	-232.785	2673.07	-7.149	0	2.65201	0	2.503	0.0165149	0
5000	1300	100.008	1	1	277.194	-1.22053e+06	37.6835	149.425	-233.049	2672.43	-7.247	0	2.65388	0	2.547	0.016511	0
5000	1290	100.008	1	1	276.241	-1.22203e+06	37.657	149.423	-233.315	2671.76	-7.346	0	2.65576	0	2.591	0.0165079	0
5000	1280	100.008	1	1	275.283	-1.22353e+06	37.6305	149.421	-233.582	2671.07	-7.447	0	2.65764	0	2.637	0.0165057	0
5000	1270	100.009	0.999873	0.999921	274.316	-1.22503e+06	37.6036	149.413	-233.837	2669.81	-7.549	0	2.65942	4.2789	2.683	0.0165085	0
5000	1260	100.008	0.989934	0.991793	273.094	-1.22691e+06	37.5323	149.046	-232.921	2656.37	-7.652	0	2.6596	3.26825	2.75	0.0167093	0
5000	1250	100.008	0.975093	0.979627	271.745	-1.22896e+06	37.4392	148.502	-231.422	2636.95	-7.757	0	2.65884	3.26561	2.829	0.0170154	0
5000	1240	100.007	0.960552	0.967697	270.402	-1.23099e+06	37.3479	147.971	-229.961	2617.88	-7.863	0	2.65795	3.26992	2.91	0.0173245	0
5000	1230	100.006	0.93127	0.943618	268.737	-1.23347e+06	37.201	146.936	-226.853	2581.25	-7.97	0	2.65307	3.27697	3.019	0.018034	0
5000	1220	100.003	0.873037	0.890867	266.382	-1.23695e+06	37.0123	145.061	-219.076	2501.32	-8.079	0	2.64781	3.14332	3.134	0.0200399	0
5000	1210	99.9986	0.774151	0.798121	263.116	-1.24173e+06	36.7591	142	-204.908	2362.28	-8.19	0	2.63867	3.04338	3.274	0.0246724	0
5000	1200	99.9944	0.694023	0.722313	260.314	-1.24579e+06	36.5496	135.926	-193.4	2249.8	-8.302	0	2.6287	3.01457	3.418	0.0297314	0
5000	1190	99.9903	0.627723	0.659146	257.846	-1.24934e+06	36.3727	134.102	-183.849	2156.74	-8.415	0	2.618	3.00248	3.564	0.0352148	0
5000	1180	99.9864	0.572024	0.605766	255.627	-1.25251e+06	36.2213	132.57	-175.797	2078.44	-8.53	0	2.60667	2.99669	3.712	0.0411111	0
5000	1170	99.9827	0.524696	0.560175	253.605	-1.25537e+06	36.0902	131.265	-168.929	2011.68	-8.646	0	2.59489	2.99383	3.863	0.0473993	0
5000	1160	99.9791	0.484133	0.520918	251.742	-1.25799e+06	35.9759	130.142	-163.016	1954.19	-8.765	0	2.58281	2.99243	4.016	0.0540491	0
5000	1150	99.9756	0.449135	0.486895	250.008	-1.2604e+06	35.8755	129.167	-157.889	1904.22	-8.885	0	2.57062	2.99182	4.17	0.0610214	0
5000	1140	99.9722	0.41877	0.457249	248.382	-1.26265e+06	35.7868	128.312	-153.417	1860.48	-9.006	0	2.55846	2.9916	4.324	0.0682715	0
5000	1130	99.9689	0.392298	0.431292	246.845	-1.26475e+06	35.708	127.558	-149.495	1821.92	-9.129	0	2.5465	2.99159	4.479	0.0757518	0
5000	1120	99.9657	0.369113	0.408461	245.384	-1.26674e+06	35.6375	126.887	-146.038	1787.7	-9.254	0	2.53484	2.99166	4.632	0.083415	0
5000	1110	99.9626	0.348717	0.38829	243.986	-1.26863e+06	35.5743	126.286	-142.977	1757.14	-9.381	0	2.52359	2.99176	4.785	0.0912165	0
5000	1100	99.9597	0.330695	0.37039	242.641	-1.27043e+06	35.5171	125.743	-140.253	1729.68	-9.51	0	2.51279	2.99185	4.936	0.0991159	0
5000	1090	99.9569	0.3147	0.354434	241.341	-1.27216e+06	35.4652	125.25	-137.818	1704.83	-9.64	0	2.50249	2.99193	5.086	0.107078	0
5000	1080	99.9542	0.300442	0.34015	240.078	-1.27382e+06	35.4177	124.799	-135.632	1682.21	-9.773	0	2.4927	2.99198	5.234	0.115072	0
5000	1070	99.9517	0.287677	0.327307	238.848	-1.27544e+06	35.3741	124.382	-133.66	1661.5	-9.907	0	2.48345	2.99202	5.38	0.123074	0
5000	1060	99.9493	0.276317	0.31585	237.638	-1.27702e+06	35.3326	123.995	-131.919	1642.8	-10.044	0	2.47474	2.99227	5.526	0.130946	0
5000	1050	99.9472	0.266123	0.305539	236.447	-1.27856e+06	35.2934	123.632	-130.361	1625.68	-10.183	0	2.46657	2.99262	5.672	0.138714	0
5000	1040	99.9452	0.256889	0.29616	235.275	-1.28007e+06	35.2568	123.292	-128.94	1609.72	-10.323	0	2.45888	2.99294	5.816	0.146422	0
5000	1030	99.9432	0.248495	0.287601	234.118	-1.28155e+06	35.2224	123.118	-127.657	1599.18	-10.466	0	2.45167	2.99325	5.959	0.154061	0
5000	1020	99.9414	0.240839	0.279762	232.973	-1.283e+06	35.1899	122.817	-126.464	1585.25	-10.611	0	2.44491	2.99354	6.101	0.161622	0
5000	1010	99.9396	0.233832	0.272562	231.839	-1.28443e+06	35.1592	122.53	-125.366	1572.1	-10.758	0	2.43858	2.99383	6.241	0.169102	0
5000	1000	99.9379	0.227403	0.26593	230.713	-1.28584e+06	35.13	122.255	-124.352	1559.62	-10.908	0	2.43266	2.99411	6.381	0.176494	0
5000	990	99.9363	0.221488	0.259805	229.594	-1.28723e+06	35.1022	121.991	-123.413	1547.75	-11.06	0	2.42713	2.99439	6.52	0.183797	0
5000	980	99.9347	0.216032	0.254134	228.481	-1.28861e+06	35.0755	121.736	-122.542	1536.41	-11.214	0	2.42196	2.99468	6.657	0.191009	0
5000	970	99.9332	0.210988	0.248873	227.373	-1.28996e+06	35.05	121.49	-121.732	1525.54	-11.371	0	2.41714	2.99497	6.795	0.198129	0
5000	960	99.9318	0.206315	0.243982	226.267	-1.29131e+06	35.0255	121.251	-120.977	1515.11	-11.531	0	2.41264	2.99527	6.931	0.205157	0
5000	950	99.9304	0.201978	0.239426	225.163	-1.29264e+06	35.0018	121.018	-120.273	1505.05	-11.693	0	2.40846	2.99558	7.068	0.212095	0
5000	940	99.9291	0.197945	0.235175	224.061	-1.29396e+06	34.979	120.79	-119.614	1495.34	-11.857	0	2.40457	2.9959	7.204	0.218945	0
5000	930	99.9279	0.194189	0.231203	222.959	-1.29527e+06	34.9569	120.568	-118.997	1485.94	-12.025	0	2.40096	2.99623	7.34	0.225708	0
5000	920	99.9268	0.186187	0.22229	221.796	-1.29665e+06	34.9234	120.307	-117.064	1470.9	-12.195	0	2.3966	2.99415	7.406	0.24054	0
5000	910	99.926	0.174078	0.208569	220.574	-1.29808e+06	34.8788	120.009	-113.812	1450.35	-12.368	0	2.39119	2.98981	7.39	0.265391	0
5000	900	99.9252	0.163172	0.196169	219.366	-1.29949e+06	34.8374	119.727	-110.838	1431.3	-12.544	0	2.38586	2.98607	7.371	0.291096	0
Title:	N1x_from	1350
Liquid	Composition:
Pressure	Temperature	mass	SiO2	TiO2	Al2O3	Fe2O3	Cr2O3	FeO	MgO	CaO	Na2O	K2O	H2O	MgO#
5000	1600	100.007	55.0364	0.109993	17.4088	1.05568	0.0999934	7.77034	6.68956	9.82935	1.4399	0.109993	0.44997	46.2628
5000	1600	100.007	55.0364	0.109993	17.4088	1.05568	0.0999934	7.77034	6.68956	9.82935	1.4399	0.109993	0.44997	46.2628
5000	1590	100.006	55.0364	0.109993	17.4089	1.05459	0.0999935	7.77134	6.68957	9.82936	1.43991	0.109993	0.449971	46.2597
5000	1580	100.006	55.0365	0.109993	17.4089	1.05357	0.0999936	7.77226	6.68957	9.82937	1.43991	0.109993	0.449971	46.2567
5000	1570	100.006	55.0365	0.109993	17.4089	1.05264	0.0999937	7.77311	6.68958	9.82938	1.43991	0.109993	0.449972	46.2541
5000	1560	100.006	55.0366	0.109993	17.4089	1.05179	0.0999938	7.77388	6.68958	9.82939	1.43991	0.109993	0.449972	46.2516
5000	1550	100.006	55.0366	0.109993	17.4089	1.05103	0.0999939	7.77457	6.68959	9.8294	1.43991	0.109993	0.449972	46.2494
5000	1540	100.006	55.0367	0.109993	17.4089	1.05035	0.0999939	7.77518	6.68959	9.8294	1.43991	0.109993	0.449973	46.2475
5000	1530	100.006	55.0367	0.109993	17.409	1.04977	0.099994	7.77572	6.6896	9.82941	1.43991	0.109993	0.449973	46.2458
5000	1520	100.006	55.0367	0.109993	17.409	1.04927	0.099994	7.77617	6.6896	9.82941	1.43991	0.109993	0.449973	46.2443
5000	1510	100.006	55.0367	0.109993	17.409	1.04887	0.0999941	7.77653	6.6896	9.82942	1.43991	0.109993	0.449973	46.2432
5000	1500	100.006	55.0368	0.109994	17.409	1.04856	0.0999941	7.77681	6.68961	9.82942	1.43992	0.109994	0.449973	46.2423
5000	1490	100.006	55.0368	0.109994	17.409	1.04835	0.0999941	7.777	6.68961	9.82942	1.43992	0.109994	0.449974	46.2417
5000	1480	100.006	55.0368	0.109994	17.409	1.04824	0.0999941	7.7771	6.68961	9.82942	1.43992	0.109994	0.449974	46.2414
5000	1470	100.006	55.0368	0.109994	17.409	1.04823	0.0999941	7.77711	6.68961	9.82942	1.43992	0.109994	0.449974	46.2414
5000	1460	100.006	55.0368	0.109994	17.409	1.04833	0.0999941	7.77703	6.68961	9.82942	1.43992	0.109994	0.449974	46.2416
5000	1450	100.006	55.0368	0.109994	17.409	1.04853	0.0999941	7.77684	6.68961	9.82942	1.43992	0.109994	0.449973	46.2422
5000	1440	100.006	55.0367	0.109993	17.409	1.04884	0.0999941	7.77656	6.6896	9.82942	1.43991	0.109993	0.449973	46.2431
5000	1430	100.006	55.0367	0.109993	17.409	1.04926	0.099994	7.77618	6.6896	9.82941	1.43991	0.109993	0.449973	46.2443
5000	1420	100.006	55.0367	0.109993	17.409	1.04979	0.099994	7.77569	6.6896	9.82941	1.43991	0.109993	0.449973	46.2459
5000	1410	100.006	55.0367	0.109993	17.4089	1.05044	0.0999939	7.7751	6.68959	9.8294	1.43991	0.109993	0.449973	46.2477
5000	1400	100.006	55.0366	0.109993	17.4089	1.05122	0.0999938	7.7744	6.68959	9.82939	1.43991	0.109993	0.449972	46.25
5000	1390	100.006	55.0366	0.109993	17.4089	1.05211	0.0999938	7.77359	6.68958	9.82939	1.43991	0.109993	0.449972	46.2525
5000	1380	100.006	55.0365	0.109993	17.4089	1.05313	0.0999937	7.77266	6.68958	9.82938	1.43991	0.109993	0.449971	46.2555
5000	1370	100.006	55.0364	0.109993	17.4089	1.05428	0.0999935	7.77161	6.68957	9.82936	1.43991	0.109993	0.449971	46.2588
5000	1360	100.007	55.0364	0.109993	17.4089	1.05557	0.0999934	7.77044	6.68956	9.82935	1.43991	0.109993	0.44997	46.2625
5000	1350	100.007	55.0363	0.109993	17.4088	1.05699	0.0999933	7.76915	6.68955	9.82934	1.4399	0.109993	0.44997	46.2666
5000	1340	100.007	55.0362	0.109992	17.4088	1.05855	0.0999931	7.76774	6.68954	9.82932	1.4399	0.109992	0.449969	46.2711
5000	1330	100.007	55.0361	0.109992	17.4088	1.06026	0.0999929	7.76619	6.68953	9.82931	1.4399	0.109992	0.449968	46.276
5000	1320	100.007	55.036	0.109992	17.4087	1.06211	0.0999928	7.7645	6.68951	9.82929	1.4399	0.109992	0.449967	46.2813
5000	1310	100.007	55.0359	0.109992	17.4087	1.06411	0.0999925	7.76268	6.6895	9.82927	1.43989	0.109992	0.449966	46.2871
5000	1300	100.008	55.0358	0.109992	17.4087	1.06628	0.0999923	7.76071	6.68949	9.82925	1.43989	0.109992	0.449965	46.2934
5000	1290	100.008	55.0357	0.109991	17.4086	1.0686	0.0999921	7.7586	6.68947	9.82922	1.43989	0.109991	0.449964	46.3001
5000	1280	100.008	55.0355	0.109991	17.4086	1.07109	0.0999918	7.75634	6.68945	9.8292	1.43988	0.109991	0.449963	46.3073
5000	1270	99.9958	55.0423	0.109995	17.4076	1.07359	0.0953638	7.75194	6.68868	9.83041	1.44006	0.110005	0.450019	46.3185
5000	1260	99.0017	55.0617	0.111008	17.5471	1.07437	0.0881525	7.71488	6.47091	9.91195	1.45432	0.111109	0.454538	45.6154
5000	1250	97.517	55.0899	0.112566	17.7612	1.07318	0.0811758	7.65198	6.14604	10.0336	1.47613	0.112801	0.461458	44.5429
5000	1240	96.0622	55.1235	0.114138	17.9751	1.07065	0.0745465	7.57768	5.83092	10.1524	1.49811	0.114509	0.468446	43.4864
5000	1230	93.1324	55.2931	0.117133	18.3538	1.04564	0.0680135	7.35622	5.44572	10.1778	1.54124	0.118111	0.483183	42.5382
5000	1220	87.3065	55.6674	0.124324	18.4155	1.0454	0.0645714	7.3272	5.02171	10.1147	1.57829	0.125599	0.515425	40.6652
5000	1210	77.414	56.4655	0.13915	18.0972	1.06002	0.0646	7.42811	4.54448	9.86827	1.61087	0.140494	0.58129	37.9574
5000	1200	69.3984	57.2764	0.154002	17.8173	1.06285	0.0637224	7.43896	4.11901	9.62993	1.634	0.155452	0.64843	35.6378
5000	1190	62.7662	58.1015	0.168885	17.568	1.05516	0.0623559	7.36882	3.7397	9.3993	1.64884	0.170503	0.716946	33.6652
5000	1180	57.1946	58.9397	0.183765	17.3434	1.03822	0.0607856	7.22761	3.40197	9.17591	1.65621	0.185647	0.786787	32.0047
5000	1170	52.4605	59.7878	0.198591	17.1386	1.01335	0.0591962	7.02627	3.10171	8.95902	1.65676	0.200857	0.857788	30.6252
5000	1160	48.4032	60.6415	0.213296	16.9494	0.981934	0.0577009	6.77645	2.83503	8.74778	1.65103	0.216087	0.92969	29.4963
5000	1150	44.9025	61.4955	0.227802	16.7724	0.945368	0.0563632	6.48993	2.59829	8.54131	1.63955	0.231279	1.00217	28.5896
5000	1140	41.8654	62.3444	0.242036	16.6046	0.905009	0.0552133	6.17789	2.38803	8.33879	1.62281	0.246367	1.07487	27.8783
5000	1130	39.2175	63.183	0.255927	16.4437	0.86211	0.05426	5.85041	2.20104	8.13951	1.60136	0.261288	1.14745	27.3372
5000	1120	36.8986	64.007	0.269417	16.2877	0.817773	0.0534987	5.51607	2.03438	7.94288	1.5757	0.275985	1.21956	26.9438
5000	1110	34.8587	64.8129	0.28246	16.1354	0.772928	0.0529175	5.1818	1.8854	7.74847	1.54638	0.29041	1.29093	26.6782
5000	1100	33.0562	65.598	0.295024	15.9857	0.728324	0.0525012	4.85294	1.75177	7.55595	1.51391	0.304526	1.36132	26.523
5000	1090	31.4564	66.3607	0.307086	15.8378	0.684542	0.0522338	4.53343	1.63147	7.36513	1.47876	0.318306	1.43055	26.4639
5000	1080	30.0304	67.0997	0.318636	15.6913	0.642011	0.0520999	4.22599	1.52274	7.17589	1.4414	0.331731	1.49848	26.4883
5000	1070	28.7538	67.8147	0.329669	15.5458	0.601036	0.0520859	3.93239	1.4241	6.98819	1.40223	0.344792	1.56501	26.5864
5000	1060	27.6177	68.4993	0.339031	15.4257	0.561729	0.0520951	3.65695	1.33414	6.78294	1.36132	0.357391	1.62939	26.7304
5000	1050	26.5983	69.1565	0.34701	15.3196	0.524288	0.0521608	3.39799	1.25186	6.57013	1.31898	0.369565	1.69184	26.9226
5000	1040	25.6749	69.79	0.354155	15.2147	0.488821	0.0523194	3.15375	1.17643	6.3601	1.27565	0.381366	1.75269	27.1682
5000	1030	24.8354	70.4004	0.360462	15.1109	0.455337	0.0525634	2.92406	1.10705	6.15295	1.23158	0.392799	1.81193	27.4627
5000	1020	24.0697	70.9883	0.365929	15.0082	0.42381	0.0528873	2.70855	1.04305	5.94881	1.187	0.403873	1.86957	27.8028
5000	1010	23.3691	71.5546	0.370556	14.9067	0.394191	0.0532867	2.50672	0.983859	5.74778	1.14212	0.414594	1.92562	28.1861
5000	1000	22.7262	72.1	0.374342	14.8064	0.366415	0.0537582	2.31799	0.928973	5.54998	1.09714	0.424972	1.98009	28.6105
5000	990	22.1347	72.6252	0.377289	14.7073	0.340406	0.0542996	2.14175	0.877967	5.3555	1.05222	0.435014	2.03301	29.0745
5000	980	21.5891	73.1311	0.3794	14.6096	0.316083	0.0549096	1.97734	0.83047	5.16445	1.00754	0.44473	2.08439	29.5771
5000	970	21.0847	73.6184	0.380681	14.5132	0.293361	0.0555879	1.82412	0.786159	4.97692	0.963229	0.454127	2.13425	30.1178
5000	960	20.6174	74.0877	0.381138	14.4183	0.272153	0.0563346	1.68146	0.744752	4.79301	0.919408	0.463214	2.18262	30.6961
5000	950	20.1837	74.5397	0.380778	14.3248	0.252373	0.057151	1.54872	0.706	4.61279	0.876192	0.471999	2.22952	31.3121
5000	940	19.7805	74.975	0.379612	14.2329	0.233939	0.0580387	1.42532	0.669685	4.43633	0.833683	0.48049	2.27497	31.9658
5000	930	19.4049	75.3943	0.377651	14.1426	0.216769	0.0590002	1.31069	0.635613	4.26372	0.791968	0.488693	2.319	32.6575
5000	920	18.605	75.5934	0.37898	14.143	0.203321	0.0603726	1.21942	0.607381	4.10332	0.765043	0.507042	2.4187	33.2483
5000	910	17.395	75.5433	0.382691	14.2487	0.193425	0.0623081	1.15003	0.584822	3.9558	0.754348	0.537595	2.58696	33.7102
5000	900	16.305	75.4801	0.383518	14.3574	0.183969	0.0644773	1.08377	0.563307	3.81141	0.743591	0.568553	2.75989	34.2004
Title:	N1x_from	1350
liquid_0	thermodynamic	data	and	composition:
Pressure	Temperature	mass	S	H	V	Cp	viscosity	SiO2	TiO2	Al2O3	Fe2O3	Cr2O3	FeO	MgO	CaO	Na2O	K2O	H2O
5000	1600	100.007	303.28	-1.17567e+06	38.4862	149.528	1.43	55.0364	0.109993	17.4088	1.05568	0.0999934	7.77034	6.68956	9.82935	1.4399	0.109993	0.44997
5000	1600	100.007	303.28	-1.17567e+06	38.4862	149.528	1.43	55.0364	0.109993	17.4088	1.05568	0.0999934	7.77034	6.68956	9.82935	1.4399	0.109993	0.44997
5000	1590	100.006	302.479	-1.17717e+06	38.4593	149.523	1.462	55.0364	0.109993	17.4089	1.05459	0.0999935	7.77134	6.68957	9.82936	1.43991	0.109993	0.449971
5000	1580	100.006	301.675	-1.17866e+06	38.4324	149.519	1.493	55.0365	0.109993	17.4089	1.05357	0.0999936	7.77226	6.68957	9.82937	1.43991	0.109993	0.449971
5000	1570	100.006	300.865	-1.18016e+06	38.4055	149.515	1.526	55.0365	0.109993	17.4089	1.05264	0.0999937	7.77311	6.68958	9.82938	1.43991	0.109993	0.449972
5000	1560	100.006	300.052	-1.18165e+06	38.3786	149.51	1.558	55.0366	0.109993	17.4089	1.05179	0.0999938	7.77388	6.68958	9.82939	1.43991	0.109993	0.449972
5000	1550	100.006	299.234	-1.18314e+06	38.3517	149.506	1.591	55.0366	0.109993	17.4089	1.05103	0.0999939	7.77457	6.68959	9.8294	1.43991	0.109993	0.449972
5000	1540	100.006	298.411	-1.18464e+06	38.3249	149.502	1.624	55.0367	0.109993	17.4089	1.05035	0.0999939	7.77518	6.68959	9.8294	1.43991	0.109993	0.449973
5000	1530	100.006	297.584	-1.18613e+06	38.298	149.498	1.658	55.0367	0.109993	17.409	1.04977	0.099994	7.77572	6.6896	9.82941	1.43991	0.109993	0.449973
5000	1520	100.006	296.753	-1.18763e+06	38.2711	149.493	1.691	55.0367	0.109993	17.409	1.04927	0.099994	7.77617	6.6896	9.82941	1.43991	0.109993	0.449973
5000	1510	100.006	295.916	-1.18912e+06	38.2443	149.489	1.726	55.0367	0.109993	17.409	1.04887	0.0999941	7.77653	6.6896	9.82942	1.43991	0.109993	0.449973
5000	1500	100.006	295.076	-1.19062e+06	38.2175	149.486	1.76	55.0368	0.109994	17.409	1.04856	0.0999941	7.77681	6.68961	9.82942	1.43992	0.109994	0.449973
5000	1490	100.006	294.23	-1.19211e+06	38.1906	149.482	1.796	55.0368	0.109994	17.409	1.04835	0.0999941	7.777	6.68961	9.82942	1.43992	0.109994	0.449974
5000	1480	100.006	293.38	-1.19361e+06	38.1638	149.478	1.831	55.0368	0.109994	17.409	1.04824	0.0999941	7.7771	6.68961	9.82942	1.43992	0.109994	0.449974
5000	1470	100.006	292.525	-1.1951e+06	38.137	149.474	1.867	55.0368	0.109994	17.409	1.04823	0.0999941	7.77711	6.68961	9.82942	1.43992	0.109994	0.449974
5000	1460	100.006	291.665	-1.1966e+06	38.1102	149.471	1.903	55.0368	0.109994	17.409	1.04833	0.0999941	7.77703	6.68961	9.82942	1.43992	0.109994	0.449974
5000	1450	100.006	290.8	-1.19809e+06	38.0835	149.467	1.94	55.0368	0.109994	17.409	1.04853	0.0999941	7.77684	6.68961	9.82942	1.43992	0.109994	0.449973
5000	1440	100.006	289.93	-1.19959e+06	38.0567	149.464	1.977	55.0367	0.109993	17.409	1.04884	0.0999941	7.77656	6.6896	9.82942	1.43991	0.109993	0.449973
5000	1430	100.006	289.055	-1.20108e+06	38.0299	149.46	2.015	55.0367	0.109993	17.409	1.04926	0.099994	7.77618	6.6896	9.82941	1.43991	0.109993	0.449973
5000	1420	100.006	288.175	-1.20258e+06	38.0032	149.457	2.053	55.0367	0.109993	17.409	1.04979	0.099994	7.77569	6.6896	9.82941	1.43991	0.109993	0.449973
5000	1410	100.006	287.29	-1.20407e+06	37.9765	149.454	2.091	55.0367	0.109993	17.4089	1.05044	0.0999939	7.7751	6.68959	9.8294	1.43991	0.109993	0.449973
5000	1400	100.006	286.4	-1.20557e+06	37.9498	149.451	2.13	55.0366	0.109993	17.4089	1.05122	0.0999938	7.7744	6.68959	9.82939	1.43991	0.109993	0.449972
5000	1390	100.006	285.504	-1.20706e+06	37.9231	149.448	2.17	55.0366	0.109993	17.4089	1.05211	0.0999938	7.77359	6.68958	9.82939	1.43991	0.109993	0.449972
5000	1380	100.006	284.603	-1.20856e+06	37.8964	149.445	2.209	55.0365	0.109993	17.4089	1.05313	0.0999937	7.77266	6.68958	9.82938	1.43991	0.109993	0.449971
5000	1370	100.006	283.697	-1.21005e+06	37.8697	149.442	2.25	55.0364	0.109993	17.4089	1.05428	0.0999935	7.77161	6.68957	9.82936	1.43991	0.109993	0.449971
5000	1360	100.007	282.785	-1.21155e+06	37.8431	149.439	2.291	55.0364	0.109993	17.4089	1.05557	0.0999934	7.77044	6.68956	9.82935	1.43991	0.109993	0.44997
5000	1350	100.007	281.867	-1.21305e+06	37.8164	149.437	2.332	55.0363	0.109993	17.4088	1.05699	0.0999933	7.76915	6.68955	9.82934	1.4399	0.109993	0.44997
5000	1340	100.007	280.944	-1.21454e+06	37.7898	149.434	2.374	55.0362	0.109992	17.4088	1.05855	0.0999931	7.76774	6.68954	9.82932	1.4399	0.109992	0.449969
5000	1330	100.007	280.015	-1.21604e+06	37.7632	149.432	2.416	55.0361	0.109992	17.4088	1.06026	0.0999929	7.76619	6.68953	9.82931	1.4399	0.109992	0.449968
5000	1320	100.007	279.081	-1.21754e+06	37.7366	149.43	2.459	55.036	0.109992	17.4087	1.06211	0.0999928	7.7645	6.68951	9.82929	1.4399	0.109992	0.449967
5000	1310	100.007	278.14	-1.21903e+06	37.7101	149.427	2.503	55.0359	0.109992	17.4087	1.06411	0.0999925	7.76268	6.6895	9.82927	1.43989	0.109992	0.449966
5000	1300	100.008	277.194	-1.22053e+06	37.6835	149.425	2.547	55.0358	0.109992	17.4087	1.06628	0.0999923	7.76071	6.68949	9.82925	1.43989	0.109992	0.449965
5000	1290	100.008	276.241	-1.22203e+06	37.657	149.423	2.591	55.0357	0.109991	17.4086	1.0686	0.0999921	7.7586	6.68947	9.82922	1.43989	0.109991	0.449964
5000	1280	100.008	275.283	-1.22353e+06	37.6305	149.421	2.637	55.0355	0.109991	17.4086	1.07109	0.0999918	7.75634	6.68945	9.8292	1.43988	0.109991	0.449963
5000	1270	99.9958	274.287	-1.22492e+06	37.6006	149.399	2.683	55.0423	0.109995	17.4076	1.07359	0.0953638	7.75194	6.68868	9.83041	1.44006	0.110005	0.450019
5000	1260	99.0017	270.607	-1.21455e+06	37.2243	147.778	2.75	55.0617	0.111008	17.5471	1.07437	0.0881525	7.71488	6.47091	9.91195	1.45432	0.111109	0.454538
5000	1250	97.517	265.61	-1.19834e+06	36.6765	145.367	2.829	55.0899	0.112566	17.7612	1.07318	0.0811758	7.65198	6.14604	10.0336	1.47613	0.112801	0.461458
5000	1240	96.0622	260.723	-1.18257e+06	36.1415	143.018	2.91	55.1235	0.114138	17.9751	1.07065	0.0745465	7.57768	5.83092	10.1524	1.49811	0.114509	0.468446
5000	1230	93.1324	251.974	-1.15051e+06	35.1036	138.485	3.019	55.2931	0.117133	18.3538	1.04564	0.0680135	7.35622	5.44572	10.1778	1.54124	0.118111	0.483183
5000	1220	87.3065	235.501	-1.08009e+06	32.9731	129.499	3.134	55.6674	0.124324	18.4155	1.0454	0.0645714	7.3272	5.02171	10.1147	1.57829	0.125599	0.515425
5000	1210	77.414	208.319	-957793	29.3383	114.375	3.274	56.4655	0.13915	18.0972	1.06002	0.0646	7.42811	4.54448	9.86827	1.61087	0.140494	0.58129
5000	1200	69.3984	186.332	-859483	26.4003	98.587	3.418	57.2764	0.154002	17.8173	1.06285	0.0637224	7.43896	4.11901	9.62993	1.634	0.155452	0.64843
5000	1190	62.7662	168.167	-778765	23.9749	88.7787	3.564	58.1015	0.168885	17.568	1.05516	0.0623559	7.36882	3.7397	9.3993	1.64884	0.170503	0.716946
5000	1180	57.1946	152.923	-711450	21.9416	80.5819	3.712	58.9397	0.183765	17.3434	1.03822	0.0607856	7.22761	3.40197	9.17591	1.65621	0.185647	0.786787
5000	1170	52.4605	139.982	-654629	20.2169	73.651	3.863	59.7878	0.198591	17.1386	1.01335	0.0591962	7.02627	3.10171	8.95902	1.65676	0.200857	0.857788
5000	1160	48.4032	128.897	-606208	18.7405	67.7371	4.016	60.6415	0.213296	16.9494	0.981934	0.0577009	6.77645	2.83503	8.74778	1.65103	0.216087	0.92969
5000	1150	44.9025	119.336	-564627	17.4676	62.6543	4.17	61.4955	0.227802	16.7724	0.945368	0.0563632	6.48993	2.59829	8.54131	1.63955	0.231279	1.00217
5000	1140	41.8654	111.04	-528687	16.3635	58.2593	4.324	62.3444	0.242036	16.6046	0.905009	0.0552133	6.17789	2.38803	8.33879	1.62281	0.246367	1.07487
5000	1130	39.2175	103.804	-497441	15.4006	54.4385	4.479	63.183	0.255927	16.4437	0.86211	0.05426	5.85041	2.20104	8.13951	1.60136	0.261288	1.14745
5000	1120	36.8986	97.4604	-470128	14.5566	51.0998	4.632	64.007	0.269417	16.2877	0.817773	0.0534987	5.51607	2.03438	7.94288	1.5757	0.275985	1.21956
5000	1110	34.8587	91.873	-446128	13.8131	48.168	4.785	64.8129	0.28246	16.1354	0.772928	0.0529175	5.1818	1.8854	7.74847	1.54638	0.29041	1.29093
5000	1100	33.0562	86.9274	-424929	13.1552	45.581	4.936	65.598	0.295024	15.9857	0.728324	0.0525012	4.85294	1.75177	7.55595	1.51391	0.304526	1.36132
5000	1090	31.4564	82.5291	-406113	12.5701	43.2872	5.086	66.3607	0.307086	15.8378	0.684542	0.0522338	4.53343	1.63147	7.36513	1.47876	0.318306	1.43055
5000	1080	30.0304	78.5989	-389330	12.0473	41.2436	5.234	67.0997	0.318636	15.6913	0.642011	0.0520999	4.22599	1.52274	7.17589	1.4414	0.331731	1.49848
5000	1070	28.7538	75.0706	-374290	11.5782	39.4146	5.38	67.8147	0.329669	15.5458	0.601036	0.0520859	3.93239	1.4241	6.98819	1.40223	0.344792	1.56501
5000	1060	27.6177	71.9176	-360915	11.1598	37.7858	5.526	68.4993	0.339031	15.4257	0.561729	0.0520951	3.65695	1.33414	6.78294	1.36132	0.357391	1.62939
5000	1050	26.5983	69.0765	-348913	10.7835	36.3234	5.672	69.1565	0.34701	15.3196	0.524288	0.0521608	3.39799	1.25186	6.57013	1.31898	0.369565	1.69184
5000	1040	25.6749	66.4929	-338027	10.4417	34.9981	5.816	69.79	0.354155	15.2147	0.488821	0.0523194	3.15375	1.17643	6.3601	1.27565	0.381366	1.75269
5000	1030	24.8354	64.1343	-328117	10.13	33.7925	5.959	70.4004	0.360462	15.1109	0.455337	0.0525634	2.92406	1.10705	6.15295	1.23158	0.392799	1.81193
5000	1020	24.0697	61.9731	-319065	9.84482	32.6919	6.101	70.9883	0.365929	15.0082	0.42381	0.0528873	2.70855	1.04305	5.94881	1.187	0.403873	1.86957
5000	1010	23.3691	59.986	-310771	9.58307	31.6837	6.241	71.5546	0.370556	14.9067	0.394191	0.0532867	2.50672	0.983859	5.74778	1.14212	0.414594	1.92562
5000	1000	22.7262	58.1532	-303149	9.34212	30.7574	6.381	72.1	0.374342	14.8064	0.366415	0.0537582	2.31799	0.928973	5.54998	1.09714	0.424972	1.98009
5000	990	22.1347	56.4575	-296127	9.11971	29.904	6.52	72.6252	0.377289	14.7073	0.340406	0.0542996	2.14175	0.877967	5.3555	1.05222	0.435014	2.03301
5000	980	21.5891	54.8843	-289642	8.9139	29.1155	6.657	73.1311	0.3794	14.6096	0.316083	0.0549096	1.97734	0.83047	5.16445	1.00754	0.44473	2.08439
5000	970	21.0847	53.421	-283639	8.72301	28.3853	6.795	73.6184	0.380681	14.5132	0.293361	0.0555879	1.82412	0.786159	4.97692	0.963229	0.454127	2.13425
5000	960	20.6174	52.0564	-278072	8.54558	27.7075	6.931	74.0877	0.381138	14.4183	0.272153	0.0563346	1.68146	0.744752	4.79301	0.919408	0.463214	2.18262
5000	950	20.1837	50.781	-272899	8.38034	27.0771	7.068	74.5397	0.380778	14.3248	0.252373	0.057151	1.54872	0.706	4.61279	0.876192	0.471999	2.22952
5000	940	19.7805	49.5864	-268086	8.22619	26.4895	7.204	74.975	0.379612	14.2329	0.233939	0.0580387	1.42532	0.669685	4.43633	0.833683	0.48049	2.27497
5000	930	19.4049	48.4652	-263600	8.08213	25.941	7.34	75.3943	0.377651	14.1426	0.216769	0.0590002	1.31069	0.635613	4.26372	0.791968	0.488693	2.319
5000	920	18.605	46.3814	-253225	7.76311	24.8524	7.406	75.5934	0.37898	14.143	0.203321	0.0603726	1.21942	0.607381	4.10332	0.765043	0.507042	2.4187
5000	910	17.395	43.3809	-237129	7.27461	23.2449	7.39	75.5433	0.382691	14.2487	0.193425	0.0623081	1.15003	0.584822	3.9558	0.754348	0.537595	2.58696
5000	900	16.305	40.6801	-222615	6.83401	21.7976	7.371	75.4801	0.383518	14.3574	0.183969	0.0644773	1.08377	0.563307	3.81141	0.743591	0.568553	2.75989
clinopyroxene_0	thermodynamic	data	and	composition:
Pressure	Temperature	mass	S	H	V	Cp	structure	formula	SiO2	TiO2	Al2O3	Fe2O3	Cr2O3	FeO	MgO	CaO	Na2O	K2O	H2O
5000	1230	6.75885	16.5086	-81949.8	2.07057	8.32806	cpx	Na0.00Ca0.20Fe''0.41Mg1.28Fe'''0.02Ti0.00Al0.18Si1.90O6	52.4382	0.0120323	4.21682	0.903346	0	13.4291	23.7367	5.19569	0.0681222	0	0
5000	1220	9.99257	24.2778	-120732	3.05278	12.2516	cpx	Na0.01Ca0.22Fe''0.42Mg1.24Fe'''0.03Ti0.00Al0.19Si1.90O6	52.1538	0.0132607	4.34334	0.942418	0	13.7992	22.9176	5.75476	0.0756281	0	0
5000	1210	14.1909	34.2972	-170398	4.3205	17.315	cpx	Na0.01Ca0.23Fe''0.44Mg1.21Fe'''0.03Ti0.00Al0.18Si1.90O6	51.9502	0.0147527	4.29017	0.970996	0	14.5271	22.246	5.9225	0.0782851	0	0
5000	1200	17.6408	42.4168	-210619	5.35361	21.4277	cpx	Na0.01Ca0.24Fe''0.47Mg1.18Fe'''0.03Ti0.00Al0.18Si1.90O6	51.7646	0.0163006	4.24129	0.994431	0	15.2078	21.638	6.05707	0.0804648	0	0
5000	1190	20.5274	49.11	-243805	6.21095	24.8295	cpx	Na0.01Ca0.24Fe''0.49Mg1.16Fe'''0.03Ti0.00Al0.18Si1.90O6	51.5976	0.0179056	4.19408	1.01239	0	15.8424	21.0892	6.16415	0.0822212	0	0
5000	1180	22.9715	54.6874	-271545	6.93111	27.6778	cpx	Na0.01Ca0.25Fe''0.51Mg1.13Fe'''0.03Ti0.00Al0.18Si1.90O6	51.4496	0.0195659	4.14686	1.02465	0	16.4303	20.5962	6.24933	0.0836072	0	0
5000	1170	25.057	59.3656	-294946	7.54101	30.082	cpx	Na0.01Ca0.25Fe''0.53Mg1.11Fe'''0.03Ti0.00Al0.18Si1.90O6	51.3206	0.0212772	4.09862	1.03114	0	16.9706	20.1557	6.31741	0.0846728	0	0
5000	1160	26.8454	63.3024	-314815	8.06024	32.1218	cpx	Na0.01Ca0.25Fe''0.54Mg1.09Fe'''0.03Ti0.00Al0.18Si1.90O6	51.2103	0.023033	4.04886	1.03198	0	17.4633	19.7647	6.37232	0.0854635	0	0
5000	1150	28.3833	66.6189	-331767	8.50377	33.8579	cpx	Na0.01Ca0.26Fe''0.56Mg1.08Fe'''0.03Ti0.00Al0.18Si1.90O6	51.118	0.0248254	3.99742	1.0275	0	17.9092	19.4198	6.41718	0.0860212	0	0
5000	1140	29.7083	69.4112	-346285	8.88349	35.3385	cpx	Na0.01Ca0.26Fe''0.57Mg1.06Fe'''0.03Ti0.00Al0.17Si1.90O6	51.0423	0.0266458	3.94442	1.01816	0	18.3104	19.1173	6.45441	0.0863839	0	0
5000	1130	30.8515	71.7587	-358761	9.20912	36.6027	cpx	Na0.01Ca0.26Fe''0.58Mg1.05Fe'''0.03Ti0.00Al0.17Si1.90O6	50.9819	0.0284856	3.89013	1.00453	0	18.6695	18.853	6.48585	0.0865854	0	0
5000	1120	31.839	73.7277	-369518	9.48883	37.6836	cpx	Na0.01Ca0.26Fe''0.59Mg1.04Fe'''0.03Ti0.00Al0.17Si1.90O6	50.9349	0.0303371	3.8349	0.987243	0	18.9901	18.623	6.5129	0.0866559	0	0
5000	1110	32.6935	75.3747	-378826	9.72949	38.6087	cpx	Na0.01Ca0.26Fe''0.60Mg1.03Fe'''0.03Ti0.00Al0.17Si1.91O6	50.8997	0.0321938	3.7791	0.966938	0	19.2756	18.4232	6.53658	0.0866214	0	0
5000	1100	33.4342	76.7477	-386910	9.93698	39.4016	cpx	Na0.01Ca0.26Fe''0.61Mg1.02Fe'''0.03Ti0.00Al0.16Si1.91O6	50.8747	0.0340504	3.72307	0.944212	0	19.5299	18.2499	6.55765	0.086504	0	0
5000	1090	34.0777	77.8873	-393959	10.1162	40.0821	cpx	Na0.01Ca0.26Fe''0.62Mg1.01Fe'''0.03Ti0.00Al0.16Si1.91O6	50.8583	0.0359028	3.6671	0.919608	0	19.7566	18.0995	6.57664	0.086322	0	0
5000	1080	34.6381	78.8281	-400132	10.2714	40.6669	cpx	Na0.01Ca0.27Fe''0.63Mg1.01Fe'''0.03Ti0.00Al0.16Si1.91O6	50.8492	0.0377482	3.61144	0.893604	0	19.9589	17.969	6.59395	0.0860909	0	0
5000	1070	35.1273	79.599	-405560	10.4061	41.1701	cpx	Na0.01Ca0.27Fe''0.63Mg1.00Fe'''0.02Ti0.00Al0.16Si1.91O6	50.8463	0.0395847	3.55629	0.866605	0	20.1399	17.8557	6.60987	0.0858229	0	0
5000	1060	35.0766	79.1524	-404550	10.3792	41.0476	cpx	Na0.01Ca0.26Fe''0.64Mg1.00Fe'''0.02Ti0.00Al0.16Si1.91O6	50.8447	0.0409236	3.50191	0.837818	0	20.3987	17.7968	6.49484	0.0842931	0	0
5000	1050	34.7727	78.1422	-400546	10.2768	40.6337	cpx	Na0.01Ca0.25Fe''0.65Mg1.00Fe'''0.02Ti0.00Al0.15Si1.91O6	50.8448	0.0419337	3.44869	0.808251	0	20.6904	17.768	6.31579	0.0821512	0	0
5000	1040	34.481	77.1646	-396750	10.1788	40.2368	cpx	Na0.01Ca0.25Fe''0.66Mg1.00Fe'''0.02Ti0.00Al0.15Si1.92O6	50.8477	0.04286	3.39669	0.778758	0	20.9655	17.7461	6.1423	0.080067	0	0
5000	1030	34.2016	76.2192	-393154	10.0852	39.8564	cpx	Na0.01Ca0.24Fe''0.67Mg1.00Fe'''0.02Ti0.00Al0.15Si1.92O6	50.8528	0.0437019	3.34591	0.749507	0	21.2258	17.7302	5.97409	0.0780424	0	0
5000	1020	33.9342	75.305	-389749	9.99585	39.4922	cpx	Na0.01Ca0.23Fe''0.68Mg1.00Fe'''0.02Ti0.00Al0.15Si1.92O6	50.8598	0.0444592	3.29634	0.720631	0	21.4727	17.7191	5.81087	0.0760768	0	0
5000	1010	33.6787	74.4211	-386525	9.91053	39.1433	cpx	Na0.01Ca0.23Fe''0.68Mg1.00Fe'''0.02Ti0.00Al0.14Si1.92O6	50.8683	0.0451313	3.24796	0.692229	0	21.7077	17.7122	5.6524	0.0741698	0	0
5000	1000	33.4348	73.5661	-383472	9.82911	38.8093	cpx	Na0.01Ca0.22Fe''0.69Mg1.00Fe'''0.02Ti0.00Al0.14Si1.92O6	50.8779	0.0457178	3.20075	0.664379	0	21.9319	17.7086	5.49844	0.0723207	0	0
5000	990	33.2019	72.7389	-380582	9.75142	38.4893	cpx	Na0.01Ca0.22Fe''0.70Mg1.00Fe'''0.02Ti0.00Al0.14Si1.92O6	50.8885	0.0462183	3.15465	0.637141	0	22.1462	17.708	5.34875	0.0705284	0	0
5000	980	32.9798	71.9379	-377845	9.67728	38.1828	cpx	Na0.01Ca0.21Fe''0.71Mg1.00Fe'''0.02Ti0.00Al0.14Si1.92O6	50.8998	0.046632	3.10964	0.610555	0	22.3518	17.7097	5.20312	0.0687915	0	0
5000	970	32.7679	71.1619	-375252	9.60652	37.889	cpx	Na0.00Ca0.20Fe''0.71Mg1.00Fe'''0.02Ti0.00Al0.14Si1.92O6	50.9117	0.0469585	3.06566	0.584653	0	22.5492	17.7133	5.06138	0.0671083	0	0
5000	960	32.5659	70.4095	-372796	9.53898	37.6071	cpx	Na0.00Ca0.20Fe''0.72Mg1.00Fe'''0.02Ti0.00Al0.13Si1.93O6	50.9241	0.0471969	3.02267	0.559453	0	22.7393	17.7185	4.92333	0.0654769	0	0
5000	950	32.3732	69.6794	-370468	9.47448	37.3367	cpx	Na0.00Ca0.19Fe''0.73Mg1.00Fe'''0.02Ti0.00Al0.13Si1.93O6	50.9367	0.0473469	2.98063	0.534969	0	22.9227	17.725	4.78882	0.0638955	0	0
5000	940	32.1894	68.9704	-368261	9.41287	37.077	cpx	Na0.00Ca0.19Fe''0.73Mg1.00Fe'''0.01Ti0.00Al0.13Si1.93O6	50.9495	0.0474079	2.93949	0.511206	0	23.0999	17.7325	4.6577	0.0623623	0	0
5000	930	32.0142	68.2812	-366168	9.35401	36.8275	cpx	Na0.00Ca0.18Fe''0.74Mg1.00Fe'''0.01Ti0.00Al0.13Si1.93O6	50.9625	0.0473795	2.8992	0.488167	0	23.2714	17.7407	4.52983	0.0608755	0	0
5000	920	31.8776	67.6781	-364559	9.30664	36.6234	cpx	Na0.00Ca0.18Fe''0.74Mg1.00Fe'''0.01Ti0.00Al0.13Si1.93O6	50.9649	0.0483909	2.87777	0.469393	0	23.4282	17.7499	4.40179	0.0597145	0	0
5000	910	31.7798	67.1608	-363442	9.27088	36.4653	cpx	Na0.00Ca0.17Fe''0.75Mg1.00Fe'''0.01Ti0.00Al0.13Si1.93O6	50.9561	0.050501	2.87703	0.454902	0	23.5686	17.7607	4.2733	0.058911	0	0
5000	900	31.685	66.6494	-362374	9.23619	36.3106	cpx	Na0.00Ca0.17Fe''0.75Mg1.00Fe'''0.01Ti0.00Al0.13Si1.93O6	50.9485	0.0523421	2.87591	0.440456	0	23.7038	17.7726	4.1482	0.058135	0	0
spinel_0	thermodynamic	data	and	composition:
Pressure	Temperature	mass	S	H	V	Cp	formula	SiO2	TiO2	Al2O3	Fe2O3	Cr2O3	FeO	MgO	CaO	Na2O	K2O	H2O
5000	1270	0.012703	0.028376	-108.715	0.002969	0.013539	Fe''0.42Mg0.58Fe'''0.23Al0.88Cr0.89Ti0.00O4	0	0.078739	24.3748	9.87881	36.5277	16.5045	12.6355	0	0	0	0
5000	1260	0.035924	0.080204	-309.587	0.008409	0.038358	Fe''0.43Mg0.57Fe'''0.23Al0.91Cr0.86Ti0.00O4	0	0.0805357	25.1646	10.0344	35.4292	16.7074	12.5837	0	0	0	0
5000	1250	0.060655	0.135283	-525.049	0.014207	0.064818	Fe''0.44Mg0.57Fe'''0.23Al0.93Cr0.83Ti0.00O4	0	0.0822507	25.8693	10.2021	34.3576	17.07	12.4187	0	0	0	0
5000	1240	0.085367	0.190214	-742.618	0.020011	0.091317	Fe''0.44Mg0.56Fe'''0.24Al0.96Cr0.80Ti0.00O4	0	0.0838834	26.6147	10.3572	33.2551	17.428	12.261	0	0	0	0
5000	1230	0.114492	0.255012	-1004.92	0.026892	0.122781	Fe''0.45Mg0.55Fe'''0.24Al0.99Cr0.77Ti0.00O4	0	0.0857455	27.6397	10.3616	32.0173	17.7167	12.1789	0	0	0	0
5000	1220	0.136521	0.302404	-1178.37	0.03185	0.14528	Fe''0.48Mg0.52Fe'''0.25Al0.97Cr0.77Ti0.00O4	0	0.0963915	26.9566	10.8271	31.9548	18.6911	11.4739	0	0	0	0
5000	1210	0.149686	0.32758	-1229.71	0.034315	0.156042	Fe''0.53Mg0.47Fe'''0.28Al0.89Cr0.83Ti0.00O4	0	0.123749	24.1555	11.8303	33.3969	20.4508	10.0428	0	0	0	0
5000	1200	0.161931	0.350643	-1276.09	0.036589	0.165886	Fe''0.58Mg0.42Fe'''0.30Al0.82Cr0.87Ti0.00O4	0	0.153926	21.9392	12.6736	34.4454	21.9294	8.85852	0	0	0	0
5000	1190	0.1728	0.370744	-1316.18	0.038593	0.174476	Fe''0.62Mg0.38Fe'''0.32Al0.77Cr0.90Ti0.00O4	0	0.186323	20.2003	13.3541	35.2207	23.1321	7.90651	0	0	0	0
5000	1180	0.182099	0.387529	-1349.18	0.040289	0.181668	Fe''0.66Mg0.35Fe'''0.34Al0.72Cr0.92Ti0.01O4	0	0.220555	18.8195	13.8887	35.8234	24.102	7.14583	0	0	0	0
5000	1170	0.1898	0.400973	-1374.88	0.041671	0.187454	Fe''0.69Mg0.32Fe'''0.35Al0.69Cr0.95Ti0.01O4	0	0.256314	17.699	14.2973	36.3253	24.8876	6.53451	0	0	0	0
5000	1160	0.195985	0.411267	-1393.61	0.042756	0.191916	Fe''0.71Mg0.30Fe'''0.36Al0.66Cr0.96Ti0.01O4	0	0.293269	16.768	14.5973	36.7736	25.5295	6.03827	0	0	0	0
5000	1150	0.200797	0.418722	-1406.05	0.043571	0.195185	Fe''0.73Mg0.28Fe'''0.37Al0.63Cr0.98Ti0.01O4	0	0.331053	15.9775	14.8033	37.1976	26.0595	5.63103	0	0	0	0
5000	1140	0.204403	0.423704	-1413.06	0.04415	0.197418	Fe''0.74Mg0.27Fe'''0.38Al0.61Cr1.00Ti0.01O4	0	0.369277	15.2934	14.9282	37.6142	26.5017	5.29316	0	0	0	0
5000	1130	0.206981	0.426591	-1415.53	0.04453	0.198775	Fe''0.76Mg0.25Fe'''0.38Al0.58Cr1.01Ti0.01O4	0	0.407565	14.692	14.9834	38.0328	26.8744	5.00985	0	0	0	0
5000	1120	0.208698	0.427741	-1414.32	0.044743	0.199408	Fe''0.77Mg0.24Fe'''0.38Al0.57Cr1.03Ti0.01O4	0	0.445575	14.1561	14.9793	38.4573	27.1919	4.76981	0	0	0	0
5000	1110	0.209709	0.427477	-1410.21	0.04482	0.199453	Fe''0.78Mg0.23Fe'''0.38Al0.55Cr1.05Ti0.01O4	0	0.483015	13.6732	14.9254	38.889	27.4651	4.56434	0	0	0	0
5000	1100	0.210147	0.426083	-1403.84	0.044789	0.199029	Fe''0.79Mg0.22Fe'''0.38Al0.53Cr1.06Ti0.01O4	0	0.51965	13.234	14.8298	39.3274	27.7024	4.38667	0	0	0	0
5000	1090	0.210125	0.423794	-1395.76	0.044672	0.198236	Fe''0.80Mg0.22Fe'''0.38Al0.52Cr1.08Ti0.01O4	0	0.555296	12.8313	14.7001	39.7711	27.9107	4.23153	0	0	0	0
5000	1080	0.20974	0.420808	-1386.42	0.044488	0.197156	Fe''0.81Mg0.21Fe'''0.38Al0.50Cr1.09Ti0.02O4	0	0.58982	12.4595	14.5424	40.2185	28.0951	4.09476	0	0	0	0
5000	1070	0.209067	0.417283	-1376.15	0.044251	0.195854	Fe''0.81Mg0.20Fe'''0.37Al0.49Cr1.11Ti0.02O4	0	0.623125	12.114	14.362	40.6679	28.2598	3.97308	0	0	0	0
5000	1060	0.208464	0.413996	-1367.8	0.044044	0.194696	Fe''0.82Mg0.20Fe'''0.37Al0.48Cr1.12Ti0.02O4	0	0.654029	11.8294	14.1729	41.0683	28.4087	3.86663	0	0	0	0
5000	1050	0.207811	0.410669	-1360.09	0.043835	0.193543	Fe''0.82Mg0.19Fe'''0.36Al0.47Cr1.13Ti0.02O4	0	0.682509	11.5827	13.9746	41.4444	28.5441	3.7716	0	0	0	0
5000	1040	0.206988	0.407029	-1351.81	0.043595	0.192259	Fe''0.83Mg0.19Fe'''0.36Al0.46Cr1.14Ti0.02O4	0	0.708957	11.3511	13.7652	41.8223	28.6676	3.68482	0	0	0	0
5000	1030	0.206027	0.403143	-1343.09	0.043331	0.190871	Fe''0.83Mg0.19Fe'''0.35Al0.45Cr1.15Ti0.02O4	0	0.733288	11.1329	13.547	42.2011	28.7808	3.60497	0	0	0	0
5000	1020	0.204955	0.399061	-1334.04	0.043047	0.189401	Fe''0.84Mg0.18Fe'''0.35Al0.45Cr1.17Ti0.02O4	0	0.755426	10.9265	13.3219	42.5802	28.885	3.53098	0	0	0	0
5000	1010	0.203792	0.394826	-1324.73	0.042748	0.187865	Fe''0.84Mg0.18Fe'''0.34Al0.44Cr1.18Ti0.02O4	0	0.775307	10.7305	13.0917	42.9592	28.9813	3.46197	0	0	0	0
5000	1000	0.202554	0.39047	-1315.23	0.042436	0.186278	Fe''0.84Mg0.18Fe'''0.34Al0.43Cr1.19Ti0.02O4	0	0.792876	10.5439	12.8575	43.338	29.0705	3.39719	0	0	0	0
5000	990	0.201255	0.386019	-1305.58	0.042115	0.184649	Fe''0.85Mg0.17Fe'''0.33Al0.42Cr1.20Ti0.02O4	0	0.808084	10.3657	12.6205	43.7162	29.1535	3.33603	0	0	0	0
5000	980	0.199904	0.381491	-1295.82	0.041785	0.182986	Fe''0.85Mg0.17Fe'''0.32Al0.42Cr1.21Ti0.02O4	0	0.820891	10.195	12.3815	44.0939	29.2307	3.27797	0	0	0	0
5000	970	0.19851	0.376903	-1285.95	0.041449	0.181295	Fe''0.85Mg0.17Fe'''0.32Al0.41Cr1.23Ti0.02O4	0	0.831266	10.0309	12.1413	44.4711	29.3028	3.22257	0	0	0	0
5000	960	0.197078	0.372267	-1276.01	0.041107	0.179582	Fe''0.86Mg0.16Fe'''0.31Al0.41Cr1.24Ti0.02O4	0	0.839186	9.87294	11.9005	44.8478	29.3701	3.16946	0	0	0	0
5000	950	0.195614	0.367592	-1265.99	0.04076	0.177849	Fe''0.86Mg0.16Fe'''0.31Al0.40Cr1.25Ti0.02O4	0	0.844637	9.72036	11.6595	45.2242	29.433	3.11832	0	0	0	0
5000	940	0.194121	0.362884	-1255.9	0.040409	0.176099	Fe''0.86Mg0.16Fe'''0.30Al0.39Cr1.26Ti0.02O4	0	0.847615	9.57263	11.4188	45.6002	29.4919	3.06887	0	0	0	0
5000	930	0.192603	0.35815	-1245.74	0.040054	0.174334	Fe''0.86Mg0.16Fe'''0.29Al0.39Cr1.27Ti0.02O4	0	0.84813	9.42925	11.1788	45.976	29.547	3.02088	0	0	0	0
5000	920	0.192427	0.356178	-1245.64	0.039998	0.173879	Fe''0.87Mg0.16Fe'''0.29Al0.39Cr1.28Ti0.02O4	0	0.867217	9.38331	11.0207	46.1306	29.6111	2.98714	0	0	0	0
5000	910	0.193662	0.357087	-1256.23	0.040254	0.174801	Fe''0.87Mg0.15Fe'''0.29Al0.39Cr1.27Ti0.02O4	0	0.90606	9.44758	10.9526	46.0398	29.6848	2.9691	0	0	0	0
5000	900	0.194697	0.357586	-1265.63	0.04047	0.175539	Fe''0.87Mg0.15Fe'''0.29Al0.39Cr1.27Ti0.02O4	0	0.939123	9.51406	10.88	45.9621	29.7532	2.95145	0	0	0	0
feldspar_0	thermodynamic	data	and	composition:
Pressure	Temperature	mass	S	H	V	Cp	formula	SiO2	TiO2	Al2O3	Fe2O3	Cr2O3	FeO	MgO	CaO	Na2O	K2O	H2O
5000	1220	2.56757	6.30031	-34950.7	0.954618	3.16515	K0.00Na0.19Ca0.81Al1.81Si2.19O8	47.7983	0	33.5445	0	0	0	0	16.5215	2.12227	0.0133983	0
5000	1210	8.24406	20.1729	-112308	3.06607	10.1546	K0.00Na0.20Ca0.80Al1.80Si2.20O8	47.9812	0	33.421	0	0	0	0	16.3769	2.20589	0.0150139	0
5000	1200	12.7932	31.2143	-174416	4.75913	15.7451	K0.00Na0.20Ca0.80Al1.80Si2.20O8	48.1459	0	33.3097	0	0	0	0	16.2467	2.28117	0.0165632	0
5000	1190	16.5239	40.1977	-225458	6.14826	20.3196	K0.00Na0.21Ca0.79Al1.79Si2.21O8	48.2952	0	33.2088	0	0	0	0	16.1286	2.34936	0.0180433	0
5000	1180	19.6382	47.6291	-268166	7.30827	24.1286	K0.00Na0.21Ca0.79Al1.79Si2.21O8	48.4308	0	33.1172	0	0	0	0	16.0213	2.41126	0.0194504	0
5000	1170	22.2753	53.857	-304423	8.29071	27.3448	K0.00Na0.22Ca0.78Al1.78Si2.22O8	48.554	0	33.0339	0	0	0	0	15.9239	2.46748	0.0207821	0
5000	1160	24.5345	59.1309	-335571	9.13242	30.0917	K0.00Na0.22Ca0.78Al1.78Si2.22O8	48.6659	0	32.9582	0	0	0	0	15.8353	2.51851	0.0220375	0
5000	1150	26.4889	63.6343	-362601	9.86055	32.4593	K0.00Na0.23Ca0.77Al1.77Si2.23O8	48.7675	0	32.8895	0	0	0	0	15.755	2.56479	0.0232173	0
5000	1140	28.194	67.5067	-386261	10.4957	34.517	K0.00Na0.23Ca0.77Al1.77Si2.23O8	48.8595	0	32.8273	0	0	0	0	15.6822	2.60672	0.024323	0
5000	1130	29.6929	70.856	-407134	11.0537	36.3178	K0.00Na0.23Ca0.76Al1.76Si2.24O8	48.9428	0	32.7709	0	0	0	0	15.6162	2.64466	0.0253572	0
5000	1120	31.0194	73.7678	-425678	11.5474	37.9041	K0.00Na0.24Ca0.76Al1.76Si2.24O8	49.0182	0	32.7199	0	0	0	0	15.5566	2.67896	0.0263235	0
5000	1110	32.2008	76.3105	-442262	11.9868	39.3095	K0.00Na0.24Ca0.76Al1.76Si2.24O8	49.0864	0	32.6738	0	0	0	0	15.5026	2.70998	0.0272258	0
5000	1100	33.2592	78.5396	-457184	12.3802	40.5616	K0.00Na0.24Ca0.76Al1.76Si2.24O8	49.1481	0	32.6321	0	0	0	0	15.4538	2.73801	0.0280685	0
5000	1090	34.2126	80.5005	-470688	12.7342	41.6826	K0.00Na0.24Ca0.75Al1.75Si2.25O8	49.2039	0	32.5943	0	0	0	0	15.4096	2.76336	0.0288559	0
5000	1080	35.076	82.2306	-482976	13.0545	42.6909	K0.00Na0.25Ca0.75Al1.75Si2.25O8	49.2544	0	32.5601	0	0	0	0	15.3696	2.7863	0.0295921	0
5000	1070	35.8615	83.7609	-494212	13.3455	43.6019	K0.00Na0.25Ca0.75Al1.75Si2.25O8	49.3002	0	32.5291	0	0	0	0	15.3333	2.80707	0.030281	0
5000	1060	36.5419	85.0308	-504017	13.5975	44.3827	K0.00Na0.25Ca0.75Al1.75Si2.25O8	49.3464	0	32.4978	0	0	0	0	15.2967	2.8281	0.0309148	0
5000	1050	37.1461	86.1093	-512784	13.8209	45.0686	K0.00Na0.25Ca0.75Al1.75Si2.25O8	49.3912	0	32.4675	0	0	0	0	15.2613	2.84848	0.0315028	0
5000	1040	37.7011	87.0605	-520887	14.0259	45.6928	K0.00Na0.25Ca0.74Al1.74Si2.26O8	49.4325	0	32.4396	0	0	0	0	15.2286	2.86722	0.0320543	0
5000	1030	38.2127	87.8982	-528405	14.2145	46.4105	K0.00Na0.26Ca0.74Al1.74Si2.26O8	49.4704	0	32.4139	0	0	0	0	15.1986	2.88448	0.0325719	0
5000	1020	38.6859	88.6347	-535404	14.3886	46.9353	K0.00Na0.26Ca0.74Al1.74Si2.26O8	49.5055	0	32.3902	0	0	0	0	15.1708	2.90041	0.0330583	0
5000	1010	39.1246	89.281	-541939	14.5499	47.4166	K0.00Na0.26Ca0.74Al1.74Si2.26O8	49.5379	0	32.3683	0	0	0	0	15.1452	2.91513	0.0335159	0
5000	1000	39.5326	89.846	-548058	14.6995	47.8588	K0.00Na0.26Ca0.74Al1.74Si2.26O8	49.5679	0	32.348	0	0	0	0	15.1215	2.92874	0.0339466	0
5000	990	39.9129	90.3374	-553801	14.8387	48.2656	K0.00Na0.26Ca0.74Al1.74Si2.26O8	49.5956	0	32.3292	0	0	0	0	15.0995	2.94132	0.0343523	0
5000	980	40.268	90.7618	-559205	14.9684	48.6405	K0.00Na0.26Ca0.74Al1.74Si2.26O8	49.6212	0	32.3119	0	0	0	0	15.0792	2.95296	0.0347346	0
5000	970	40.6003	91.1251	-564301	15.0895	48.9864	K0.00Na0.26Ca0.74Al1.74Si2.26O8	49.6449	0	32.2958	0	0	0	0	15.0604	2.96372	0.0350951	0
5000	960	40.9118	91.4323	-569115	15.2028	49.3056	K0.00Na0.26Ca0.74Al1.74Si2.26O8	49.6669	0	32.281	0	0	0	0	15.043	2.97368	0.0354351	0
5000	950	41.2044	91.688	-573672	15.3089	49.6006	K0.00Na0.26Ca0.73Al1.73Si2.27O8	49.6872	0	32.2672	0	0	0	0	15.027	2.98288	0.0357559	0
5000	940	41.4794	91.896	-577994	15.4085	49.8733	K0.00Na0.26Ca0.73Al1.73Si2.27O8	49.7059	0	32.2545	0	0	0	0	15.0121	2.99137	0.0360586	0
5000	930	41.7384	92.0599	-582097	15.502	50.1255	K0.00Na0.27Ca0.73Al1.73Si2.27O8	49.7232	0	32.2428	0	0	0	0	14.9984	2.9992	0.0363442	0
5000	920	42.0911	92.417	-587517	15.6296	50.4878	K0.00Na0.27Ca0.73Al1.73Si2.27O8	49.7264	0	32.2404	0	0	0	0	14.9957	3.00017	0.0372159	0
5000	910	42.527	92.9421	-594113	15.7875	50.9476	K0.00Na0.26Ca0.73Al1.73Si2.27O8	49.7157	0	32.2473	0	0	0	0	15.0039	2.99431	0.0387651	0
5000	900	42.9181	93.3581	-600091	15.9288	51.3523	K0.00Na0.26Ca0.73Al1.73Si2.27O8	49.7063	0	32.2533	0	0	0	0	15.0111	2.98902	0.0403031	0
quartz	thermodynamic	data	and	composition:
Pressure	Temperature	mass	S	H	V	Cp	formula
5000	920	0.330554	0.707624	-4620.38	0.129581	0.389789	SiO2
5000	910	0.99048	2.11052	-13856.3	0.38828	1.16691	SiO2
5000	900	1.58945	3.37093	-22254.4	0.623084	1.87085	SiO2
clinopyroxene_1	thermodynamic	data	and	composition:
Pressure	Temperature	mass	S	H	V	Cp	structure	formula	SiO2	TiO2	Al2O3	Fe2O3	Cr2O3	FeO	MgO	CaO	Na2O	K2O	H2O
5000	1060	0.504598	1.12299	-6166.68	0.152138	0.584064	cpx	Na0.01Ca0.71Fe''0.38Mg0.79Fe'''0.03Ti0.00Al0.19Si1.89O6	50.593	0.128697	4.24655	1.11379	0	12.0491	14.0643	17.6013	0.203344	0	0
5000	1050	1.22232	2.70829	-14957.8	0.368413	1.41289	cpx	Na0.01Ca0.71Fe''0.38Mg0.78Fe'''0.03Ti0.00Al0.19Si1.90O6	50.6018	0.139207	4.21819	1.08748	0	11.9965	13.9714	17.78	0.205302	0	0
5000	1040	1.88121	4.14976	-23053.8	0.566848	2.17167	cpx	Na0.02Ca0.72Fe''0.37Mg0.78Fe'''0.03Ti0.00Al0.19Si1.90O6	50.613	0.150178	4.19106	1.0605	0	11.9347	13.8886	17.9547	0.207216	0	0
5000	1030	2.4875	5.46282	-30529.8	0.749351	2.86796	cpx	Na0.02Ca0.73Fe''0.37Mg0.77Fe'''0.03Ti0.00Al0.18Si1.90O6	50.626	0.161614	4.16522	1.03308	0	11.8648	13.8147	18.1255	0.209099	0	0
5000	1020	3.04661	6.66085	-37450.8	0.917581	3.50832	cpx	Na0.02Ca0.73Fe''0.37Mg0.77Fe'''0.03Ti0.00Al0.18Si1.90O6	50.6404	0.173524	4.14068	1.0054	0	11.7879	13.7486	18.2925	0.210962	0	0
5000	1010	3.5633	7.75557	-43873.8	1.07299	4.09846	cpx	Na0.02Ca0.74Fe''0.37Mg0.76Fe'''0.03Ti0.01Al0.18Si1.90O6	50.6559	0.185915	4.11747	0.977618	0	11.7049	13.6895	18.4559	0.212814	0	0
5000	1000	4.04173	8.75719	-49848.3	1.21684	4.64338	cpx	Na0.02Ca0.75Fe''0.36Mg0.76Fe'''0.03Ti0.01Al0.18Si1.90O6	50.672	0.198793	4.09559	0.949849	0	11.6165	13.6367	18.6158	0.214666	0	0
5000	990	4.48555	9.67468	-55417.4	1.35025	5.14745	cpx	Na0.02Ca0.75Fe''0.36Mg0.76Fe'''0.03Ti0.01Al0.18Si1.90O6	50.6887	0.212163	4.07504	0.922194	0	11.5235	13.5895	18.7724	0.216525	0	0
5000	980	4.89796	10.5159	-60619.3	1.47419	5.6145	cpx	Na0.02Ca0.76Fe''0.36Mg0.76Fe'''0.03Ti0.01Al0.18Si1.90O6	50.7057	0.226029	4.0558	0.894734	0	11.4263	13.5473	18.9257	0.218401	0	0
5000	970	5.28181	11.2878	-65487.1	1.58952	6.0479	cpx	Na0.02Ca0.77Fe''0.35Mg0.75Fe'''0.02Ti0.01Al0.18Si1.90O6	50.7228	0.240392	4.03785	0.867532	0	11.3255	13.5098	19.0758	0.220299	0	0
5000	960	5.63961	11.9964	-70050.5	1.69701	6.45065	cpx	Na0.02Ca0.77Fe''0.35Mg0.75Fe'''0.02Ti0.01Al0.18Si1.90O6	50.74	0.255253	4.02116	0.840637	0	11.2214	13.4764	19.223	0.222225	0	0
5000	950	5.97357	12.6473	-74335.4	1.79731	6.82537	cpx	Na0.02Ca0.78Fe''0.35Mg0.75Fe'''0.02Ti0.01Al0.18Si1.90O6	50.757	0.270608	4.00571	0.814088	0	11.1143	13.4469	19.3672	0.224185	0	0
5000	940	6.28568	13.2453	-78365	1.89104	7.17442	cpx	Na0.02Ca0.78Fe''0.34Mg0.75Fe'''0.02Ti0.01Al0.18Si1.90O6	50.7739	0.286451	3.99144	0.787915	0	11.0046	13.4209	19.5085	0.226183	0	0
5000	930	6.57772	13.7946	-82160.1	1.97873	7.49989	cpx	Na0.02Ca0.79Fe''0.34Mg0.75Fe'''0.02Ti0.01Al0.18Si1.90O6	50.7905	0.302771	3.97832	0.76214	0	10.8926	13.3983	19.6472	0.228224	0	0
5000	920	6.83017	14.2553	-85480.4	2.05442	7.77941	cpx	Na0.02Ca0.79Fe''0.34Mg0.75Fe'''0.02Ti0.01Al0.18Si1.90O6	50.7822	0.327898	3.99579	0.743275	0	10.764	13.3674	19.7878	0.231662	0	0
5000	910	7.04005	14.6227	-88287.3	2.1172	8.00968	cpx	Na0.02Ca0.80Fe''0.33Mg0.74Fe'''0.02Ti0.01Al0.18Si1.90O6	50.7444	0.364022	4.04853	0.731761	0	10.6169	13.3266	19.931	0.236784	0	0
5000	900	7.23291	14.9502	-90892.6	2.17485	8.22011	cpx	Na0.02Ca0.80Fe''0.33Mg0.74Fe'''0.02Ti0.01Al0.18Si1.90O6	50.7057	0.401696	4.10254	0.719925	0	10.4683	13.2886	20.0711	0.242056	0	0
orthopyroxene_0	thermodynamic	data	and	composition:
Pressure	Temperature	mass	S	H	V	Cp	structure	formula	SiO2	TiO2	Al2O3	Fe2O3	Cr2O3	FeO	MgO	CaO	Na2O	K2O	H2O	MgO#
5000	1260	0.970752	2.40668	-12051.7	0.299608	1.22995	opx	Na0.00Ca0.07Fe''0.34Mg1.52Fe'''0.02Ti0.00Al0.13Si1.93O6	54.393	0.00730265	2.99042	0.635197	0	11.4442	28.7585	1.75081	0.0206334	0	0	71.5338
5000	1250	2.4302	6.00007	-30093.5	0.748545	3.07026	opx	Na0.00Ca0.07Fe''0.35Mg1.50Fe'''0.02Ti0.00Al0.13Si1.93O6	54.2348	0.0073515	3.0504	0.643119	0	11.817	28.3529	1.87274	0.0216709	0	0	70.5825
5000	1240	3.85967	9.48953	-47669.8	1.18645	4.86196	opx	Na0.00Ca0.08Fe''0.36Mg1.48Fe'''0.02Ti0.00Al0.13Si1.93O6	54.0744	0.00738341	3.1099	0.650335	0	12.1946	27.9354	2.00515	0.0227676	0	0	69.6123
Title:	N1x_from	1350
Phase	Masses:
Pressure	Temperature	mass	liquid_0	orthopyroxene_0	clinopyroxene_0	clinopyroxene_1	feldspar_0	quartz	spinel_0
5000	1600	100.007	100.007	0	0	0	0	0	0
5000	1600	100.007	100.007	0	0	0	0	0	0
5000	1590	100.006	100.006	0	0	0	0	0	0
5000	1580	100.006	100.006	0	0	0	0	0	0
5000	1570	100.006	100.006	0	0	0	0	0	0
5000	1560	100.006	100.006	0	0	0	0	0	0
5000	1550	100.006	100.006	0	0	0	0	0	0
5000	1540	100.006	100.006	0	0	0	0	0	0
5000	1530	100.006	100.006	0	0	0	0	0	0
5000	1520	100.006	100.006	0	0	0	0	0	0
5000	1510	100.006	100.006	0	0	0	0	0	0
5000	1500	100.006	100.006	0	0	0	0	0	0
5000	1490	100.006	100.006	0	0	0	0	0	0
5000	1480	100.006	100.006	0	0	0	0	0	0
5000	1470	100.006	100.006	0	0	0	0	0	0
5000	1460	100.006	100.006	0	0	0	0	0	0
5000	1450	100.006	100.006	0	0	0	0	0	0
5000	1440	100.006	100.006	0	0	0	0	0	0
5000	1430	100.006	100.006	0	0	0	0	0	0
5000	1420	100.006	100.006	0	0	0	0	0	0
5000	1410	100.006	100.006	0	0	0	0	0	0
5000	1400	100.006	100.006	0	0	0	0	0	0
5000	1390	100.006	100.006	0	0	0	0	0	0
5000	1380	100.006	100.006	0	0	0	0	0	0
5000	1370	100.006	100.006	0	0	0	0	0	0
5000	1360	100.007	100.007	0	0	0	0	0	0
5000	1350	100.007	100.007	0	0	0	0	0	0
5000	1340	100.007	100.007	0	0	0	0	0	0
5000	1330	100.007	100.007	0	0	0	0	0	0
5000	1320	100.007	100.007	0	0	0	0	0	0
5000	1310	100.007	100.007	0	0	0	0	0	0
5000	1300	100.008	100.008	0	0	0	0	0	0
5000	1290	100.008	100.008	0	0	0	0	0	0
5000	1280	100.008	100.008	0	0	0	0	0	0
5000	1270	100.009	99.9958	0	0	0	0	0	0.012703
5000	1260	100.008	99.0017	0.970752	0	0	0	0	0.035924
5000	1250	100.008	97.517	2.4302	0	0	0	0	0.060655
5000	1240	100.007	96.0622	3.85967	0	0	0	0	0.085367
5000	1230	100.006	93.1324	0	6.75885	0	0	0	0.114492
5000	1220	100.003	87.3065	0	9.99257	0	2.56757	0	0.136521
5000	1210	99.9986	77.414	0	14.1909	0	8.24406	0	0.149686
5000	1200	99.9944	69.3984	0	17.6408	0	12.7932	0	0.161931
5000	1190	99.9903	62.7662	0	20.5274	0	16.5239	0	0.1728
5000	1180	99.9864	57.1946	0	22.9715	0	19.6382	0	0.182099
5000	1170	99.9827	52.4605	0	25.057	0	22.2753	0	0.1898
5000	1160	99.9791	48.4032	0	26.8454	0	24.5345	0	0.195985
5000	1150	99.9756	44.9025	0	28.3833	0	26.4889	0	0.200797
5000	1140	99.9722	41.8654	0	29.7083	0	28.194	0	0.204403
5000	1130	99.9689	39.2175	0	30.8515	0	29.6929	0	0.206981
5000	1120	99.9657	36.8986	0	31.839	0	31.0194	0	0.208698
5000	1110	99.9626	34.8587	0	32.6935	0	32.2008	0	0.209709
5000	1100	99.9597	33.0562	0	33.4342	0	33.2592	0	0.210147
5000	1090	99.9569	31.4564	0	34.0777	0	34.2126	0	0.210125
5000	1080	99.9542	30.0304	0	34.6381	0	35.076	0	0.20974
5000	1070	99.9517	28.7538	0	35.1273	0	35.8615	0	0.209067
5000	1060	99.9493	27.6177	0	35.0766	0.504598	36.5419	0	0.208464
5000	1050	99.9472	26.5983	0	34.7727	1.22232	37.1461	0	0.207811
5000	1040	99.9452	25.6749	0	34.481	1.88121	37.7011	0	0.206988
5000	1030	99.9432	24.8354	0	34.2016	2.4875	38.2127	0	0.206027
5000	1020	99.9414	24.0697	0	33.9342	3.04661	38.6859	0	0.204955
5000	1010	99.9396	23.3691	0	33.6787	3.5633	39.1246	0	0.203792
5000	1000	99.9379	22.7262	0	33.4348	4.04173	39.5326	0	0.202554
5000	990	99.9363	22.1347	0	33.2019	4.48555	39.9129	0	0.201255
5000	980	99.9347	21.5891	0	32.9798	4.89796	40.268	0	0.199904
5000	970	99.9332	21.0847	0	32.7679	5.28181	40.6003	0	0.19851
5000	960	99.9318	20.6174	0	32.5659	5.63961	40.9118	0	0.197078
5000	950	99.9304	20.1837	0	32.3732	5.97357	41.2044	0	0.195614
5000	940	99.9291	19.7805	0	32.1894	6.28568	41.4794	0	0.194121
5000	930	99.9279	19.4049	0	32.0142	6.57772	41.7384	0	0.192603
5000	920	99.9268	18.605	0	31.8776	6.83017	42.0911	0.330554	0.192427
5000	910	99.926	17.395	0	31.7798	7.04005	42.527	0.99048	0.193662
5000	900	99.9252	16.305	0	31.685	7.23291	42.9181	1.58945	0.194697
Title:	N1x_from	1350
Solid	Composition:
Pressure	Temperature	mass	SiO2	TiO2	Al2O3	Fe2O3	Cr2O3	FeO	MgO	CaO	Na2O	K2O	H2O
5000	1600	0	---
5000	1600	0	---
5000	1590	0	---
5000	1580	0	---
5000	1570	0	---
5000	1560	0	---
5000	1550	0	---
5000	1540	0	---
5000	1530	0	---
5000	1520	0	---
5000	1510	0	---
5000	1500	0	---
5000	1490	0	---
5000	1480	0	---
5000	1470	0	---
5000	1460	0	---
5000	1450	0	---
5000	1440	0	---
5000	1430	0	---
5000	1420	0	---
5000	1410	0	---
5000	1400	0	---
5000	1390	0	---
5000	1380	0	---
5000	1370	0	---
5000	1360	0	---
5000	1350	0	---
5000	1340	0	---
5000	1330	0	---
5000	1320	0	---
5000	1310	0	---
5000	1300	0	---
5000	1290	0	---
5000	1280	0	---
5000	1270	0.012703	-6.15367e-13	0.078739	24.3748	9.87881	36.5277	16.5045	12.6355	0	0	0	0
5000	1260	1.00668	52.452	0.00991602	3.78172	0.970615	1.26432	11.632	28.1812	1.68833	0.0198971	0	0
5000	1250	2.49085	52.9141	0.00917539	3.60607	0.875893	0.836653	11.9449	27.9649	1.82714	0.0211432	0	0
5000	1240	3.94504	52.9043	0.00903881	3.61853	0.860384	0.719612	12.3079	27.5962	1.96176	0.0222749	0	0
5000	1230	6.87334	51.5647	0.0132602	4.60699	1.0609	0.533327	13.5005	23.5442	5.10914	0.0669875	0	0
5000	1220	12.6967	50.7123	0.0114729	10.4917	0.858123	0.343594	11.0613	18.1601	7.87017	0.488695	0.00270947	0
5000	1210	22.5846	50.1571	0.0100899	15.0555	0.688527	0.221348	9.26351	14.0447	9.69942	0.854405	0.00548053	0
5000	1200	30.5959	49.9775	0.0102132	16.4894	0.64044	0.182304	8.88449	12.5228	10.2856	1.00023	0.00692562	0
5000	1190	37.2241	49.8921	0.0107391	17.1481	0.620279	0.1635	8.84376	11.6665	10.5588	1.08823	0.00800947	0
5000	1180	42.7918	49.8452	0.0114419	17.5045	0.609153	0.152445	8.92265	11.0868	10.7074	1.15147	0.0089263	0
5000	1170	47.5222	49.8188	0.0122425	17.7159	0.600791	0.14508	9.04749	10.6536	10.7951	1.20124	0.00974133	0
5000	1160	51.5759	49.8054	0.0131031	17.8493	0.59262	0.139738	9.18669	10.3105	10.8496	1.24253	0.0104832	0
5000	1150	55.073	49.8011	0.0140014	17.9376	0.583522	0.135623	9.325	10.029	10.8851	1.27794	0.011167	0
5000	1140	58.1068	49.8036	0.0149222	17.9986	0.573067	0.132316	9.4548	9.79273	10.9091	1.30897	0.0118018	0
5000	1130	60.7513	49.8116	0.0158545	18.0427	0.56118	0.129578	9.57255	9.59124	10.9263	1.33658	0.0123936	0
5000	1120	63.0671	49.8236	0.01679	18.0761	0.547972	0.127261	9.67699	9.4175	10.9394	1.36139	0.0129471	0
5000	1110	65.104	49.8389	0.0177228	18.1024	0.533648	0.125267	9.76817	9.26637	10.9502	1.38387	0.013466	0
5000	1100	66.9035	49.8566	0.0186485	18.1242	0.51844	0.123529	9.84686	9.13395	10.9595	1.40435	0.0139535	0
5000	1090	68.5005	49.876	0.0195644	18.1429	0.502581	0.121998	9.91415	9.01716	10.9681	1.42311	0.0144121	0
5000	1080	69.9238	49.8967	0.0204685	18.1595	0.486284	0.120637	9.97129	8.91358	10.9763	1.44034	0.0148443	0
5000	1070	71.1979	49.9182	0.0213599	18.1747	0.469735	0.119418	10.0195	8.82122	10.9844	1.45623	0.0152522	0
5000	1060	72.3316	49.9395	0.0226283	18.1798	0.45491	0.118361	10.0581	8.73967	11.0003	1.47105	0.0156182	0
5000	1050	73.3489	49.9606	0.0241331	18.1805	0.440885	0.11742	10.0895	8.66683	11.0192	1.48492	0.015954	0
5000	1040	74.2703	49.9816	0.025678	18.1817	0.426774	0.116557	10.1157	8.60095	11.0368	1.49788	0.0162714	0
5000	1030	75.1078	50.0025	0.0272644	18.1834	0.412676	0.115761	10.1374	8.54114	11.0533	1.51001	0.0165717	0
5000	1020	75.8716	50.0231	0.0288932	18.1854	0.398667	0.115023	10.1552	8.48662	11.0689	1.52138	0.016856	0
5000	1010	76.5705	50.0432	0.0305658	18.1877	0.384808	0.114336	10.1697	8.43678	11.0836	1.53205	0.0171254	0
5000	1000	77.2117	50.0629	0.0322831	18.1903	0.371145	0.113691	10.1814	8.39106	11.0977	1.54208	0.0173808	0
5000	990	77.8016	50.0821	0.034046	18.1932	0.357715	0.113084	10.1907	8.34901	11.1111	1.5515	0.017623	0
5000	980	78.3456	50.1006	0.0358551	18.1962	0.344543	0.112509	10.198	8.31024	11.1238	1.56037	0.0178528	0
5000	970	78.8485	50.1186	0.0377109	18.1994	0.33165	0.111961	10.2034	8.2744	11.1361	1.56871	0.018071	0
5000	960	79.3144	50.136	0.0396135	18.2027	0.31905	0.111437	10.2074	8.24119	11.1478	1.57656	0.0182781	0
5000	950	79.7467	50.1527	0.0415627	18.206	0.306752	0.110932	10.2102	8.21037	11.159	1.58395	0.0184747	0
5000	940	80.1487	50.1688	0.0435579	18.2095	0.294761	0.110444	10.2119	8.18171	11.1698	1.59091	0.0186614	0
5000	930	80.523	50.1842	0.0455983	18.213	0.28308	0.10997	10.2127	8.15501	11.1802	1.59746	0.0188387	0
5000	920	81.3218	50.3873	0.0485609	18.1731	0.272503	0.109156	10.1578	8.08762	11.149	1.59571	0.0192625	0
5000	910	82.531	50.7679	0.052624	18.0919	0.263288	0.108034	10.0507	7.98278	11.0769	1.58581	0.0199751	0
5000	900	83.6202	51.1037	0.0567655	18.0208	0.254499	0.107016	9.9565	7.89062	11.0124	1.57708	0.0206856	0
Title:	N1x_from	1350
Bulk	Composition:
Pressure	Temperature	mass	SiO2	TiO2	Al2O3	Fe2O3	Cr2O3	FeO	MgO	CaO	Na2O	K2O	H2O
5000	1600	100.007	55.0364	0.109993	17.4088	1.05568	0.0999934	7.77034	6.68956	9.82935	1.4399	0.109993	0.44997
5000	1600	100.007	55.0364	0.109993	17.4088	1.05568	0.0999934	7.77034	6.68956	9.82935	1.4399	0.109993	0.44997
5000	1590	100.006	55.0364	0.109993	17.4089	1.05459	0.0999935	7.77134	6.68957	9.82936	1.43991	0.109993	0.449971
5000	1580	100.006	55.0365	0.109993	17.4089	1.05357	0.0999936	7.77226	6.68957	9.82937	1.43991	0.109993	0.449971
5000	1570	100.006	55.0365	0.109993	17.4089	1.05264	0.0999937	7.77311	6.68958	9.82938	1.43991	0.109993	0.449972
5000	1560	100.006	55.0366	0.109993	17.4089	1.05179	0.0999938	7.77388	6.68958	9.82939	1.43991	0.109993	0.449972
5000	1550	100.006	55.0366	0.109993	17.4089	1.05103	0.0999939	7.77457	6.68959	9.8294	1.43991	0.109993	0.449972
5000	1540	100.006	55.0367	0.109993	17.4089	1.05035	0.0999939	7.77518	6.68959	9.8294	1.43991	0.109993	0.449973
5000	1530	100.006	55.0367	0.109993	17.409	1.04977	0.099994	7.77572	6.6896	9.82941	1.43991	0.109993	0.449973
5000	1520	100.006	55.0367	0.109993	17.409	1.04927	0.099994	7.77617	6.6896	9.82941	1.43991	0.109993	0.449973
5000	1510	100.006	55.0367	0.109993	17.409	1.04887	0.0999941	7.77653	6.6896	9.82942	1.43991	0.109993	0.449973
5000	1500	100.006	55.0368	0.109994	17.409	1.04856	0.0999941	7.77681	6.68961	9.82942	1.43992	0.109994	0.449973
5000	1490	100.006	55.0368	0.109994	17.409	1.04835	0.0999941	7.777	6.68961	9.82942	1.43992	0.109994	0.449974
5000	1480	100.006	55.0368	0.109994	17.409	1.04824	0.0999941	7.7771	6.68961	9.82942	1.43992	0.109994	0.449974
5000	1470	100.006	55.0368	0.109994	17.409	1.04823	0.0999941	7.77711	6.68961	9.82942	1.43992	0.109994	0.449974
5000	1460	100.006	55.0368	0.109994	17.409	1.04833	0.0999941	7.77703	6.68961	9.82942	1.43992	0.109994	0.449974
5000	1450	100.006	55.0368	0.109994	17.409	1.04853	0.0999941	7.77684	6.68961	9.82942	1.43992	0.109994	0.449973
5000	1440	100.006	55.0367	0.109993	17.409	1.04884	0.0999941	7.77656	6.6896	9.82942	1.43991	0.109993	0.449973
5000	1430	100.006	55.0367	0.109993	17.409	1.04926	0.099994	7.77618	6.6896	9.82941	1.43991	0.109993	0.449973
5000	1420	100.006	55.0367	0.109993	17.409	1.04979	0.099994	7.77569	6.6896	9.82941	1.43991	0.109993	0.449973
5000	1410	100.006	55.0367	0.109993	17.4089	1.05044	0.0999939	7.7751	6.68959	9.8294	1.43991	0.109993	0.449973
5000	1400	100.006	55.0366	0.109993	17.4089	1.05122	0.0999938	7.7744	6.68959	9.82939	1.43991	0.109993	0.449972
5000	1390	100.006	55.0366	0.109993	17.4089	1.05211	0.0999938	7.77359	6.68958	9.82939	1.43991	0.109993	0.449972
5000	1380	100.006	55.0365	0.109993	17.4089	1.05313	0.0999937	7.77266	6.68958	9.82938	1.43991	0.109993	0.449971
5000	1370	100.006	55.0364	0.109993	17.4089	1.05428	0.0999935	7.77161	6.68957	9.82936	1.43991	0.109993	0.449971
5000	1360	100.007	55.0364	0.109993	17.4089	1.05557	0.0999934	7.77044	6.68956	9.82935	1.43991	0.109993	0.44997
5000	1350	100.007	55.0363	0.109993	17.4088	1.05699	0.0999933	7.76915	6.68955	9.82934	1.4399	0.109993	0.44997
5000	1340	100.007	55.0362	0.109992	17.4088	1.05855	0.0999931	7.76774	6.68954	9.82932	1.4399	0.109992	0.449969
5000	1330	100.007	55.0361	0.109992	17.4088	1.06026	0.0999929	7.76619	6.68953	9.82931	1.4399	0.109992	0.449968
5000	1320	100.007	55.036	0.109992	17.4087	1.06211	0.0999928	7.7645	6.68951	9.82929	1.4399	0.109992	0.449967
5000	1310	100.007	55.0359	0.109992	17.4087	1.06411	0.0999925	7.76268	6.6895	9.82927	1.43989	0.109992	0.449966
5000	1300	100.008	55.0358	0.109992	17.4087	1.06628	0.0999923	7.76071	6.68949	9.82925	1.43989	0.109992	0.449965
5000	1290	100.008	55.0357	0.109991	17.4086	1.0686	0.0999921	7.7586	6.68947	9.82922	1.43989	0.109991	0.449964
5000	1280	100.008	55.0355	0.109991	17.4086	1.07109	0.0999918	7.75634	6.68945	9.8292	1.43988	0.109991	0.449963
5000	1270	100.009	55.0353	0.109991	17.4085	1.07471	0.0999915	7.75306	6.68943	9.82916	1.43988	0.109991	0.449962
5000	1260	100.008	55.0354	0.109991	17.4085	1.07333	0.0999916	7.75431	6.68944	9.82918	1.43988	0.109991	0.449962
5000	1250	100.008	55.0357	0.109991	17.4086	1.06827	0.0999921	7.7589	6.68947	9.82923	1.43989	0.109991	0.449965
5000	1240	100.007	55.036	0.109992	17.4087	1.06235	0.0999927	7.76428	6.68951	9.82928	1.4399	0.109992	0.449967
5000	1230	100.006	55.0369	0.109994	17.409	1.04669	0.0999943	7.77851	6.68962	9.82944	1.43992	0.109994	0.449974
5000	1220	100.003	55.0382	0.109996	17.4094	1.02162	0.0999968	7.80129	6.68979	9.82969	1.43995	0.109996	0.449986
5000	1210	99.9986	55.0408	0.110002	17.4102	0.976116	0.100001	7.84263	6.69009	9.83013	1.44002	0.110002	0.450006
5000	1200	99.9944	55.0431	0.110006	17.411	0.9336	0.100006	7.88126	6.69038	9.83055	1.44008	0.110006	0.450025
5000	1190	99.9903	55.0453	0.110011	17.4117	0.893263	0.10001	7.91791	6.69065	9.83095	1.44014	0.110011	0.450044
5000	1180	99.9864	55.0475	0.110015	17.4124	0.854589	0.100014	7.95305	6.69091	9.83133	1.4402	0.110015	0.450061
5000	1170	99.9827	55.0495	0.110019	17.413	0.817259	0.100017	7.98696	6.69116	9.8317	1.44025	0.110019	0.450078
5000	1160	99.9791	55.0515	0.110023	17.4136	0.7811	0.100021	8.01982	6.6914	9.83206	1.4403	0.110023	0.450094
5000	1150	99.9756	55.0535	0.110027	17.4143	0.74604	0.100024	8.05167	6.69164	9.8324	1.44035	0.110027	0.45011
5000	1140	99.9722	55.0553	0.110031	17.4148	0.712075	0.100028	8.08253	6.69186	9.83274	1.4404	0.110031	0.450125
5000	1130	99.9689	55.0571	0.110034	17.4154	0.679234	0.100031	8.11237	6.69208	9.83306	1.44045	0.110034	0.45014
5000	1120	99.9657	55.0589	0.110038	17.416	0.647559	0.100034	8.14114	6.6923	9.83337	1.44049	0.110038	0.450154
5000	1110	99.9626	55.0606	0.110041	17.4165	0.617089	0.100037	8.16883	6.6925	9.83367	1.44054	0.110041	0.450168
5000	1100	99.9597	55.0622	0.110044	17.417	0.587848	0.10004	8.1954	6.6927	9.83396	1.44058	0.110044	0.450181
5000	1090	99.9569	55.0637	0.110047	17.4175	0.559844	0.100043	8.22084	6.69288	9.83424	1.44062	0.110047	0.450194
5000	1080	99.9542	55.0652	0.11005	17.418	0.533071	0.100046	8.24516	6.69306	9.8345	1.44066	0.11005	0.450206
5000	1070	99.9517	55.0666	0.110053	17.4184	0.507507	0.100048	8.26839	6.69324	9.83475	1.4407	0.110053	0.450218
5000	1060	99.9493	55.0679	0.110056	17.4188	0.484426	0.100051	8.28936	6.69339	9.83498	1.44073	0.110056	0.450228
5000	1050	99.9472	55.0691	0.110058	17.4192	0.46308	0.100053	8.30875	6.69353	9.83519	1.44076	0.110058	0.450238
5000	1040	99.9452	55.0702	0.11006	17.4196	0.442713	0.100055	8.32726	6.69367	9.83539	1.44079	0.11006	0.450247
5000	1030	99.9432	55.0713	0.110062	17.4199	0.423277	0.100057	8.34492	6.6938	9.83558	1.44082	0.110062	0.450256
5000	1020	99.9414	55.0723	0.110065	17.4202	0.404722	0.100059	8.36178	6.69393	9.83577	1.44085	0.110065	0.450264
5000	1010	99.9396	55.0733	0.110066	17.4205	0.387002	0.10006	8.37788	6.69404	9.83594	1.44087	0.110066	0.450272
5000	1000	99.9379	55.0742	0.110068	17.4208	0.370069	0.100062	8.39326	6.69416	9.83611	1.4409	0.110068	0.45028
5000	990	99.9363	55.0751	0.11007	17.4211	0.353881	0.100064	8.40797	6.69427	9.83627	1.44092	0.11007	0.450287
5000	980	99.9347	55.076	0.110072	17.4214	0.338395	0.100065	8.42204	6.69437	9.83642	1.44094	0.110072	0.450294
5000	970	99.9332	55.0768	0.110073	17.4216	0.323572	0.100067	8.43551	6.69447	9.83657	1.44096	0.110073	0.450301
5000	960	99.9318	55.0776	0.110075	17.4219	0.309374	0.100068	8.4484	6.69457	9.83671	1.44098	0.110075	0.450307
5000	950	99.9304	55.0783	0.110077	17.4221	0.295768	0.10007	8.46077	6.69466	9.83684	1.441	0.110077	0.450313
5000	940	99.9291	55.079	0.110078	17.4223	0.282721	0.100071	8.47262	6.69474	9.83697	1.44102	0.110078	0.450319
5000	930	99.9279	55.0797	0.110079	17.4226	0.270203	0.100072	8.48399	6.69483	9.83709	1.44104	0.110079	0.450325
5000	920	99.9268	55.0803	0.110081	17.4227	0.259623	0.100073	8.49361	6.6949	9.8372	1.44105	0.110081	0.45033
5000	910	99.926	55.0808	0.110081	17.4229	0.251127	0.100074	8.50133	6.69496	9.83728	1.44107	0.110081	0.450333
5000	900	99.9252	55.0812	0.110082	17.423	0.242991	0.100075	8.50872	6.69501	9.83736	1.44108	0.110082	0.450337

## Sheet: 6 kbar
Title:	N1x_from	1350
System	Thermodynamic	Data:
Pressure	Temperature	mass	F	phi	S	H	V	Cp	dVdP*10^6	dVdT*10^6	fO2(absolute)	fO2-(QFM)	rhol	rhos	viscosity	aH2O	chisqr
6000	1600	100.003	1	1	303	-1.1723e+06	38.2648	149.514	-210.931	2706.04	-4.759	0	2.61345	0	1.43	0.0157478	0
6000	1600	100.003	1	1	303	-1.1723e+06	38.2648	149.514	-210.931	2706.04	-4.759	0	2.61345	0	1.43	0.0157478	0
6000	1590	100.003	1	1	302.2	-1.17379e+06	38.2376	149.509	-211.224	2706.2	-4.829	0	2.61531	0	1.462	0.0157275	0
6000	1580	100.003	1	1	301.395	-1.17529e+06	38.2105	149.504	-211.517	2706.33	-4.899	0	2.61716	0	1.493	0.0157074	0
6000	1570	100.003	1	1	300.586	-1.17678e+06	38.1833	149.499	-211.811	2706.43	-4.971	0	2.61902	0	1.526	0.0156874	0
6000	1560	100.003	1	1	299.772	-1.17827e+06	38.1561	149.494	-212.106	2706.51	-5.043	0	2.62088	0	1.558	0.0156676	0
6000	1550	100.003	1	1	298.954	-1.17977e+06	38.129	149.489	-212.402	2706.56	-5.116	0	2.62275	0	1.591	0.015648	0
6000	1540	100.003	1	1	298.132	-1.18126e+06	38.1019	149.484	-212.699	2706.59	-5.19	0	2.62461	0	1.624	0.0156285	0
6000	1530	100.003	1	1	297.305	-1.18276e+06	38.0747	149.479	-212.996	2706.59	-5.265	0	2.62648	0	1.658	0.0156093	0
6000	1520	100.002	1	1	296.473	-1.18425e+06	38.0476	149.475	-213.294	2706.57	-5.341	0	2.62835	0	1.691	0.0155903	0
6000	1510	100.002	1	1	295.637	-1.18574e+06	38.0205	149.47	-213.593	2706.51	-5.417	0	2.63022	0	1.726	0.0155715	0
6000	1500	100.002	1	1	294.797	-1.18724e+06	37.9934	149.466	-213.893	2706.44	-5.494	0	2.6321	0	1.76	0.015553	0
6000	1490	100.002	1	1	293.951	-1.18873e+06	37.9663	149.461	-214.194	2706.34	-5.573	0	2.63398	0	1.796	0.0155348	0
6000	1480	100.002	1	1	293.101	-1.19023e+06	37.9392	149.457	-214.495	2706.21	-5.652	0	2.63586	0	1.831	0.0155169	0
6000	1470	100.002	1	1	292.246	-1.19172e+06	37.9122	149.453	-214.797	2706.05	-5.732	0	2.63774	0	1.867	0.0154993	0
6000	1460	100.002	1	1	291.386	-1.19321e+06	37.8851	149.448	-215.101	2705.88	-5.813	0	2.63962	0	1.903	0.015482	0
6000	1450	100.002	1	1	290.521	-1.19471e+06	37.858	149.444	-215.405	2705.67	-5.894	0	2.64151	0	1.94	0.0154651	0
6000	1440	100.002	1	1	289.652	-1.1962e+06	37.831	149.44	-215.71	2705.44	-5.977	0	2.6434	0	1.977	0.0154485	0
6000	1430	100.002	1	1	288.777	-1.1977e+06	37.804	149.437	-216.016	2705.19	-6.061	0	2.64529	0	2.015	0.0154324	0
6000	1420	100.002	1	1	287.897	-1.19919e+06	37.777	149.433	-216.323	2704.91	-6.146	0	2.64718	0	2.053	0.0154167	0
6000	1410	100.002	1	1	287.012	-1.20069e+06	37.75	149.429	-216.63	2704.61	-6.232	0	2.64907	0	2.091	0.0154015	0
6000	1400	100.003	1	1	286.122	-1.20218e+06	37.723	149.425	-216.939	2704.28	-6.318	0	2.65097	0	2.13	0.0153867	0
6000	1390	100.003	1	1	285.226	-1.20368e+06	37.696	149.422	-217.249	2703.93	-6.406	0	2.65287	0	2.17	0.0153724	0
6000	1380	100.003	1	1	284.325	-1.20517e+06	37.669	149.418	-217.56	2703.55	-6.495	0	2.65477	0	2.209	0.0153586	0
6000	1370	100.003	1	1	283.419	-1.20667e+06	37.6421	149.415	-217.872	2703.15	-6.585	0	2.65668	0	2.25	0.0153454	0
6000	1360	100.003	1	1	282.507	-1.20817e+06	37.6151	149.412	-218.185	2702.73	-6.676	0	2.65858	0	2.291	0.0153327	0
6000	1350	100.003	1	1	281.59	-1.20966e+06	37.5882	149.409	-218.499	2702.28	-6.768	0	2.66049	0	2.332	0.0153206	0
6000	1340	100.003	1	1	280.667	-1.21116e+06	37.5613	149.406	-218.814	2701.8	-6.862	0	2.6624	0	2.374	0.0153092	0
6000	1330	100.003	1	1	279.738	-1.21265e+06	37.5344	149.403	-219.13	2701.31	-6.956	0	2.66431	0	2.416	0.0152985	0
6000	1320	100.003	1	1	278.803	-1.21415e+06	37.5075	149.4	-219.447	2700.79	-7.052	0	2.66622	0	2.459	0.0152884	0
6000	1310	100.004	1	1	277.863	-1.21565e+06	37.4807	149.397	-219.766	2700.25	-7.149	0	2.66814	0	2.503	0.015279	0
6000	1300	100.004	1	1	276.917	-1.21714e+06	37.4538	149.394	-220.086	2699.68	-7.247	0	2.67006	0	2.547	0.0152704	0
6000	1290	100.004	1	1	275.965	-1.21864e+06	37.427	149.392	-220.407	2699.09	-7.346	0	2.67198	0	2.591	0.0152626	0
6000	1280	100.004	0.993455	0.994632	274.839	-1.22039e+06	37.3714	149.149	-219.978	2689.98	-7.447	0	2.67279	3.2631	2.65	0.0153789	0
6000	1270	100.004	0.978553	0.982356	273.497	-1.22246e+06	37.2789	148.603	-218.588	2670.74	-7.549	0	2.67219	3.26087	2.727	0.0156558	0
6000	1260	100.003	0.963971	0.970333	272.16	-1.22451e+06	37.1883	148.071	-217.239	2651.88	-7.652	0	2.67146	3.26584	2.806	0.0159347	0
6000	1250	100.002	0.936843	0.947926	270.552	-1.22694e+06	37.0526	147.115	-214.535	2618.58	-7.757	0	2.66735	3.27332	2.908	0.016529	0
6000	1240	100.001	0.914727	0.929602	269.027	-1.22924e+06	36.9314	146.321	-212.396	2591.31	-7.863	0	2.66441	3.27987	3.005	0.0170281	0
6000	1230	99.9992	0.880351	0.899647	267.206	-1.23196e+06	36.7842	145.152	-208.549	2546.73	-7.97	0	2.66022	3.24126	3.114	0.017998	0
6000	1220	99.9949	0.780362	0.805443	263.909	-1.23682e+06	36.5411	142.07	-194.766	2402.6	-8.079	0	2.65129	3.08928	3.256	0.0221675	0
6000	1210	99.9909	0.699595	0.728682	261.073	-1.24097e+06	36.341	139.587	-183.605	2286.38	-8.19	0	2.64163	3.04645	3.4	0.0267124	0
6000	1200	99.9872	0.632951	0.664899	258.591	-1.24457e+06	36.1728	134.136	-174.371	2190.5	-8.302	0	2.63134	3.02768	3.546	0.0316276	0
6000	1190	99.9835	0.57705	0.611082	256.371	-1.24776e+06	36.0292	132.609	-166.601	2109.94	-8.415	0	2.62052	3.0179	3.694	0.0369045	0
6000	1180	99.98	0.529602	0.565171	254.351	-1.25065e+06	35.9053	131.311	-159.984	2041.35	-8.53	0	2.60931	3.01232	3.844	0.0425233	0
6000	1170	99.9766	0.488969	0.52567	252.492	-1.25328e+06	35.7973	130.195	-154.298	1982.33	-8.646	0	2.59786	3.00895	3.996	0.0484555	0
6000	1160	99.9733	0.453925	0.491455	250.763	-1.2557e+06	35.7025	129.226	-149.377	1931.08	-8.765	0	2.58634	3.00682	4.148	0.0546657	0
6000	1150	99.9701	0.423525	0.461649	249.143	-1.25796e+06	35.6188	128.378	-145.091	1886.23	-8.885	0	2.57489	3.00542	4.301	0.0611138	0
6000	1140	99.967	0.397018	0.435552	247.612	-1.26008e+06	35.5444	127.629	-141.338	1846.7	-9.006	0	2.56363	3.00446	4.453	0.0677575	0
6000	1130	99.964	0.373794	0.412593	246.157	-1.26207e+06	35.4778	126.963	-138.037	1811.63	-9.129	0	2.55268	3.00376	4.605	0.0745555	0
6000	1120	99.9611	0.353351	0.392302	244.765	-1.26397e+06	35.418	126.367	-135.119	1780.3	-9.254	0	2.54211	3.00323	4.756	0.0814686	0
6000	1110	99.9583	0.335276	0.374286	243.426	-1.26578e+06	35.3638	125.828	-132.528	1752.14	-9.381	0	2.53197	3.00279	4.905	0.0884616	0
6000	1100	99.9556	0.319221	0.358218	242.131	-1.26751e+06	35.3145	125.337	-130.216	1726.67	-9.51	0	2.5223	3.00243	5.054	0.0955035	0
6000	1090	99.9531	0.304898	0.343826	240.875	-1.26919e+06	35.2694	124.889	-128.146	1703.48	-9.64	0	2.51313	3.00211	5.2	0.102568	0
6000	1080	99.9507	0.29219	0.331024	239.644	-1.27082e+06	35.2268	124.474	-126.325	1682.66	-9.773	0	2.50449	3.00206	5.346	0.109537	0
6000	1070	99.9486	0.280825	0.319542	238.437	-1.27241e+06	35.1866	124.088	-124.706	1663.72	-9.907	0	2.49636	3.00215	5.492	0.11642	0
6000	1060	99.9465	0.270562	0.309133	237.253	-1.27396e+06	35.1492	123.728	-123.241	1646.17	-10.044	0	2.48871	3.00224	5.637	0.123256	0
6000	1050	99.9446	0.26126	0.299662	236.086	-1.27547e+06	35.1142	123.389	-121.91	1629.84	-10.183	0	2.48152	3.00235	5.78	0.130032	0
6000	1040	99.9427	0.2528	0.291017	234.936	-1.27696e+06	35.0812	123.07	-120.698	1614.57	-10.323	0	2.47478	3.00246	5.922	0.136739	0
6000	1030	99.9409	0.24508	0.283098	233.797	-1.27841e+06	35.05	122.917	-119.607	1604.66	-10.466	0	2.46846	3.00259	6.063	0.14337	0
6000	1020	99.9392	0.238014	0.275824	232.669	-1.27985e+06	35.0204	122.632	-118.592	1591.22	-10.611	0	2.46255	3.00274	6.203	0.14992	0
6000	1010	99.9379	0.231608	0.269101	231.257	-1.28165e+06	34.9731	122.472	-117.665	1589.6	-10.758	0	2.45943	3.00416	6.316	0.156473	0
6000	1000	99.9364	0.225549	0.262789	229.917	-1.28333e+06	34.9299	122.306	-116.8	1586.57	-10.908	0	2.45561	3.00558	6.437	0.163042	0
6000	990	99.9348	0.219714	0.256763	228.795	-1.28473e+06	34.903	122.055	-115.943	1575.08	-11.06	0	2.45007	3.00594	6.577	0.169691	0
6000	980	99.9333	0.214343	0.251197	227.681	-1.2861e+06	34.8772	121.814	-115.154	1564.16	-11.214	0	2.44491	3.00631	6.715	0.176236	0
6000	970	99.9318	0.209386	0.246044	226.57	-1.28746e+06	34.8523	121.58	-114.427	1553.75	-11.371	0	2.4401	3.0067	6.853	0.182677	0
6000	960	99.9304	0.204804	0.241263	225.463	-1.28881e+06	34.8283	121.353	-113.754	1543.8	-11.531	0	2.43564	3.00711	6.99	0.189014	0
6000	950	99.929	0.200558	0.236819	224.358	-1.29014e+06	34.805	121.133	-113.131	1534.26	-11.693	0	2.4315	3.00753	7.126	0.19525	0
6000	940	99.9279	0.192676	0.22815	223.2	-1.29153e+06	34.7727	120.88	-111.412	1519.21	-11.857	0	2.42692	3.00582	7.206	0.207445	0
6000	930	99.927	0.179628	0.213468	221.967	-1.29301e+06	34.7278	120.579	-108.112	1496.3	-12.025	0	2.42129	3.00124	7.191	0.229929	0
6000	920	99.9261	0.167935	0.200268	220.751	-1.29445e+06	34.686	120.297	-105.111	1475.28	-12.195	0	2.41575	2.99735	7.173	0.253225	0
6000	910	99.9253	0.157388	0.188326	219.548	-1.29587e+06	34.647	120.03	-102.365	1455.89	-12.368	0	2.41031	2.99402	7.151	0.277283	0
6000	900	99.9231	0.147446	0.177994	218.088	-1.29755e+06	34.4372	119.593	-99.0789	1426.55	-12.544	0	2.40362	3.00943	7.12	0.302766	0
Title:	N1x_from	1350
Liquid	Composition:
Pressure	Temperature	mass	SiO2	TiO2	Al2O3	Fe2O3	Cr2O3	FeO	MgO	CaO	Na2O	K2O	H2O	MgO#
6000	1600	100.003	55.0382	0.109996	17.4094	1.02159	0.0999968	7.80132	6.68979	9.82969	1.43995	0.109996	0.449986	46.1648
6000	1600	100.003	55.0382	0.109996	17.4094	1.02159	0.0999968	7.80132	6.68979	9.82969	1.43995	0.109996	0.449986	46.1648
6000	1590	100.003	55.0383	0.109997	17.4095	1.02042	0.0999969	7.80238	6.68979	9.8297	1.43996	0.109997	0.449986	46.1614
6000	1580	100.003	55.0384	0.109997	17.4095	1.01933	0.099997	7.80337	6.6898	9.82971	1.43996	0.109997	0.449987	46.1583
6000	1570	100.003	55.0384	0.109997	17.4095	1.01831	0.0999971	7.80429	6.68981	9.82972	1.43996	0.109997	0.449987	46.1554
6000	1560	100.003	55.0385	0.109997	17.4095	1.01738	0.0999972	7.80514	6.68982	9.82973	1.43996	0.109997	0.449988	46.1527
6000	1550	100.003	55.0385	0.109997	17.4095	1.01653	0.0999973	7.80591	6.68982	9.82974	1.43996	0.109997	0.449988	46.1503
6000	1540	100.003	55.0386	0.109997	17.4095	1.01577	0.0999974	7.80661	6.68983	9.82974	1.43996	0.109997	0.449988	46.1481
6000	1530	100.003	55.0386	0.109997	17.4096	1.01509	0.0999975	7.80722	6.68983	9.82975	1.43996	0.109997	0.449989	46.1461
6000	1520	100.002	55.0386	0.109997	17.4096	1.01449	0.0999975	7.80776	6.68983	9.82976	1.43996	0.109997	0.449989	46.1444
6000	1510	100.002	55.0387	0.109997	17.4096	1.01399	0.0999976	7.80822	6.68984	9.82976	1.43997	0.109997	0.449989	46.143
6000	1500	100.002	55.0387	0.109997	17.4096	1.01358	0.0999976	7.8086	6.68984	9.82977	1.43997	0.109997	0.449989	46.1418
6000	1490	100.002	55.0387	0.109997	17.4096	1.01326	0.0999976	7.80889	6.68984	9.82977	1.43997	0.109997	0.449989	46.1409
6000	1480	100.002	55.0387	0.109997	17.4096	1.01303	0.0999977	7.80909	6.68984	9.82977	1.43997	0.109997	0.44999	46.1402
6000	1470	100.002	55.0387	0.109997	17.4096	1.0129	0.0999977	7.80921	6.68985	9.82977	1.43997	0.109997	0.44999	46.1399
6000	1460	100.002	55.0387	0.109997	17.4096	1.01287	0.0999977	7.80924	6.68985	9.82977	1.43997	0.109997	0.44999	46.1398
6000	1450	100.002	55.0387	0.109997	17.4096	1.01295	0.0999977	7.80917	6.68984	9.82977	1.43997	0.109997	0.44999	46.14
6000	1440	100.002	55.0387	0.109997	17.4096	1.01312	0.0999977	7.80901	6.68984	9.82977	1.43997	0.109997	0.449989	46.1405
6000	1430	100.002	55.0387	0.109997	17.4096	1.01341	0.0999976	7.80875	6.68984	9.82977	1.43997	0.109997	0.449989	46.1413
6000	1420	100.002	55.0387	0.109997	17.4096	1.0138	0.0999976	7.80839	6.68984	9.82976	1.43997	0.109997	0.449989	46.1425
6000	1410	100.002	55.0386	0.109997	17.4096	1.0143	0.0999975	7.80793	6.68984	9.82976	1.43996	0.109997	0.449989	46.1439
6000	1400	100.003	55.0386	0.109997	17.4096	1.01492	0.0999975	7.80737	6.68983	9.82975	1.43996	0.109997	0.449989	46.1457
6000	1390	100.003	55.0386	0.109997	17.4095	1.01566	0.0999974	7.8067	6.68983	9.82974	1.43996	0.109997	0.449988	46.1478
6000	1380	100.003	55.0385	0.109997	17.4095	1.01652	0.0999973	7.80592	6.68982	9.82974	1.43996	0.109997	0.449988	46.1502
6000	1370	100.003	55.0385	0.109997	17.4095	1.0175	0.0999972	7.80503	6.68981	9.82973	1.43996	0.109997	0.449987	46.153
6000	1360	100.003	55.0384	0.109997	17.4095	1.01861	0.0999971	7.80402	6.68981	9.82972	1.43996	0.109997	0.449987	46.1563
6000	1350	100.003	55.0383	0.109997	17.4095	1.01985	0.099997	7.8029	6.6898	9.8297	1.43996	0.109997	0.449986	46.1598
6000	1340	100.003	55.0383	0.109997	17.4095	1.02122	0.0999969	7.80165	6.68979	9.82969	1.43995	0.109997	0.449986	46.1637
6000	1330	100.003	55.0382	0.109996	17.4094	1.02273	0.0999967	7.80028	6.68978	9.82968	1.43995	0.109996	0.449985	46.1681
6000	1320	100.003	55.0381	0.109996	17.4094	1.02438	0.0999965	7.79878	6.68977	9.82966	1.43995	0.109996	0.449984	46.1728
6000	1310	100.004	55.038	0.109996	17.4094	1.02618	0.0999964	7.79714	6.68976	9.82964	1.43995	0.109996	0.449984	46.178
6000	1300	100.004	55.0379	0.109996	17.4093	1.02813	0.0999962	7.79537	6.68974	9.82962	1.43994	0.109996	0.449983	46.1836
6000	1290	100.004	55.0378	0.109996	17.4093	1.03023	0.0999959	7.79347	6.68973	9.8296	1.43994	0.109996	0.449982	46.1896
6000	1280	99.3495	55.0532	0.110659	17.4993	1.03129	0.09306	7.76917	6.54697	9.88338	1.44928	0.11072	0.452946	45.7314
6000	1270	97.8588	55.08	0.112215	17.7123	1.03021	0.085995	7.71075	6.21966	10.0056	1.471	0.112407	0.459846	44.6481
6000	1260	96.4	55.1121	0.113784	17.9249	1.02789	0.0792734	7.64121	5.9022	10.125	1.49287	0.114108	0.466805	43.5799
6000	1250	93.6858	55.2629	0.116566	18.2739	1.00653	0.0726918	7.43987	5.53503	10.1625	1.53229	0.117414	0.480329	42.6595
6000	1240	91.4733	55.3742	0.118992	18.5838	0.99251	0.0665049	7.29295	5.1705	10.2217	1.56666	0.120254	0.491947	41.4853
6000	1230	88.0343	55.5936	0.123056	18.8477	0.978887	0.0613358	7.16547	4.7893	10.1994	1.60526	0.124835	0.511164	40.0618
6000	1220	78.0322	56.3992	0.137696	18.5521	0.98974	0.0615852	7.25435	4.32751	9.92311	1.63831	0.139694	0.576685	37.3646
6000	1210	69.9531	57.2132	0.152308	18.29	0.9898	0.0609864	7.25611	3.91858	9.66055	1.66059	0.154564	0.643288	35.0666
6000	1200	63.287	58.0369	0.166892	18.0548	0.980349	0.0599161	7.18023	3.55621	9.41066	1.67353	0.169472	0.711047	33.1228
6000	1190	57.6955	58.8699	0.181432	17.841	0.962637	0.0586408	7.0369	3.23495	9.17194	1.6782	0.184427	0.779957	31.4934
6000	1180	52.9497	59.7094	0.195881	17.6446	0.937925	0.0573308	6.83703	2.95023	8.94282	1.6755	0.199404	0.849864	30.1436
6000	1170	48.8855	60.5514	0.210176	17.4622	0.907503	0.0560903	6.59198	2.69794	8.72172	1.66617	0.21436	0.920519	29.0416
6000	1160	45.3804	61.3911	0.224249	17.2907	0.872651	0.0549783	6.31299	2.47427	8.50722	1.65092	0.229242	0.991617	28.1575
6000	1150	42.3399	62.2238	0.238028	17.1279	0.834591	0.0540235	6.01065	2.27575	8.29807	1.63041	0.24399	1.06283	27.4637
6000	1140	39.6887	63.045	0.251453	16.9715	0.794439	0.0532352	5.69435	2.09919	8.09325	1.60526	0.258549	1.13382	26.935
6000	1130	37.3659	63.8508	0.264469	16.8199	0.753165	0.0526108	5.37202	1.94176	7.89193	1.57608	0.272867	1.20431	26.5493
6000	1120	35.3214	64.6384	0.277036	16.672	0.71158	0.052141	5.05005	1.80091	7.69351	1.54346	0.286904	1.27402	26.287
6000	1110	33.5136	65.4053	0.289124	16.5268	0.670332	0.0518136	4.73339	1.67446	7.49753	1.50793	0.300626	1.34274	26.1314
6000	1100	31.9079	66.1501	0.300713	16.3835	0.629924	0.0516155	4.42563	1.56048	7.3037	1.46999	0.314012	1.41031	26.0683
6000	1090	30.4755	66.8719	0.311794	16.2418	0.590725	0.0515341	4.1293	1.45735	7.11182	1.4301	0.327045	1.47659	26.0863
6000	1080	29.2046	67.5647	0.321423	16.1218	0.552949	0.0514809	3.84919	1.3636	6.90581	1.38854	0.339623	1.54085	26.1587
6000	1070	28.0681	68.2305	0.329766	16.0154	0.516806	0.051481	3.5844	1.27808	6.69295	1.34558	0.351777	1.60324	26.2845
6000	1060	27.0418	68.873	0.337306	15.9105	0.482428	0.0515706	3.33348	1.19984	6.48272	1.30156	0.36356	1.66409	26.4671
6000	1050	26.1116	69.4925	0.344035	15.807	0.449858	0.051742	3.09655	1.12802	6.27519	1.25679	0.374978	1.72337	26.7014
6000	1040	25.2655	70.0897	0.34995	15.7048	0.419101	0.051989	2.87347	1.06187	6.07047	1.21152	0.386033	1.78108	26.9829
6000	1030	24.4935	70.6651	0.355049	15.6041	0.390133	0.0523069	2.66391	1.00079	5.86868	1.16596	0.396735	1.83722	27.3089
6000	1020	23.7869	71.2196	0.359333	15.5047	0.36291	0.0526925	2.46742	0.944238	5.66994	1.1203	0.40709	1.8918	27.6768
6000	1010	23.1464	71.6454	0.356184	15.3183	0.364105	0.0490944	2.46556	0.847083	5.51781	1.07577	0.41648	1.94415	25.5712
6000	1000	22.5405	72.1031	0.352428	15.1555	0.356814	0.0467591	2.4044	0.769122	5.35759	1.03193	0.42595	1.9964	24.2356
6000	990	21.9571	72.648	0.353258	15.0282	0.33013	0.0473974	2.20951	0.723005	5.18655	0.988651	0.435868	2.04945	24.6548
6000	980	21.42	73.1732	0.353247	14.9026	0.305147	0.0481064	2.02807	0.680268	5.01729	0.945792	0.445439	2.10084	25.1175
6000	970	20.9244	73.6795	0.352408	14.7786	0.281809	0.0488846	1.85946	0.640582	4.85003	0.903461	0.454672	2.1506	25.6228
6000	960	20.4661	74.1674	0.350758	14.6563	0.260044	0.0497315	1.70303	0.603665	4.68498	0.861756	0.463576	2.19876	26.1701
6000	950	20.0416	74.6377	0.34832	14.5357	0.239778	0.0506479	1.55811	0.569269	4.5223	0.820763	0.472159	2.24533	26.7592
6000	940	19.2537	74.9168	0.347912	14.4931	0.223278	0.0518501	1.43914	0.539985	4.36922	0.792579	0.488946	2.33721	27.284
6000	930	17.9497	74.9026	0.349783	14.5752	0.211321	0.0535618	1.35051	0.516773	4.22965	0.784022	0.519565	2.50701	27.6751
6000	920	16.781	74.8752	0.348855	14.6599	0.199877	0.0554953	1.26596	0.494776	4.09223	0.77553	0.550575	2.6816	28.1005
6000	910	15.7271	74.8338	0.345243	14.7475	0.188949	0.0576742	1.18548	0.473921	3.95713	0.767059	0.582012	2.86131	28.5598
6000	900	14.7333	74.8388	0.332102	14.8034	0.171564	0.0626584	1.06315	0.466836	3.79363	0.796411	0.61716	3.05431	30.5124
Title:	N1x_from	1350
liquid_0	thermodynamic	data	and	composition:
Pressure	Temperature	mass	S	H	V	Cp	viscosity	SiO2	TiO2	Al2O3	Fe2O3	Cr2O3	FeO	MgO	CaO	Na2O	K2O	H2O
6000	1600	100.003	303	-1.1723e+06	38.2648	149.514	1.43	55.0382	0.109996	17.4094	1.02159	0.0999968	7.80132	6.68979	9.82969	1.43995	0.109996	0.449986
6000	1600	100.003	303	-1.1723e+06	38.2648	149.514	1.43	55.0382	0.109996	17.4094	1.02159	0.0999968	7.80132	6.68979	9.82969	1.43995	0.109996	0.449986
6000	1590	100.003	302.2	-1.17379e+06	38.2376	149.509	1.462	55.0383	0.109997	17.4095	1.02042	0.0999969	7.80238	6.68979	9.8297	1.43996	0.109997	0.449986
6000	1580	100.003	301.395	-1.17529e+06	38.2105	149.504	1.493	55.0384	0.109997	17.4095	1.01933	0.099997	7.80337	6.6898	9.82971	1.43996	0.109997	0.449987
6000	1570	100.003	300.586	-1.17678e+06	38.1833	149.499	1.526	55.0384	0.109997	17.4095	1.01831	0.0999971	7.80429	6.68981	9.82972	1.43996	0.109997	0.449987
6000	1560	100.003	299.772	-1.17827e+06	38.1561	149.494	1.558	55.0385	0.109997	17.4095	1.01738	0.0999972	7.80514	6.68982	9.82973	1.43996	0.109997	0.449988
6000	1550	100.003	298.954	-1.17977e+06	38.129	149.489	1.591	55.0385	0.109997	17.4095	1.01653	0.0999973	7.80591	6.68982	9.82974	1.43996	0.109997	0.449988
6000	1540	100.003	298.132	-1.18126e+06	38.1019	149.484	1.624	55.0386	0.109997	17.4095	1.01577	0.0999974	7.80661	6.68983	9.82974	1.43996	0.109997	0.449988
6000	1530	100.003	297.305	-1.18276e+06	38.0747	149.479	1.658	55.0386	0.109997	17.4096	1.01509	0.0999975	7.80722	6.68983	9.82975	1.43996	0.109997	0.449989
6000	1520	100.002	296.473	-1.18425e+06	38.0476	149.475	1.691	55.0386	0.109997	17.4096	1.01449	0.0999975	7.80776	6.68983	9.82976	1.43996	0.109997	0.449989
6000	1510	100.002	295.637	-1.18574e+06	38.0205	149.47	1.726	55.0387	0.109997	17.4096	1.01399	0.0999976	7.80822	6.68984	9.82976	1.43997	0.109997	0.449989
6000	1500	100.002	294.797	-1.18724e+06	37.9934	149.466	1.76	55.0387	0.109997	17.4096	1.01358	0.0999976	7.8086	6.68984	9.82977	1.43997	0.109997	0.449989
6000	1490	100.002	293.951	-1.18873e+06	37.9663	149.461	1.796	55.0387	0.109997	17.4096	1.01326	0.0999976	7.80889	6.68984	9.82977	1.43997	0.109997	0.449989
6000	1480	100.002	293.101	-1.19023e+06	37.9392	149.457	1.831	55.0387	0.109997	17.4096	1.01303	0.0999977	7.80909	6.68984	9.82977	1.43997	0.109997	0.44999
6000	1470	100.002	292.246	-1.19172e+06	37.9122	149.453	1.867	55.0387	0.109997	17.4096	1.0129	0.0999977	7.80921	6.68985	9.82977	1.43997	0.109997	0.44999
6000	1460	100.002	291.386	-1.19321e+06	37.8851	149.448	1.903	55.0387	0.109997	17.4096	1.01287	0.0999977	7.80924	6.68985	9.82977	1.43997	0.109997	0.44999
6000	1450	100.002	290.521	-1.19471e+06	37.858	149.444	1.94	55.0387	0.109997	17.4096	1.01295	0.0999977	7.80917	6.68984	9.82977	1.43997	0.109997	0.44999
6000	1440	100.002	289.652	-1.1962e+06	37.831	149.44	1.977	55.0387	0.109997	17.4096	1.01312	0.0999977	7.80901	6.68984	9.82977	1.43997	0.109997	0.449989
6000	1430	100.002	288.777	-1.1977e+06	37.804	149.437	2.015	55.0387	0.109997	17.4096	1.01341	0.0999976	7.80875	6.68984	9.82977	1.43997	0.109997	0.449989
6000	1420	100.002	287.897	-1.19919e+06	37.777	149.433	2.053	55.0387	0.109997	17.4096	1.0138	0.0999976	7.80839	6.68984	9.82976	1.43997	0.109997	0.449989
6000	1410	100.002	287.012	-1.20069e+06	37.75	149.429	2.091	55.0386	0.109997	17.4096	1.0143	0.0999975	7.80793	6.68984	9.82976	1.43996	0.109997	0.449989
6000	1400	100.003	286.122	-1.20218e+06	37.723	149.425	2.13	55.0386	0.109997	17.4096	1.01492	0.0999975	7.80737	6.68983	9.82975	1.43996	0.109997	0.449989
6000	1390	100.003	285.226	-1.20368e+06	37.696	149.422	2.17	55.0386	0.109997	17.4095	1.01566	0.0999974	7.8067	6.68983	9.82974	1.43996	0.109997	0.449988
6000	1380	100.003	284.325	-1.20517e+06	37.669	149.418	2.209	55.0385	0.109997	17.4095	1.01652	0.0999973	7.80592	6.68982	9.82974	1.43996	0.109997	0.449988
6000	1370	100.003	283.419	-1.20667e+06	37.6421	149.415	2.25	55.0385	0.109997	17.4095	1.0175	0.0999972	7.80503	6.68981	9.82973	1.43996	0.109997	0.449987
6000	1360	100.003	282.507	-1.20817e+06	37.6151	149.412	2.291	55.0384	0.109997	17.4095	1.01861	0.0999971	7.80402	6.68981	9.82972	1.43996	0.109997	0.449987
6000	1350	100.003	281.59	-1.20966e+06	37.5882	149.409	2.332	55.0383	0.109997	17.4095	1.01985	0.099997	7.8029	6.6898	9.8297	1.43996	0.109997	0.449986
6000	1340	100.003	280.667	-1.21116e+06	37.5613	149.406	2.374	55.0383	0.109997	17.4095	1.02122	0.0999969	7.80165	6.68979	9.82969	1.43995	0.109997	0.449986
6000	1330	100.003	279.738	-1.21265e+06	37.5344	149.403	2.416	55.0382	0.109996	17.4094	1.02273	0.0999967	7.80028	6.68978	9.82968	1.43995	0.109996	0.449985
6000	1320	100.003	278.803	-1.21415e+06	37.5075	149.4	2.459	55.0381	0.109996	17.4094	1.02438	0.0999965	7.79878	6.68977	9.82966	1.43995	0.109996	0.449984
6000	1310	100.004	277.863	-1.21565e+06	37.4807	149.397	2.503	55.038	0.109996	17.4094	1.02618	0.0999964	7.79714	6.68976	9.82964	1.43995	0.109996	0.449984
6000	1300	100.004	276.917	-1.21714e+06	37.4538	149.394	2.547	55.0379	0.109996	17.4093	1.02813	0.0999962	7.79537	6.68974	9.82962	1.43994	0.109996	0.449983
6000	1290	100.004	275.965	-1.21864e+06	37.427	149.392	2.591	55.0378	0.109996	17.4093	1.03023	0.0999959	7.79347	6.68973	9.8296	1.43994	0.109996	0.449982
6000	1280	99.3495	273.211	-1.21237e+06	37.1708	148.322	2.65	55.0532	0.110659	17.4993	1.03129	0.09306	7.76917	6.54697	9.88338	1.44928	0.11072	0.452946
6000	1270	97.8588	268.178	-1.19614e+06	36.6212	145.897	2.727	55.08	0.112215	17.7123	1.03021	0.085995	7.71075	6.21966	10.0056	1.471	0.112407	0.459846
6000	1260	96.4	263.26	-1.18038e+06	36.0851	143.537	2.806	55.1121	0.113784	17.9249	1.02789	0.0792734	7.64121	5.9022	10.125	1.49287	0.114108	0.466805
6000	1250	93.6858	255.041	-1.15089e+06	35.1232	139.328	2.908	55.2629	0.116566	18.2739	1.00653	0.0726918	7.43987	5.53503	10.1625	1.53229	0.117414	0.480329
6000	1240	91.4733	248.19	-1.1267e+06	34.3315	135.856	3.005	55.3742	0.118992	18.5838	0.99251	0.0665049	7.29295	5.1705	10.2217	1.56666	0.120254	0.491947
6000	1230	88.0343	238.101	-1.08711e+06	33.0928	130.531	3.114	55.5936	0.123056	18.8477	0.978887	0.0613358	7.16547	4.7893	10.1994	1.60526	0.124835	0.511164
6000	1220	78.0322	210.552	-963882	29.4318	115.257	3.256	56.3992	0.137696	18.5521	0.98974	0.0615852	7.25435	4.32751	9.92311	1.63831	0.139694	0.576685
6000	1210	69.9531	188.317	-865121	26.481	102.985	3.4	57.2132	0.152308	18.29	0.9898	0.0609864	7.25611	3.91858	9.66055	1.66059	0.154564	0.643288
6000	1200	63.287	170.002	-784215	24.0512	89.5067	3.546	58.0369	0.166892	18.0548	0.980349	0.0599161	7.18023	3.55621	9.41066	1.67353	0.169472	0.711047
6000	1190	57.6955	154.659	-716807	22.0168	81.2872	3.694	58.8699	0.181432	17.841	0.962637	0.0586408	7.0369	3.23495	9.17194	1.6782	0.184427	0.779957
6000	1180	52.9497	141.646	-659946	20.2926	74.3437	3.844	59.7094	0.195881	17.6446	0.937925	0.0573308	6.83703	2.95023	8.94282	1.6755	0.199404	0.849864
6000	1170	48.8855	130.508	-611511	18.8176	68.4228	3.996	60.5514	0.210176	17.4622	0.907503	0.0560903	6.59198	2.69794	8.72172	1.66617	0.21436	0.920519
6000	1160	45.3804	120.903	-569923	17.5462	63.3354	4.148	61.3911	0.224249	17.2907	0.872651	0.0549783	6.31299	2.47427	8.50722	1.65092	0.229242	0.991617
6000	1150	42.3399	112.569	-533973	16.4434	58.9363	4.301	62.2238	0.238028	17.1279	0.834591	0.0540235	6.01065	2.27575	8.29807	1.63041	0.24399	1.06283
6000	1140	39.6887	105.298	-502706	15.4814	55.1108	4.453	63.045	0.251453	16.9715	0.794439	0.0532352	5.69435	2.09919	8.09325	1.60526	0.258549	1.13382
6000	1130	37.3659	98.9221	-475361	14.6379	51.7664	4.605	63.8508	0.264469	16.8199	0.753165	0.0526108	5.37202	1.94176	7.89193	1.57608	0.272867	1.20431
6000	1120	35.3214	93.3021	-451317	13.8945	48.8275	4.756	64.6384	0.277036	16.672	0.71158	0.052141	5.05005	1.80091	7.69351	1.54346	0.286904	1.27402
6000	1110	33.5136	88.3242	-430065	13.2362	46.2323	4.905	65.4053	0.289124	16.5268	0.670332	0.0518136	4.73339	1.67446	7.49753	1.50793	0.300626	1.34274
6000	1100	31.9079	83.8937	-411188	12.6503	43.9293	5.054	66.1501	0.300713	16.3835	0.629924	0.0516155	4.42563	1.56048	7.3037	1.46999	0.314012	1.41031
6000	1090	30.4755	79.9317	-394338	12.1265	41.8758	5.2	66.8719	0.311794	16.2418	0.590725	0.0515341	4.1293	1.45735	7.11182	1.4301	0.327045	1.47659
6000	1080	29.2046	76.4032	-379398	11.6609	40.0532	5.346	67.5647	0.321423	16.1218	0.552949	0.0514809	3.84919	1.3636	6.90581	1.38854	0.339623	1.54085
6000	1070	28.0681	73.236	-366041	11.2436	38.4228	5.492	68.2305	0.329766	16.0154	0.516806	0.051481	3.5844	1.27808	6.69295	1.34558	0.351777	1.60324
6000	1060	27.0418	70.3655	-353966	10.8658	36.9501	5.637	68.873	0.337306	15.9105	0.482428	0.0515706	3.33348	1.19984	6.48272	1.30156	0.36356	1.66409
6000	1050	26.1116	67.7537	-343009	10.5224	35.6146	5.78	69.4925	0.344035	15.807	0.449858	0.051742	3.09655	1.12802	6.27519	1.25679	0.374978	1.72337
6000	1040	25.2655	65.3683	-333032	10.2092	34.3992	5.922	70.0897	0.34995	15.7048	0.419101	0.051989	2.87347	1.06187	6.07047	1.21152	0.386033	1.78108
6000	1030	24.4935	63.1818	-323917	9.9226	33.2891	6.063	70.6651	0.355049	15.6041	0.390133	0.0523069	2.66391	1.00079	5.86868	1.16596	0.396735	1.83722
6000	1020	23.7869	61.1708	-315563	9.65946	32.2719	6.203	71.2196	0.359333	15.5047	0.36291	0.0526925	2.46742	0.944238	5.66994	1.1203	0.40709	1.8918
6000	1010	23.1464	59.3296	-307427	9.41129	31.3306	6.316	71.6454	0.356184	15.3183	0.364105	0.0490944	2.46556	0.847083	5.51781	1.07577	0.41648	1.94415
6000	1000	22.5405	57.5884	-299908	9.17921	30.4464	6.437	72.1031	0.352428	15.1555	0.356814	0.0467591	2.4044	0.769122	5.35759	1.03193	0.42595	1.9964
6000	990	21.9571	55.9175	-293033	8.96183	29.6067	6.577	72.648	0.353258	15.0282	0.33013	0.0473974	2.20951	0.723005	5.18655	0.988651	0.435868	2.04945
6000	980	21.42	54.3697	-286696	8.76106	28.8322	6.715	73.1732	0.353247	14.9026	0.305147	0.0481064	2.02807	0.680268	5.01729	0.945792	0.445439	2.10084
6000	970	20.9244	52.9321	-280840	8.5752	28.1159	6.853	73.6795	0.352408	14.7786	0.281809	0.0488846	1.85946	0.640582	4.85003	0.903461	0.454672	2.1506
6000	960	20.4661	51.5935	-275419	8.40277	27.452	6.99	74.1674	0.350758	14.6563	0.260044	0.0497315	1.70303	0.603665	4.68498	0.861756	0.463576	2.19876
6000	950	20.0416	50.344	-270391	8.24247	26.8354	7.126	74.6377	0.34832	14.5357	0.239778	0.0506479	1.55811	0.569269	4.5223	0.820763	0.472159	2.24533
6000	940	19.2537	48.2651	-260329	7.93339	25.7555	7.206	74.9168	0.347912	14.4931	0.223278	0.0518501	1.43914	0.539985	4.36922	0.792579	0.488946	2.33721
6000	930	17.9497	45.0172	-243118	7.41327	24.0193	7.191	74.9026	0.349783	14.5752	0.211321	0.0535618	1.35051	0.516773	4.22965	0.784022	0.519565	2.50701
6000	920	16.781	42.1084	-227674	6.9465	22.4639	7.173	74.8752	0.348855	14.6599	0.199877	0.0554953	1.26596	0.494776	4.09223	0.77553	0.550575	2.6816
6000	910	15.7271	39.4868	-213727	6.52492	21.0617	7.151	74.8338	0.345243	14.7475	0.188949	0.0576742	1.18548	0.473921	3.95713	0.767059	0.582012	2.86131
6000	900	14.7333	37.0325	-200609	6.12962	19.7415	7.12	74.8388	0.332102	14.8034	0.171564	0.0626584	1.06315	0.466836	3.79363	0.796411	0.61716	3.05431
garnet_0	thermodynamic	data	and	composition:
Pressure	Temperature	mass	S	H	V	Cp	formula	SiO2	TiO2	Al2O3	Fe2O3	Cr2O3	FeO	MgO	CaO	Na2O	K2O	H2O
6000	900	3.47251	7.0061	-40484.7	0.897501	3.82702	(Ca0.19Fe''0.51Mg0.30)3Al2Si3O12	39.1831	0	22.1642	0	0	23.7145	7.97908	6.95909	0	0	0
quartz	thermodynamic	data	and	composition:
Pressure	Temperature	mass	S	H	V	Cp	formula
6000	940	0.284839	0.615351	-3963.52	0.111522	0.336475	SiO2
6000	930	0.974693	2.09614	-13574.3	0.381618	1.15038	SiO2
6000	920	1.59851	3.42197	-22280.9	0.62586	1.88496	SiO2
6000	910	2.16639	4.61615	-30221.8	0.848199	2.55229	SiO2
6000	900	3.12284	6.62294	-43601.3	1.22267	3.6757	SiO2
feldspar_0	thermodynamic	data	and	composition:
Pressure	Temperature	mass	S	H	V	Cp	formula	SiO2	TiO2	Al2O3	Fe2O3	Cr2O3	FeO	MgO	CaO	Na2O	K2O	H2O
6000	1230	0.755668	1.86025	-10249.5	0.280702	0.932088	K0.00Na0.19Ca0.81Al1.81Si2.19O8	47.8684	0	33.4973	0	0	0	0	16.4662	2.15457	0.0135569	0
6000	1220	6.53062	16.0329	-88645.5	2.42671	8.04897	K0.00Na0.20Ca0.80Al1.80Si2.20O8	48.0652	0	33.3643	0	0	0	0	16.3106	2.24466	0.015221	0
6000	1210	11.1619	27.3259	-151628	4.14882	13.746	K0.00Na0.21Ca0.79Al1.79Si2.21O8	48.2419	0	33.2449	0	0	0	0	16.1708	2.32546	0.016821	0
6000	1200	14.963	36.5252	-203424	5.56294	18.4119	K0.00Na0.21Ca0.79Al1.79Si2.21O8	48.4009	0	33.1375	0	0	0	0	16.0451	2.39811	0.0183517	0
6000	1190	18.1414	44.1517	-246831	6.74583	22.3042	K0.00Na0.22Ca0.78Al1.78Si2.22O8	48.5444	0	33.0406	0	0	0	0	15.9316	2.46361	0.0198109	0
6000	1180	20.8368	50.5567	-283734	7.74922	25.5962	K0.00Na0.22Ca0.78Al1.78Si2.22O8	48.6738	0	32.9531	0	0	0	0	15.8293	2.52267	0.0211952	0
6000	1170	23.1489	55.9907	-315475	8.60998	28.4115	K0.00Na0.23Ca0.77Al1.77Si2.23O8	48.7905	0	32.8742	0	0	0	0	15.737	2.57587	0.0225028	0
6000	1160	25.1511	60.6389	-343043	9.35534	30.8418	K0.00Na0.23Ca0.77Al1.77Si2.23O8	48.8956	0	32.8031	0	0	0	0	15.6538	2.62375	0.0237335	0
6000	1150	26.8993	64.6421	-367191	10.006	32.9557	K0.00Na0.24Ca0.76Al1.76Si2.24O8	48.9901	0	32.7392	0	0	0	0	15.579	2.66679	0.024889	0
6000	1140	28.4369	68.1097	-388505	10.5781	34.8074	K0.00Na0.24Ca0.76Al1.76Si2.24O8	49.0751	0	32.6817	0	0	0	0	15.5118	2.70547	0.0259715	0
6000	1130	29.7983	71.1287	-407447	11.0844	36.4396	K0.00Na0.24Ca0.76Al1.76Si2.24O8	49.1514	0	32.6301	0	0	0	0	15.4513	2.7402	0.0269841	0
6000	1120	31.0113	73.7687	-424390	11.5352	37.8867	K0.00Na0.25Ca0.75Al1.75Si2.25O8	49.2201	0	32.5836	0	0	0	0	15.397	2.7714	0.0279308	0
6000	1110	32.0982	76.0865	-439636	11.9388	39.1765	K0.00Na0.25Ca0.75Al1.75Si2.25O8	49.2818	0	32.5418	0	0	0	0	15.3481	2.79943	0.0288159	0
6000	1100	33.0774	78.1285	-453433	12.3022	40.3319	K0.00Na0.25Ca0.75Al1.75Si2.25O8	49.3373	0	32.5043	0	0	0	0	15.3042	2.82462	0.0296437	0
6000	1090	33.9641	79.9328	-465984	12.6308	41.3715	K0.00Na0.25Ca0.75Al1.75Si2.25O8	49.3873	0	32.4704	0	0	0	0	15.2646	2.84729	0.0304185	0
6000	1080	34.7354	81.4493	-476972	12.9165	42.2681	K0.00Na0.25Ca0.74Al1.74Si2.26O8	49.4367	0	32.437	0	0	0	0	15.2255	2.8697	0.0311343	0
6000	1070	35.4189	82.745	-486773	13.1694	43.0556	K0.00Na0.26Ca0.74Al1.74Si2.26O8	49.484	0	32.4049	0	0	0	0	15.188	2.89123	0.0317996	0
6000	1060	36.0442	83.8899	-495788	13.4005	43.7699	K0.00Na0.26Ca0.74Al1.74Si2.26O8	49.5274	0	32.3756	0	0	0	0	15.1536	2.91093	0.0324236	0
6000	1050	36.6182	84.9018	-504114	13.6123	44.4197	K0.00Na0.26Ca0.74Al1.74Si2.26O8	49.5672	0	32.3487	0	0	0	0	15.1222	2.92898	0.0330096	0
6000	1040	37.1468	85.7957	-511828	13.8071	45.0125	K0.00Na0.26Ca0.74Al1.74Si2.26O8	49.6037	0	32.324	0	0	0	0	15.0933	2.94554	0.0335605	0
6000	1030	37.6352	86.5834	-519001	13.9868	45.7048	K0.00Na0.26Ca0.74Al1.74Si2.26O8	49.6372	0	32.3013	0	0	0	0	15.0667	2.96075	0.0340789	0
6000	1020	38.0877	87.2768	-525692	14.1529	46.2053	K0.00Na0.26Ca0.73Al1.73Si2.27O8	49.6681	0	32.2803	0	0	0	0	15.0422	2.97475	0.0345675	0
6000	1010	38.7725	88.4806	-535614	14.404	46.9836	K0.00Na0.26Ca0.74Al1.74Si2.26O8	49.666	0	32.2817	0	0	0	0	15.0438	2.97347	0.0350766	0
6000	1000	39.3462	89.4185	-544013	14.614	47.6254	K0.00Na0.26Ca0.73Al1.73Si2.27O8	49.6713	0	32.278	0	0	0	0	15.0396	2.97563	0.0355527	0
6000	990	39.7343	89.9275	-549851	14.7556	48.0418	K0.00Na0.26Ca0.73Al1.73Si2.27O8	49.6924	0	32.2637	0	0	0	0	15.0228	2.98516	0.0359793	0
6000	980	40.094	90.3623	-555306	14.8867	48.4223	K0.00Na0.26Ca0.73Al1.73Si2.27O8	49.7121	0	32.2503	0	0	0	0	15.0072	2.99402	0.0363823	0
6000	970	40.4283	90.73	-560416	15.0082	48.7705	K0.00Na0.27Ca0.73Al1.73Si2.27O8	49.7304	0	32.2379	0	0	0	0	14.9927	3.00226	0.0367634	0
6000	960	40.7394	91.0366	-565213	15.121	49.0895	K0.00Na0.27Ca0.73Al1.73Si2.27O8	49.7474	0	32.2263	0	0	0	0	14.9792	3.00993	0.037124	0
6000	950	41.0296	91.2873	-569726	15.2259	49.3818	K0.00Na0.27Ca0.73Al1.73Si2.27O8	49.7632	0	32.2156	0	0	0	0	14.9666	3.01705	0.0374653	0
6000	940	41.3982	91.6998	-575340	15.3594	49.7663	K0.00Na0.27Ca0.73Al1.73Si2.27O8	49.7664	0	32.2133	0	0	0	0	14.964	3.01803	0.0383103	0
6000	930	41.8752	92.3359	-582473	15.5323	50.2782	K0.00Na0.27Ca0.73Al1.73Si2.27O8	49.7524	0	32.2223	0	0	0	0	14.9747	3.01057	0.0399755	0
6000	920	42.298	92.8412	-588863	15.6851	50.7235	K0.00Na0.27Ca0.73Al1.73Si2.27O8	49.7405	0	32.23	0	0	0	0	14.9838	3.00406	0.0416277	0
6000	910	42.6749	93.2352	-594622	15.8209	51.1125	K0.00Na0.27Ca0.73Al1.73Si2.27O8	49.7302	0	32.2366	0	0	0	0	14.9916	2.99833	0.0432727	0
6000	900	41.0894	89.4273	-572922	15.2403	49.1722	K0.00Na0.28Ca0.72Al1.72Si2.28O8	49.9845	0	32.0646	0	0	0	0	14.7904	3.11411	0.0464159	0
spinel_0	thermodynamic	data	and	composition:
Pressure	Temperature	mass	S	H	V	Cp	formula	SiO2	TiO2	Al2O3	Fe2O3	Cr2O3	FeO	MgO	CaO	Na2O	K2O	H2O
6000	1280	0.020615	0.046177	-176.329	0.004818	0.021997	Fe''0.43Mg0.57Fe'''0.21Al0.89Cr0.89Ti0.00O4	0	0.0737779	24.7535	9.30559	36.6003	16.7494	12.5174	0	0	0	0
6000	1270	0.044534	0.099646	-382.465	0.010412	0.04755	Fe''0.44Mg0.56Fe'''0.22Al0.92Cr0.86Ti0.00O4	0	0.0753314	25.4185	9.46266	35.5827	17.1133	12.3475	0	0	0	0
6000	1260	0.068277	0.152614	-589.024	0.015973	0.072964	Fe''0.45Mg0.56Fe'''0.22Al0.94Cr0.83Ti0.00O4	0	0.0768234	26.1197	9.60953	34.5365	17.4737	12.1837	0	0	0	0
6000	1250	0.095585	0.213549	-831.359	0.022401	0.102375	Fe''0.45Mg0.55Fe'''0.22Al0.97Cr0.80Ti0.00O4	0	0.0785093	27.0642	9.63209	33.3715	17.7573	12.0963	0	0	0	0
6000	1240	0.121506	0.27121	-1062.96	0.028502	0.130308	Fe''0.46Mg0.54Fe'''0.22Al1.00Cr0.77Ti0.00O4	0	0.080124	27.9023	9.70836	32.2335	18.1483	11.9274	0	0	0	0
6000	1230	0.146667	0.326663	-1283.12	0.034367	0.157133	Fe''0.48Mg0.53Fe'''0.23Al1.02Cr0.75Ti0.00O4	0	0.0842226	28.3661	9.86391	31.366	18.712	11.6079	0	0	0	0
6000	1220	0.157921	0.347531	-1317.05	0.036371	0.165836	Fe''0.53Mg0.47Fe'''0.25Al0.94Cr0.81Ti0.00O4	0	0.108313	25.589	10.7717	32.8923	20.4394	10.1992	0	0	0	0
6000	1210	0.168374	0.366597	-1347.81	0.038221	0.17379	Fe''0.58Mg0.42Fe'''0.27Al0.87Cr0.85Ti0.00O4	0	0.135076	23.3401	11.5451	34.054	21.9106	9.01522	0	0	0	0
6000	1200	0.177638	0.383142	-1374.42	0.039849	0.180712	Fe''0.62Mg0.38Fe'''0.29Al0.81Cr0.89Ti0.00O4	0	0.16385	21.5451	12.1725	34.948	23.1176	8.05301	0	0	0	0
6000	1190	0.185525	0.396822	-1395.97	0.041218	0.186458	Fe''0.65Mg0.35Fe'''0.31Al0.77Cr0.91Ti0.00O4	0	0.194171	20.1027	12.6641	35.6647	24.0952	7.27916	0	0	0	0
6000	1180	0.192009	0.407605	-1412.1	0.042322	0.191011	Fe''0.68Mg0.32Fe'''0.32Al0.73Cr0.94Ti0.01O4	0	0.225673	18.9239	13.0367	36.2709	24.8874	6.65537	0	0	0	0
6000	1170	0.197164	0.415656	-1422.9	0.043173	0.194436	Fe''0.70Mg0.30Fe'''0.33Al0.70Cr0.96Ti0.01O4	0	0.258022	17.9407	13.3069	36.8121	25.5339	6.14838	0	0	0	0
6000	1160	0.201116	0.421251	-1428.84	0.043795	0.196847	Fe''0.72Mg0.28Fe'''0.34Al0.67Cr0.98Ti0.01O4	0	0.290882	17.1042	13.4894	37.317	26.0665	5.73205	0	0	0	0
6000	1150	0.20402	0.424718	-1430.55	0.044217	0.198379	Fe''0.74Mg0.27Fe'''0.34Al0.64Cr1.00Ti0.01O4	0	0.323926	16.3796	13.597	37.8034	26.5097	5.38643	0	0	0	0
6000	1140	0.206034	0.426392	-1428.74	0.044469	0.199172	Fe''0.75Mg0.25Fe'''0.34Al0.62Cr1.02Ti0.01O4	0	0.356845	15.7424	13.641	38.2809	26.8824	5.09642	0	0	0	0
6000	1130	0.207307	0.42659	-1424.1	0.044582	0.199358	Fe''0.77Mg0.24Fe'''0.35Al0.60Cr1.03Ti0.01O4	0	0.389367	15.1746	13.6317	38.7548	27.1991	4.85047	0	0	0	0
6000	1120	0.207976	0.425595	-1417.25	0.044583	0.199056	Fe''0.78Mg0.23Fe'''0.35Al0.58Cr1.05Ti0.01O4	0	0.421266	14.6633	13.5778	39.2272	27.4709	4.6397	0	0	0	0
6000	1110	0.208157	0.423651	-1408.72	0.044493	0.198366	Fe''0.79Mg0.23Fe'''0.34Al0.57Cr1.06Ti0.01O4	0	0.452358	14.1983	13.487	39.6986	27.7064	4.45725	0	0	0	0
6000	1100	0.207949	0.420964	-1398.95	0.044333	0.197375	Fe''0.79Mg0.22Fe'''0.34Al0.55Cr1.08Ti0.01O4	0	0.482505	13.7723	13.3661	40.1688	27.9126	4.29774	0	0	0	0
6000	1090	0.207434	0.4177	-1388.28	0.044118	0.196151	Fe''0.80Mg0.21Fe'''0.34Al0.54Cr1.10Ti0.01O4	0	0.511606	13.3791	13.2207	40.6369	28.0947	4.15698	0	0	0	0
6000	1080	0.206947	0.414596	-1379.41	0.043924	0.19504	Fe''0.81Mg0.21Fe'''0.34Al0.53Cr1.11Ti0.01O4	0	0.538726	13.0508	13.0622	41.0565	28.2573	4.03458	0	0	0	0
6000	1070	0.206404	0.411446	-1371.31	0.043729	0.193936	Fe''0.81Mg0.20Fe'''0.33Al0.52Cr1.12Ti0.01O4	0	0.563809	12.7661	12.8923	41.448	28.4036	3.92621	0	0	0	0
6000	1060	0.205685	0.407976	-1362.7	0.043503	0.1927	Fe''0.82Mg0.20Fe'''0.33Al0.51Cr1.14Ti0.02O4	0	0.587186	12.5006	12.7102	41.8379	28.5361	3.82801	0	0	0	0
6000	1050	0.204826	0.404256	-1353.72	0.043253	0.191363	Fe''0.82Mg0.19Fe'''0.32Al0.50Cr1.15Ti0.02O4	0	0.608781	12.2519	12.5185	42.2258	28.6566	3.73833	0	0	0	0
6000	1040	0.203854	0.400341	-1344.48	0.042984	0.189945	Fe''0.83Mg0.19Fe'''0.32Al0.49Cr1.16Ti0.02O4	0	0.628533	12.0181	12.3193	42.6113	28.767	3.65586	0	0	0	0
6000	1030	0.202791	0.396275	-1335.05	0.0427	0.188466	Fe''0.83Mg0.18Fe'''0.31Al0.48Cr1.17Ti0.02O4	0	0.646388	11.7973	12.1142	42.9942	28.8684	3.57947	0	0	0	0
6000	1020	0.201654	0.392091	-1325.49	0.042404	0.186937	Fe''0.84Mg0.18Fe'''0.31Al0.47Cr1.18Ti0.02O4	0	0.662303	11.5881	11.9048	43.3744	28.9621	3.50827	0	0	0	0
6000	1010	0.206662	0.400244	-1347.18	0.043341	0.190741	Fe''0.85Mg0.17Fe'''0.32Al0.47Cr1.17Ti0.02O4	0	0.703749	11.4255	12.3442	42.8895	29.4331	3.20389	0	0	0	0
6000	1000	0.209685	0.404377	-1358.89	0.043882	0.192827	Fe''0.86Mg0.15Fe'''0.33Al0.46Cr1.17Ti0.02O4	0	0.733552	11.2613	12.5913	42.6641	29.7638	2.98611	0	0	0	0
6000	990	0.207423	0.397837	-1342.12	0.043347	0.190243	Fe''0.87Mg0.15Fe'''0.32Al0.45Cr1.19Ti0.02O4	0	0.737757	11.0121	12.3052	43.1934	29.8269	2.9246	0	0	0	0
6000	980	0.20515	0.391322	-1325.59	0.042814	0.187671	Fe''0.87Mg0.15Fe'''0.31Al0.44Cr1.20Ti0.02O4	0	0.739218	10.7726	12.016	43.7219	29.8835	2.86678	0	0	0	0
6000	970	0.202878	0.384852	-1309.33	0.042285	0.185119	Fe''0.87Mg0.15Fe'''0.31Al0.43Cr1.22Ti0.02O4	0	0.738026	10.5417	11.725	44.2489	29.9343	2.8121	0	0	0	0
6000	960	0.200613	0.378441	-1293.33	0.04176	0.182592	Fe''0.88Mg0.14Fe'''0.30Al0.42Cr1.24Ti0.02O4	0	0.734289	10.3186	11.4334	44.7737	29.98	2.76012	0	0	0	0
6000	950	0.198361	0.372096	-1277.6	0.041241	0.180093	Fe''0.88Mg0.14Fe'''0.29Al0.42Cr1.25Ti0.02O4	0	0.728123	10.1024	11.1422	45.2959	30.0209	2.71045	0	0	0	0
6000	940	0.197289	0.368219	-1270.84	0.040985	0.178759	Fe''0.88Mg0.14Fe'''0.29Al0.41Cr1.26Ti0.02O4	0	0.733548	9.97953	10.9195	45.6269	30.0681	2.67246	0	0	0	0
6000	930	0.19792	0.36786	-1277.06	0.041108	0.1791	Fe''0.88Mg0.14Fe'''0.28Al0.41Cr1.26Ti0.02O4	0	0.756554	9.99798	10.8003	45.6679	30.126	2.65128	0	0	0	0
6000	920	0.198319	0.367034	-1281.85	0.041182	0.179229	Fe''0.88Mg0.14Fe'''0.28Al0.41Cr1.27Ti0.02O4	0	0.773458	10.0161	10.6744	45.7279	30.1772	2.63094	0	0	0	0
6000	910	0.198508	0.365782	-1285.33	0.041213	0.179163	Fe''0.88Mg0.14Fe'''0.28Al0.41Cr1.27Ti0.02O4	0	0.784069	10.034	10.5424	45.8066	30.2217	2.61124	0	0	0	0
6000	900	0.19528	0.357786	-1268.71	0.04054	0.176043	Fe''0.88Mg0.14Fe'''0.27Al0.41Cr1.29Ti0.02O4	0	0.748412	9.92039	10.0999	46.4812	30.0641	2.68602	0	0	0	0
clinopyroxene_0	thermodynamic	data	and	composition:
Pressure	Temperature	mass	S	H	V	Cp	structure	formula	SiO2	TiO2	Al2O3	Fe2O3	Cr2O3	FeO	MgO	CaO	Na2O	K2O	H2O
6000	1250	6.22026	15.2975	-75214.6	1.90709	7.68453	cpx	Na0.01Ca0.19Fe''0.40Mg1.29Fe'''0.02Ti0.00Al0.18Si1.90O6	52.5136	0.0115693	4.24595	0.866145	0	13.3193	24.0006	4.97113	0.0717275	0	0
6000	1240	8.40583	20.5662	-101471	2.5714	10.3355	cpx	Na0.01Ca0.22Fe''0.41Mg1.25Fe'''0.02Ti0.00Al0.19Si1.89O6	52.1946	0.0125744	4.48404	0.906553	0	13.4618	23.1492	5.70887	0.0824131	0	0
6000	1230	11.0625	26.9179	-133316	3.37634	13.5318	cpx	Na0.01Ca0.26Fe''0.41Mg1.21Fe'''0.03Ti0.00Al0.20Si1.89O6	51.8581	0.0139683	4.72593	0.952636	0	13.5778	22.2079	6.56835	0.0952764	0	0
6000	1220	15.2742	36.9766	-182975	4.64626	18.5982	cpx	Na0.01Ca0.26Fe''0.44Mg1.18Fe'''0.03Ti0.00Al0.20Si1.89O6	51.6656	0.0155932	4.67503	0.980509	0	14.2909	21.5857	6.68839	0.0982024	0	0
6000	1210	18.7075	45.0631	-222872	5.67291	22.682	cpx	Na0.01Ca0.27Fe''0.46Mg1.15Fe'''0.03Ti0.00Al0.20Si1.89O6	51.4919	0.0172563	4.62642	1.00263	0	14.9607	21.0271	6.77358	0.100487	0	0
6000	1200	21.5595	51.6805	-255557	6.51875	26.0369	cpx	Na0.01Ca0.27Fe''0.48Mg1.13Fe'''0.03Ti0.00Al0.20Si1.89O6	51.3366	0.0189606	4.57825	1.01891	0	15.5858	20.5249	6.83432	0.10225	0	0
6000	1190	23.9612	57.1635	-282730	7.22537	28.8312	cpx	Na0.01Ca0.27Fe''0.50Mg1.10Fe'''0.03Ti0.00Al0.20Si1.89O6	51.1999	0.0207065	4.52923	1.0293	0	16.1651	20.0745	6.87774	0.103583	0	0
6000	1180	26.0016	61.7408	-305553	7.82113	31.18	cpx	Na0.01Ca0.27Fe''0.52Mg1.09Fe'''0.03Ti0.00Al0.20Si1.89O6	51.0815	0.0224918	4.47876	1.0339	0	16.6973	19.6722	6.90919	0.104561	0	0
6000	1170	27.7451	65.5779	-324869	8.32658	33.1661	cpx	Na0.01Ca0.28Fe''0.53Mg1.07Fe'''0.03Ti0.00Al0.19Si1.89O6	50.981	0.0243124	4.42662	1.03296	0	17.1824	19.315	6.93246	0.105246	0	0
6000	1160	29.2407	68.8003	-341310	8.7572	34.8523	cpx	Na0.01Ca0.28Fe''0.55Mg1.05Fe'''0.03Ti0.00Al0.19Si1.89O6	50.8972	0.0261624	4.37285	1.0269	0	17.6213	18.9997	6.95018	0.10569	0	0
6000	1150	30.5269	71.5068	-355368	9.12518	36.2877	cpx	Na0.01Ca0.28Fe''0.56Mg1.04Fe'''0.03Ti0.00Al0.19Si1.89O6	50.829	0.028035	4.31771	1.01624	0	18.0161	18.7227	6.96422	0.105939	0	0
6000	1140	31.6354	73.7776	-367437	9.44037	37.512	cpx	Na0.01Ca0.28Fe''0.57Mg1.03Fe'''0.03Ti0.00Al0.19Si1.90O6	50.775	0.0299236	4.26153	1.00158	0	18.3697	18.4804	6.97584	0.106032	0	0
6000	1130	32.5925	75.6795	-377841	9.71092	38.5581	cpx	Na0.01Ca0.28Fe''0.58Mg1.02Fe'''0.03Ti0.00Al0.19Si1.90O6	50.7334	0.0318218	4.20467	0.98355	0	18.6854	18.2692	6.9859	0.106	0	0
6000	1120	33.4205	77.2684	-386844	9.94366	39.4532	cpx	Na0.01Ca0.28Fe''0.59Mg1.01Fe'''0.03Ti0.00Al0.18Si1.90O6	50.7027	0.0337245	4.14752	0.962753	0	18.967	18.0855	6.99496	0.105872	0	0
6000	1110	34.1384	78.5913	-394668	10.1443	40.2204	cpx	Na0.01Ca0.28Fe''0.60Mg1.00Fe'''0.03Ti0.00Al0.18Si1.90O6	50.6814	0.0356272	4.09039	0.939762	0	19.2181	17.9257	7.00339	0.105671	0	0
6000	1100	34.7624	79.6882	-401495	10.3177	40.879	cpx	Na0.01Ca0.28Fe''0.61Mg0.99Fe'''0.03Ti0.00Al0.18Si1.90O6	50.668	0.0375267	4.03355	0.915084	0	19.4422	17.7869	7.01139	0.105416	0	0
6000	1090	35.3061	80.5923	-407478	10.4679	41.4451	cpx	Na0.01Ca0.28Fe''0.62Mg0.99Fe'''0.03Ti0.00Al0.18Si1.90O6	50.6613	0.0394208	3.97725	0.889162	0	19.6425	17.6662	7.0191	0.105122	0	0
6000	1080	35.2583	80.1526	-406436	10.4411	41.3246	cpx	Na0.01Ca0.28Fe''0.63Mg0.99Fe'''0.02Ti0.00Al0.17Si1.90O6	50.6576	0.0408173	3.92011	0.860941	0	19.9189	17.6031	6.89514	0.103327	0	0
6000	1070	34.912	79.0436	-401873	10.3254	40.86	cpx	Na0.01Ca0.27Fe''0.64Mg0.99Fe'''0.02Ti0.00Al0.17Si1.91O6	50.6563	0.0418617	3.86342	0.831564	0	20.2316	17.5739	6.70073	0.100732	0	0
6000	1060	34.5846	77.9834	-397604	10.2162	40.4206	cpx	Na0.01Ca0.26Fe''0.65Mg0.98Fe'''0.02Ti0.00Al0.17Si1.91O6	50.6579	0.0428246	3.80821	0.802153	0	20.5258	17.5518	6.51307	0.0982121	0	0
6000	1050	34.2749	76.9685	-393606	10.113	40.0044	cpx	Na0.01Ca0.26Fe''0.66Mg0.98Fe'''0.02Ti0.00Al0.17Si1.91O6	50.662	0.0437056	3.75448	0.772896	0	20.8035	17.5359	6.33175	0.0957701	0	0
6000	1040	33.9817	75.9955	-389856	10.0155	39.6096	cpx	Na0.01Ca0.25Fe''0.66Mg0.98Fe'''0.02Ti0.00Al0.16Si1.91O6	50.6681	0.0445043	3.70221	0.743942	0	21.0664	17.525	6.15638	0.0934064	0	0
6000	1030	33.704	75.0615	-386334	9.92312	39.2347	cpx	Na0.01Ca0.24Fe''0.67Mg0.98Fe'''0.02Ti0.00Al0.16Si1.91O6	50.6758	0.0452203	3.65136	0.715405	0	21.3161	17.5185	5.98659	0.0911194	0	0
6000	1020	33.4409	74.1638	-383024	9.8356	38.8783	cpx	Na0.01Ca0.24Fe''0.68Mg0.99Fe'''0.02Ti0.00Al0.16Si1.91O6	50.6847	0.0458532	3.60187	0.687373	0	21.5537	17.5155	5.82205	0.0889068	0	0
6000	1010	14.1694	31.233	-160792	4.1482	16.3815	cpx	Na0.01Ca0.23Fe''0.72Mg0.95Fe'''0.02Ti0.00Al0.16Si1.91O6	50.3935	0.0451019	3.63222	0.715056	0	22.615	16.8263	5.68532	0.0875222	0	0
6000	1000	12.4022	26.8231	-151077	3.71257	14.1721	cpx	Na0.02Ca0.74Fe''0.40Mg0.72Fe'''0.03Ti0.01Al0.20Si1.89O6	50.1389	0.196573	4.56448	1.02392	0	12.7237	12.7582	18.3433	0.25103	0	0
6000	990	12.333	26.5472	-150627	3.69243	14.0763	cpx	Na0.02Ca0.75Fe''0.39Mg0.71Fe'''0.03Ti0.01Al0.20Si1.89O6	50.1618	0.212095	4.547	0.996136	0	12.5129	12.6824	18.6333	0.254398	0	0
6000	980	12.2844	26.3176	-150413	3.67837	14.0049	cpx	Na0.02Ca0.76Fe''0.39Mg0.71Fe'''0.03Ti0.01Al0.20Si1.89O6	50.186	0.227784	4.52933	0.967559	0	12.3155	12.6204	18.896	0.257508	0	0
6000	970	12.2507	26.1213	-150372	3.66873	13.9512	cpx	Na0.02Ca0.77Fe''0.38Mg0.71Fe'''0.03Ti0.01Al0.20Si1.89O6	50.211	0.243674	4.51185	0.938515	0	12.1278	12.5695	19.1372	0.260441	0	0
6000	960	12.2283	25.9498	-150461	3.66241	13.9109	cpx	Na0.02Ca0.78Fe''0.38Mg0.70Fe'''0.03Ti0.01Al0.20Si1.89O6	50.2367	0.259779	4.4948	0.909234	0	11.947	12.528	19.3612	0.263249	0	0
6000	950	12.2145	25.797	-150652	3.65865	13.8809	cpx	Na0.02Ca0.79Fe''0.37Mg0.70Fe'''0.02Ti0.01Al0.20Si1.89O6	50.2629	0.276098	4.47832	0.879888	0	11.7716	12.4946	19.5706	0.265973	0	0
6000	940	12.1949	25.633	-150775	3.65303	13.8445	cpx	Na0.02Ca0.80Fe''0.36Mg0.70Fe'''0.02Ti0.01Al0.20Si1.89O6	50.2684	0.298519	4.48901	0.856753	0	11.5891	12.4586	19.7698	0.269897	0	0
6000	930	12.1601	25.4381	-150716	3.64258	13.7906	cpx	Na0.02Ca0.80Fe''0.36Mg0.70Fe'''0.02Ti0.01Al0.20Si1.89O6	50.2405	0.331181	4.5427	0.842938	0	11.3915	12.4139	19.9615	0.275889	0	0
6000	920	12.1288	25.2512	-150701	3.63323	13.7412	cpx	Na0.02Ca0.81Fe''0.35Mg0.69Fe'''0.02Ti0.01Al0.20Si1.89O6	50.2133	0.36464	4.59664	0.828337	0	11.1963	12.3756	20.1432	0.281971	0	0
6000	910	12.1009	25.0713	-150723	3.62486	13.6958	cpx	Na0.02Ca0.82Fe''0.35Mg0.69Fe'''0.02Ti0.01Al0.21Si1.88O6	50.1871	0.398579	4.65067	0.813013	0	11.0036	12.343	20.3159	0.288144	0	0
6000	900	12.8456	26.4952	-160911	3.85359	14.5469	cpx	Na0.02Ca0.83Fe''0.33Mg0.70Fe'''0.02Ti0.01Al0.21Si1.89O6	50.3108	0.421328	4.64641	0.764054	0	10.4695	12.5407	20.5476	0.299616	0	0
orthopyroxene_0	thermodynamic	data	and	composition:
Pressure	Temperature	mass	S	H	V	Cp	structure	formula	SiO2	TiO2	Al2O3	Fe2O3	Cr2O3	FeO	MgO	CaO	Na2O	K2O	H2O	MgO#
6000	1280	0.633941	1.58177	-7848.66	0.195776	0.804708	opx	Na0.00Ca0.07Fe''0.33Mg1.53Fe'''0.02Ti0.00Al0.13Si1.93O6	54.4077	0.00726641	3.06166	0.61956	0	11.2874	28.8725	1.7214	0.022499	0	0	71.8939
6000	1270	2.10024	5.21914	-25937.9	0.64732	2.65851	opx	Na0.00Ca0.07Fe''0.35Mg1.51Fe'''0.02Ti0.00Al0.13Si1.93O6	54.2505	0.00732286	3.12399	0.627467	0	11.654	28.4736	1.83946	0.0236347	0	0	70.9576
6000	1260	3.53476	8.74783	-43542.7	1.08728	4.4615	opx	Na0.00Ca0.08Fe''0.36Mg1.49Fe'''0.02Ti0.00Al0.13Si1.93O6	54.091	0.00736252	3.18589	0.634703	0	12.0257	28.063	1.96748	0.0248353	0	0	70.0023
6000	1010	14.561	32.0693	-165533	4.24203	17.1745	opx	Na0.00Ca0.07Fe''0.74Mg1.12Fe'''0.01Ti0.00Al0.12Si1.93O6	51.4604	0.0187262	2.72637	0.467589	0	23.5502	19.9967	1.75784	0.0221928	0	0	45.9199
6000	1000	25.4378	55.6821	-286976	7.38027	29.8693	opx	Na0.00Ca0.07Fe''0.77Mg1.09Fe'''0.01Ti0.00Al0.12Si1.93O6	51.2052	0.0182531	2.76752	0.478052	0	24.4464	19.3731	1.68999	0.0214949	0	0	44.2111
6000	990	25.703	56.0054	-289874	7.44979	30.1403	opx	Na0.00Ca0.07Fe''0.78Mg1.09Fe'''0.01Ti0.00Al0.12Si1.93O6	51.1895	0.0184679	2.75023	0.460485	0	24.6094	19.3015	1.64935	0.0210717	0	0	43.9561
6000	980	25.9297	56.2395	-292363	7.50828	30.3667	opx	Na0.00Ca0.07Fe''0.78Mg1.08Fe'''0.01Ti0.00Al0.12Si1.93O6	51.1756	0.0186509	2.73403	0.443171	0	24.7626	19.2369	1.60838	0.0206529	0	0	43.7207
6000	970	26.1255	56.4019	-294526	7.55795	30.5572	opx	Na0.00Ca0.06Fe''0.79Mg1.08Fe'''0.01Ti0.00Al0.12Si1.93O6	51.1632	0.0188005	2.71889	0.426158	0	24.9074	19.1782	1.56714	0.0202382	0	0	43.5022
6000	960	26.2959	56.5049	-296423	7.60036	30.7184	opx	Na0.00Ca0.06Fe''0.79Mg1.08Fe'''0.01Ti0.00Al0.12Si1.93O6	51.152	0.0189151	2.70483	0.409482	0	25.0448	19.1245	1.52568	0.0198273	0	0	43.2982
6000	950	26.4451	56.5581	-298097	7.63671	30.855	opx	Na0.00Ca0.06Fe''0.80Mg1.08Fe'''0.01Ti0.00Al0.12Si1.93O6	51.1416	0.0189939	2.69182	0.393169	0	25.1759	19.075	1.48409	0.0194202	0	0	43.1065
6000	940	26.5989	56.6184	-299856	7.67442	30.9979	opx	Na0.00Ca0.06Fe''0.80Mg1.07Fe'''0.01Ti0.00Al0.12Si1.93O6	51.1235	0.0194098	2.6945	0.379758	0	25.2949	19.0288	1.44004	0.0190753	0	0	42.9314
6000	930	26.7694	56.7118	-301849	7.71691	31.1617	opx	Na0.00Ca0.06Fe''0.80Mg1.07Fe'''0.01Ti0.00Al0.12Si1.93O6	51.0931	0.020344	2.72122	0.370383	0	25.3975	18.986	1.39258	0.018828	0	0	42.7772
6000	920	26.9214	56.7612	-303649	7.75415	31.3041	opx	Na0.00Ca0.05Fe''0.81Mg1.07Fe'''0.01Ti0.00Al0.12Si1.93O6	51.064	0.0211652	2.74827	0.360852	0	25.4947	18.9468	1.3457	0.0185827	0	0	42.6331
6000	910	27.0575	56.773	-305286	7.7869	31.4283	opx	Na0.00Ca0.05Fe''0.81Mg1.07Fe'''0.01Ti0.00Al0.12Si1.93O6	51.0359	0.0218622	2.77573	0.351208	0	25.5872	18.9103	1.2994	0.0183383	0	0	42.4974
6000	900	24.4642	51.1462	-277752	7.053	28.4537	opx	Na0.00Ca0.05Fe''0.79Mg1.09Fe'''0.01Ti0.00Al0.12Si1.93O6	51.2147	0.0224289	2.73028	0.324126	0	25.0855	19.3261	1.27808	0.0188197	0	0	43.5159
clinopyroxene_1	thermodynamic	data	and	composition:
Pressure	Temperature	mass	S	H	V	Cp	structure	formula	SiO2	TiO2	Al2O3	Fe2O3	Cr2O3	FeO	MgO	CaO	Na2O	K2O	H2O
6000	1080	0.545602	1.22448	-6632.93	0.164356	0.632821	cpx	Na0.02Ca0.69Fe''0.38Mg0.79Fe'''0.03Ti0.00Al0.21Si1.89O6	50.4088	0.11426	4.65639	1.11477	0	12.2616	14.0873	17.1277	0.2292	0	0
6000	1070	1.34321	3.00137	-16350.5	0.404485	1.55572	cpx	Na0.02Ca0.69Fe''0.38Mg0.78Fe'''0.03Ti0.00Al0.20Si1.89O6	50.4153	0.123777	4.62785	1.08999	0	12.2117	13.98	17.3196	0.2317	0	0
6000	1060	2.07026	4.60572	-25235.8	0.623235	2.39454	cpx	Na0.02Ca0.70Fe''0.38Mg0.78Fe'''0.03Ti0.00Al0.20Si1.89O6	50.4246	0.133708	4.60057	1.06435	0	12.1521	13.8841	17.5064	0.234132	0	0
6000	1050	2.73508	6.05804	-33388.9	0.823152	3.15937	cpx	Na0.02Ca0.71Fe''0.38Mg0.77Fe'''0.03Ti0.00Al0.20Si1.89O6	50.4361	0.144058	4.57463	1.03809	0	12.0841	13.7983	17.6882	0.236514	0	0
6000	1040	3.34474	7.37581	-40894.7	1.0064	3.85876	cpx	Na0.02Ca0.72Fe''0.38Mg0.77Fe'''0.03Ti0.00Al0.20Si1.89O6	50.4492	0.154831	4.55008	1.01142	0	12.0087	13.7214	17.8654	0.238863	0	0
6000	1030	3.90533	8.57395	-47825.6	1.17483	4.50001	cpx	Na0.02Ca0.72Fe''0.37Mg0.76Fe'''0.03Ti0.00Al0.20Si1.89O6	50.4637	0.166033	4.52692	0.984517	0	11.927	13.6524	18.0382	0.241193	0	0
6000	1020	4.42205	9.66527	-54243.7	1.33003	5.0894	cpx	Na0.02Ca0.73Fe''0.37Mg0.76Fe'''0.03Ti0.01Al0.20Si1.89O6	50.4792	0.177669	4.50515	0.957521	0	11.8398	13.5903	18.2068	0.243512	0	0
6000	1010	9.08205	19.7444	-110932	2.72422	10.4115	cpx	Na0.02Ca0.74Fe''0.39Mg0.73Fe'''0.03Ti0.01Al0.20Si1.89O6	50.2791	0.187012	4.54404	1.00048	0	12.3628	13.1185	18.2605	0.247495	0	0
Title:	N1x_from	1350
Phase	Masses:
Pressure	Temperature	mass	liquid_0	garnet_0	orthopyroxene_0	clinopyroxene_0	clinopyroxene_1	feldspar_0	quartz	spinel_0
6000	1600	100.003	100.003	0	0	0	0	0	0	0
6000	1600	100.003	100.003	0	0	0	0	0	0	0
6000	1590	100.003	100.003	0	0	0	0	0	0	0
6000	1580	100.003	100.003	0	0	0	0	0	0	0
6000	1570	100.003	100.003	0	0	0	0	0	0	0
6000	1560	100.003	100.003	0	0	0	0	0	0	0
6000	1550	100.003	100.003	0	0	0	0	0	0	0
6000	1540	100.003	100.003	0	0	0	0	0	0	0
6000	1530	100.003	100.003	0	0	0	0	0	0	0
6000	1520	100.002	100.002	0	0	0	0	0	0	0
6000	1510	100.002	100.002	0	0	0	0	0	0	0
6000	1500	100.002	100.002	0	0	0	0	0	0	0
6000	1490	100.002	100.002	0	0	0	0	0	0	0
6000	1480	100.002	100.002	0	0	0	0	0	0	0
6000	1470	100.002	100.002	0	0	0	0	0	0	0
6000	1460	100.002	100.002	0	0	0	0	0	0	0
6000	1450	100.002	100.002	0	0	0	0	0	0	0
6000	1440	100.002	100.002	0	0	0	0	0	0	0
6000	1430	100.002	100.002	0	0	0	0	0	0	0
6000	1420	100.002	100.002	0	0	0	0	0	0	0
6000	1410	100.002	100.002	0	0	0	0	0	0	0
6000	1400	100.003	100.003	0	0	0	0	0	0	0
6000	1390	100.003	100.003	0	0	0	0	0	0	0
6000	1380	100.003	100.003	0	0	0	0	0	0	0
6000	1370	100.003	100.003	0	0	0	0	0	0	0
6000	1360	100.003	100.003	0	0	0	0	0	0	0
6000	1350	100.003	100.003	0	0	0	0	0	0	0
6000	1340	100.003	100.003	0	0	0	0	0	0	0
6000	1330	100.003	100.003	0	0	0	0	0	0	0
6000	1320	100.003	100.003	0	0	0	0	0	0	0
6000	1310	100.004	100.004	0	0	0	0	0	0	0
6000	1300	100.004	100.004	0	0	0	0	0	0	0
6000	1290	100.004	100.004	0	0	0	0	0	0	0
6000	1280	100.004	99.3495	0	0.633941	0	0	0	0	0.020615
6000	1270	100.004	97.8588	0	2.10024	0	0	0	0	0.044534
6000	1260	100.003	96.4	0	3.53476	0	0	0	0	0.068277
6000	1250	100.002	93.6858	0	0	6.22026	0	0	0	0.095585
6000	1240	100.001	91.4733	0	0	8.40583	0	0	0	0.121506
6000	1230	99.9992	88.0343	0	0	11.0625	0	0.755668	0	0.146667
6000	1220	99.9949	78.0322	0	0	15.2742	0	6.53062	0	0.157921
6000	1210	99.9909	69.9531	0	0	18.7075	0	11.1619	0	0.168374
6000	1200	99.9872	63.287	0	0	21.5595	0	14.963	0	0.177638
6000	1190	99.9835	57.6955	0	0	23.9612	0	18.1414	0	0.185525
6000	1180	99.98	52.9497	0	0	26.0016	0	20.8368	0	0.192009
6000	1170	99.9766	48.8855	0	0	27.7451	0	23.1489	0	0.197164
6000	1160	99.9733	45.3804	0	0	29.2407	0	25.1511	0	0.201116
6000	1150	99.9701	42.3399	0	0	30.5269	0	26.8993	0	0.20402
6000	1140	99.967	39.6887	0	0	31.6354	0	28.4369	0	0.206034
6000	1130	99.964	37.3659	0	0	32.5925	0	29.7983	0	0.207307
6000	1120	99.9611	35.3214	0	0	33.4205	0	31.0113	0	0.207976
6000	1110	99.9583	33.5136	0	0	34.1384	0	32.0982	0	0.208157
6000	1100	99.9556	31.9079	0	0	34.7624	0	33.0774	0	0.207949
6000	1090	99.9531	30.4755	0	0	35.3061	0	33.9641	0	0.207434
6000	1080	99.9507	29.2046	0	0	35.2583	0.545602	34.7354	0	0.206947
6000	1070	99.9486	28.0681	0	0	34.912	1.34321	35.4189	0	0.206404
6000	1060	99.9465	27.0418	0	0	34.5846	2.07026	36.0442	0	0.205685
6000	1050	99.9446	26.1116	0	0	34.2749	2.73508	36.6182	0	0.204826
6000	1040	99.9427	25.2655	0	0	33.9817	3.34474	37.1468	0	0.203854
6000	1030	99.9409	24.4935	0	0	33.704	3.90533	37.6352	0	0.202791
6000	1020	99.9392	23.7869	0	0	33.4409	4.42205	38.0877	0	0.201654
6000	1010	99.9379	23.1464	0	14.561	14.1694	9.08205	38.7725	0	0.206662
6000	1000	99.9364	22.5405	0	25.4378	12.4022	0	39.3462	0	0.209685
6000	990	99.9348	21.9571	0	25.703	12.333	0	39.7343	0	0.207423
6000	980	99.9333	21.42	0	25.9297	12.2844	0	40.094	0	0.20515
6000	970	99.9318	20.9244	0	26.1255	12.2507	0	40.4283	0	0.202878
6000	960	99.9304	20.4661	0	26.2959	12.2283	0	40.7394	0	0.200613
6000	950	99.929	20.0416	0	26.4451	12.2145	0	41.0296	0	0.198361
6000	940	99.9279	19.2537	0	26.5989	12.1949	0	41.3982	0.284839	0.197289
6000	930	99.927	17.9497	0	26.7694	12.1601	0	41.8752	0.974693	0.19792
6000	920	99.9261	16.781	0	26.9214	12.1288	0	42.298	1.59851	0.198319
6000	910	99.9253	15.7271	0	27.0575	12.1009	0	42.6749	2.16639	0.198508
6000	900	99.9231	14.7333	3.47251	24.4642	12.8456	0	41.0894	3.12284	0.19528
Title:	N1x_from	1350
Solid	Composition:
Pressure	Temperature	mass	SiO2	TiO2	Al2O3	Fe2O3	Cr2O3	FeO	MgO	CaO	Na2O	K2O	H2O
6000	1600	0	---
6000	1600	0	---
6000	1590	0	---
6000	1580	0	---
6000	1570	0	---
6000	1560	0	---
6000	1550	0	---
6000	1540	0	---
6000	1530	0	---
6000	1520	0	---
6000	1510	0	---
6000	1500	0	---
6000	1490	0	---
6000	1480	0	---
6000	1470	0	---
6000	1460	0	---
6000	1450	0	---
6000	1440	0	---
6000	1430	0	---
6000	1420	0	---
6000	1410	0	---
6000	1400	0	---
6000	1390	0	---
6000	1380	0	---
6000	1370	0	---
6000	1360	0	---
6000	1350	0	---
6000	1340	0	---
6000	1330	0	---
6000	1320	0	---
6000	1310	0	---
6000	1300	0	---
6000	1290	0	---
6000	1280	0.654556	52.6941	0.00936121	3.74485	0.893129	1.15274	11.4594	28.3574	1.66718	0.0217904	0	0
6000	1270	2.14478	53.124	0.00873498	3.58692	0.81092	0.738835	11.7674	28.1388	1.80127	0.0231439	0	0
6000	1260	3.60304	53.066	0.0086788	3.62049	0.804774	0.654462	12.129	27.7621	1.93019	0.0243647	0	0
6000	1250	6.31585	51.7188	0.0125824	4.59128	0.99881	0.505049	13.3864	23.8205	4.8959	0.070642	0	0
6000	1240	8.52734	51.4508	0.0135369	4.81772	1.03197	0.459296	13.5286	22.9893	5.62752	0.0812388	0	0
6000	1230	11.9648	50.9704	0.0139472	6.83284	1.00171	0.384489	12.7832	20.6754	7.11296	0.224168	0.000856221	0
6000	1220	21.9627	50.2236	0.0116233	13.3562	0.759357	0.236509	10.0857	15.0853	9.50145	0.735746	0.00452597	0
6000	1210	30.0378	49.9956	0.0115044	15.3658	0.689153	0.190886	9.4403	13.1462	10.2276	0.926715	0.00625062	0
6000	1200	36.7002	49.8912	0.0119315	16.3042	0.657477	0.169157	9.26777	12.0964	10.5566	1.0378	0.00748217	0
6000	1190	42.2881	49.8361	0.0125845	16.8288	0.638778	0.156467	9.26512	11.4065	10.7316	1.11557	0.00849877	0
6000	1180	47.0304	49.8063	0.0133563	17.1533	0.624832	0.148082	9.33302	10.9033	10.833	1.17548	0.00939054	0
6000	1170	51.0912	49.7917	0.0141986	17.3681	0.612304	0.14206	9.42949	10.5128	10.8949	1.22425	0.0101958	0
6000	1160	54.5929	49.7875	0.0150845	17.5176	0.599717	0.137473	9.53426	10.1976	10.9344	1.26538	0.0109341	0
6000	1150	57.6302	49.7908	0.015997	17.6263	0.586443	0.13383	9.63706	9.93654	10.9606	1.30086	0.0116171	0
6000	1140	60.2783	49.7995	0.0169243	17.7083	0.572279	0.130846	9.7327	9.71636	10.9789	1.33198	0.0122523	0
6000	1130	62.5981	49.8123	0.0178579	17.7722	0.557242	0.128345	9.81887	9.52816	10.9925	1.3596	0.0128451	0
6000	1120	64.6397	49.8283	0.0187919	17.8237	0.541455	0.126212	9.89484	9.36559	11.0034	1.38433	0.0134	0
6000	1110	66.4447	49.8465	0.0197219	17.8664	0.525089	0.124367	9.96079	9.22395	11.0126	1.40664	0.0139204	0
6000	1100	68.0477	49.8663	0.0206452	17.9027	0.508319	0.122753	10.0174	9.09962	11.021	1.42688	0.0144095	0
6000	1090	69.4775	49.8872	0.0215597	17.9342	0.491313	0.121327	10.0655	8.98976	11.0289	1.44532	0.01487	0
6000	1080	70.7462	49.908	0.0227995	17.9539	0.47588	0.120099	10.1044	8.89344	11.044	1.46224	0.0152865	0
6000	1070	71.8805	49.9287	0.024264	17.967	0.461274	0.119017	10.1361	8.80804	11.062	1.4779	0.0156692	0
6000	1060	72.9048	49.9495	0.0257687	17.979	0.446609	0.118037	10.1626	8.73131	11.0788	1.49241	0.0160303	0
6000	1050	73.833	49.9701	0.0273145	17.99	0.431979	0.117142	10.1846	8.66206	11.0946	1.50588	0.0163714	0
6000	1040	74.6771	49.9905	0.0289022	18.0003	0.41746	0.11632	10.2026	8.5993	11.1095	1.51841	0.0166941	0
6000	1030	75.4473	50.0105	0.0305326	18.0099	0.403109	0.115562	10.2173	8.54221	11.1237	1.53009	0.0169995	0
6000	1020	76.1523	50.0301	0.0322064	18.0191	0.388973	0.114857	10.2291	8.49009	11.1373	1.54101	0.017289	0
6000	1010	76.7915	50.0793	0.0358845	18.0545	0.372149	0.115425	10.1797	8.45657	11.1377	1.55095	0.0177104	0
6000	1000	77.3959	50.1158	0.0394863	18.0809	0.355313	0.115588	10.1544	8.41987	11.1406	1.56003	0.0180741	0
6000	990	77.9777	50.1279	0.041595	18.0952	0.342067	0.114896	10.1701	8.37579	11.1457	1.5683	0.0183336	0
6000	980	78.5133	50.1397	0.0437309	18.1089	0.329145	0.114243	10.1831	8.33526	11.1514	1.57605	0.0185792	0
6000	970	79.0074	50.151	0.0458955	18.1219	0.31655	0.113624	10.1935	8.29791	11.1574	1.58334	0.0188119	0
6000	960	79.4643	50.1619	0.0480888	18.1345	0.304285	0.113034	10.2018	8.2634	11.1637	1.59019	0.0190326	0
6000	950	79.8875	50.1724	0.0503097	18.1466	0.292348	0.11247	10.2083	8.23146	11.1703	1.59663	0.0192419	0
6000	940	80.6742	50.3454	0.0533184	18.1217	0.281422	0.111581	10.1653	8.16374	11.1421	1.5958	0.0196591	0
6000	930	81.9773	50.7399	0.0575953	18.0462	0.272059	0.110257	10.056	8.04764	11.065	1.58492	0.0204201	0
6000	920	83.1451	51.0856	0.06189	17.9805	0.263135	0.109071	9.96012	7.94632	10.9968	1.57539	0.0211771	0
6000	910	84.1982	51.3916	0.0661574	17.9228	0.254563	0.107995	9.87525	7.85701	10.9357	1.56697	0.0219323	0
6000	900	85.1898	51.6655	0.0716875	17.8765	0.231442	0.106548	9.81812	7.77231	10.8828	1.55261	0.0223877	0
Title:	N1x_from	1350
Bulk	Composition:
Pressure	Temperature	mass	SiO2	TiO2	Al2O3	Fe2O3	Cr2O3	FeO	MgO	CaO	Na2O	K2O	H2O
6000	1600	100.003	55.0382	0.109996	17.4094	1.02159	0.0999968	7.80132	6.68979	9.82969	1.43995	0.109996	0.449986
6000	1600	100.003	55.0382	0.109996	17.4094	1.02159	0.0999968	7.80132	6.68979	9.82969	1.43995	0.109996	0.449986
6000	1590	100.003	55.0383	0.109997	17.4095	1.02042	0.0999969	7.80238	6.68979	9.8297	1.43996	0.109997	0.449986
6000	1580	100.003	55.0384	0.109997	17.4095	1.01933	0.099997	7.80337	6.6898	9.82971	1.43996	0.109997	0.449987
6000	1570	100.003	55.0384	0.109997	17.4095	1.01831	0.0999971	7.80429	6.68981	9.82972	1.43996	0.109997	0.449987
6000	1560	100.003	55.0385	0.109997	17.4095	1.01738	0.0999972	7.80514	6.68982	9.82973	1.43996	0.109997	0.449988
6000	1550	100.003	55.0385	0.109997	17.4095	1.01653	0.0999973	7.80591	6.68982	9.82974	1.43996	0.109997	0.449988
6000	1540	100.003	55.0386	0.109997	17.4095	1.01577	0.0999974	7.80661	6.68983	9.82974	1.43996	0.109997	0.449988
6000	1530	100.003	55.0386	0.109997	17.4096	1.01509	0.0999975	7.80722	6.68983	9.82975	1.43996	0.109997	0.449989
6000	1520	100.002	55.0386	0.109997	17.4096	1.01449	0.0999975	7.80776	6.68983	9.82976	1.43996	0.109997	0.449989
6000	1510	100.002	55.0387	0.109997	17.4096	1.01399	0.0999976	7.80822	6.68984	9.82976	1.43997	0.109997	0.449989
6000	1500	100.002	55.0387	0.109997	17.4096	1.01358	0.0999976	7.8086	6.68984	9.82977	1.43997	0.109997	0.449989
6000	1490	100.002	55.0387	0.109997	17.4096	1.01326	0.0999976	7.80889	6.68984	9.82977	1.43997	0.109997	0.449989
6000	1480	100.002	55.0387	0.109997	17.4096	1.01303	0.0999977	7.80909	6.68984	9.82977	1.43997	0.109997	0.44999
6000	1470	100.002	55.0387	0.109997	17.4096	1.0129	0.0999977	7.80921	6.68985	9.82977	1.43997	0.109997	0.44999
6000	1460	100.002	55.0387	0.109997	17.4096	1.01287	0.0999977	7.80924	6.68985	9.82977	1.43997	0.109997	0.44999
6000	1450	100.002	55.0387	0.109997	17.4096	1.01295	0.0999977	7.80917	6.68984	9.82977	1.43997	0.109997	0.44999
6000	1440	100.002	55.0387	0.109997	17.4096	1.01312	0.0999977	7.80901	6.68984	9.82977	1.43997	0.109997	0.449989
6000	1430	100.002	55.0387	0.109997	17.4096	1.01341	0.0999976	7.80875	6.68984	9.82977	1.43997	0.109997	0.449989
6000	1420	100.002	55.0387	0.109997	17.4096	1.0138	0.0999976	7.80839	6.68984	9.82976	1.43997	0.109997	0.449989
6000	1410	100.002	55.0386	0.109997	17.4096	1.0143	0.0999975	7.80793	6.68984	9.82976	1.43996	0.109997	0.449989
6000	1400	100.003	55.0386	0.109997	17.4096	1.01492	0.0999975	7.80737	6.68983	9.82975	1.43996	0.109997	0.449989
6000	1390	100.003	55.0386	0.109997	17.4095	1.01566	0.0999974	7.8067	6.68983	9.82974	1.43996	0.109997	0.449988
6000	1380	100.003	55.0385	0.109997	17.4095	1.01652	0.0999973	7.80592	6.68982	9.82974	1.43996	0.109997	0.449988
6000	1370	100.003	55.0385	0.109997	17.4095	1.0175	0.0999972	7.80503	6.68981	9.82973	1.43996	0.109997	0.449987
6000	1360	100.003	55.0384	0.109997	17.4095	1.01861	0.0999971	7.80402	6.68981	9.82972	1.43996	0.109997	0.449987
6000	1350	100.003	55.0383	0.109997	17.4095	1.01985	0.099997	7.8029	6.6898	9.8297	1.43996	0.109997	0.449986
6000	1340	100.003	55.0383	0.109997	17.4095	1.02122	0.0999969	7.80165	6.68979	9.82969	1.43995	0.109997	0.449986
6000	1330	100.003	55.0382	0.109996	17.4094	1.02273	0.0999967	7.80028	6.68978	9.82968	1.43995	0.109996	0.449985
6000	1320	100.003	55.0381	0.109996	17.4094	1.02438	0.0999965	7.79878	6.68977	9.82966	1.43995	0.109996	0.449984
6000	1310	100.004	55.038	0.109996	17.4094	1.02618	0.0999964	7.79714	6.68976	9.82964	1.43995	0.109996	0.449984
6000	1300	100.004	55.0379	0.109996	17.4093	1.02813	0.0999962	7.79537	6.68974	9.82962	1.43994	0.109996	0.449983
6000	1290	100.004	55.0378	0.109996	17.4093	1.03023	0.0999959	7.79347	6.68973	9.8296	1.43994	0.109996	0.449982
6000	1280	100.004	55.0378	0.109996	17.4093	1.03038	0.0999959	7.79333	6.68973	9.8296	1.43994	0.109996	0.449982
6000	1270	100.004	55.038	0.109996	17.4094	1.02551	0.0999964	7.79776	6.68976	9.82965	1.43995	0.109996	0.449984
6000	1260	100.003	55.0383	0.109997	17.4095	1.01985	0.099997	7.8029	6.6898	9.8297	1.43996	0.109997	0.449986
6000	1250	100.002	55.0391	0.109998	17.4097	1.00604	0.0999984	7.81545	6.68989	9.82984	1.43998	0.109998	0.449993
6000	1240	100.001	55.0397	0.109999	17.4099	0.995875	0.0999994	7.82468	6.68996	9.82994	1.43999	0.109999	0.449997
6000	1230	99.9992	55.0405	0.110001	17.4101	0.981617	0.100001	7.83763	6.69005	9.83008	1.44001	0.110001	0.450004
6000	1220	99.9949	55.0428	0.110006	17.4109	0.939139	0.100005	7.87623	6.69034	9.8305	1.44007	0.110006	0.450023
6000	1210	99.9909	55.045	0.11001	17.4116	0.899484	0.100009	7.91226	6.69061	9.83089	1.44013	0.11001	0.450041
6000	1200	99.9872	55.0471	0.110014	17.4122	0.861839	0.100013	7.94646	6.69086	9.83126	1.44018	0.110014	0.450058
6000	1190	99.9835	55.0491	0.110018	17.4129	0.82566	0.100016	7.97933	6.6911	9.83162	1.44024	0.110018	0.450074
6000	1180	99.98	55.051	0.110022	17.4135	0.790647	0.10002	8.01114	6.69134	9.83196	1.44029	0.110022	0.45009
6000	1170	99.9766	55.0529	0.110026	17.4141	0.756647	0.100023	8.04203	6.69156	9.8323	1.44034	0.110026	0.450105
6000	1160	99.9733	55.0547	0.110029	17.4146	0.723609	0.100027	8.07205	6.69179	9.83262	1.44038	0.110029	0.45012
6000	1150	99.9701	55.0565	0.110033	17.4152	0.69154	0.10003	8.10118	6.692	9.83294	1.44043	0.110033	0.450135
6000	1140	99.967	55.0582	0.110036	17.4157	0.660481	0.100033	8.1294	6.69221	9.83325	1.44048	0.110036	0.450149
6000	1130	99.964	55.0598	0.11004	17.4163	0.630477	0.100036	8.15666	6.69241	9.83354	1.44052	0.11004	0.450162
6000	1120	99.9611	55.0614	0.110043	17.4168	0.601569	0.100039	8.18293	6.6926	9.83383	1.44056	0.110043	0.450175
6000	1110	99.9583	55.063	0.110046	17.4173	0.573785	0.100042	8.20817	6.69279	9.8341	1.4406	0.110046	0.450188
6000	1100	99.9556	55.0644	0.110049	17.4177	0.547138	0.100044	8.23238	6.69297	9.83436	1.44064	0.110049	0.4502
6000	1090	99.9531	55.0658	0.110052	17.4182	0.521624	0.100047	8.25556	6.69314	9.83462	1.44068	0.110052	0.450211
6000	1080	99.9507	55.0671	0.110054	17.4186	0.498398	0.100049	8.27667	6.6933	9.83484	1.44071	0.110054	0.450222
6000	1070	99.9486	55.0683	0.110057	17.419	0.476869	0.100051	8.29623	6.69344	9.83506	1.44074	0.110057	0.450231
6000	1060	99.9465	55.0694	0.110059	17.4193	0.4563	0.100054	8.31491	6.69358	9.83526	1.44077	0.110059	0.450241
6000	1050	99.9446	55.0705	0.110061	17.4197	0.43665	0.100055	8.33277	6.69371	9.83545	1.4408	0.110061	0.45025
6000	1040	99.9427	55.0716	0.110063	17.42	0.417875	0.100057	8.34983	6.69384	9.83564	1.44083	0.110063	0.450258
6000	1030	99.9409	55.0726	0.110065	17.4203	0.399929	0.100059	8.36613	6.69396	9.83582	1.44085	0.110065	0.450266
6000	1020	99.9392	55.0735	0.110067	17.4206	0.38277	0.100061	8.38172	6.69407	9.83598	1.44088	0.110067	0.450274
6000	1010	99.9379	55.0742	0.110068	17.4208	0.370286	0.100062	8.39306	6.69416	9.83611	1.44089	0.110068	0.45028
6000	1000	99.9364	55.075	0.11007	17.4211	0.355651	0.100064	8.40636	6.69425	9.83625	1.44092	0.11007	0.450286
6000	990	99.9348	55.0759	0.110072	17.4214	0.339444	0.100065	8.42108	6.69436	9.83641	1.44094	0.110072	0.450293
6000	980	99.9333	55.0768	0.110073	17.4216	0.324001	0.100067	8.43512	6.69447	9.83656	1.44096	0.110073	0.4503
6000	970	99.9318	55.0776	0.110075	17.4219	0.309276	0.100068	8.44849	6.69457	9.83671	1.44098	0.110075	0.450307
6000	960	99.9304	55.0783	0.110077	17.4221	0.295224	0.10007	8.46126	6.69466	9.83685	1.441	0.110077	0.450313
6000	950	99.929	55.0791	0.110078	17.4224	0.281804	0.100071	8.47345	6.69475	9.83698	1.44102	0.110078	0.45032
6000	940	99.9279	55.0797	0.110079	17.4226	0.270219	0.100072	8.48398	6.69483	9.83709	1.44104	0.110079	0.450325
6000	930	99.927	55.0802	0.11008	17.4227	0.261149	0.100073	8.49222	6.69489	9.83718	1.44105	0.11008	0.450329
6000	920	99.9261	55.0807	0.110081	17.4229	0.252511	0.100074	8.50007	6.69495	9.83727	1.44106	0.110081	0.450333
6000	910	99.9253	55.0812	0.110082	17.423	0.244236	0.100075	8.50759	6.695	9.83735	1.44108	0.110082	0.450336
6000	900	99.9231	55.0823	0.110085	17.4234	0.222613	0.100077	8.52723	6.69515	9.83756	1.44111	0.110085	0.450346

## Sheet: 7 kbar
Title:	N1x_from	1350
System	Thermodynamic	Data:
Pressure	Temperature	mass	F	phi	S	H	V	Cp	dVdP*10^6	dVdT*10^6	fO2(absolute)	fO2-(QFM)	rhol	rhos	viscosity	aH2O	chisqr
7000	1600	99.9999	1	1	302.718	-1.16895e+06	38.0578	149.502	-196.894	2736.56	-4.759	0	2.62758	0	1.43	0.0149352	0
7000	1600	99.9999	1	1	302.718	-1.16895e+06	38.0578	149.502	-196.894	2736.56	-4.759	0	2.62758	0	1.43	0.0149352	0
7000	1590	99.9998	1	1	301.918	-1.17044e+06	38.0303	149.496	-197.242	2736.79	-4.829	0	2.62947	0	1.462	0.0149116	0
7000	1580	99.9997	1	1	301.113	-1.17194e+06	38.0029	149.491	-197.591	2736.99	-4.899	0	2.63137	0	1.493	0.0148881	0
7000	1570	99.9996	1	1	300.304	-1.17343e+06	37.9754	149.485	-197.941	2737.17	-4.971	0	2.63327	0	1.526	0.0148647	0
7000	1560	99.9995	1	1	299.49	-1.17493e+06	37.9479	149.479	-198.292	2737.32	-5.043	0	2.63518	0	1.558	0.0148414	0
7000	1550	99.9994	1	1	298.672	-1.17642e+06	37.9205	149.474	-198.644	2737.44	-5.116	0	2.63708	0	1.591	0.0148183	0
7000	1540	99.9993	1	1	297.85	-1.17791e+06	37.893	149.469	-198.996	2737.54	-5.19	0	2.63899	0	1.624	0.0147953	0
7000	1530	99.9992	1	1	297.023	-1.17941e+06	37.8656	149.463	-199.349	2737.61	-5.265	0	2.6409	0	1.658	0.0147724	0
7000	1520	99.9991	1	1	296.192	-1.1809e+06	37.8381	149.458	-199.703	2737.66	-5.341	0	2.64281	0	1.691	0.0147498	0
7000	1510	99.9991	1	1	295.356	-1.18239e+06	37.8107	149.453	-200.057	2737.68	-5.417	0	2.64473	0	1.726	0.0147273	0
7000	1500	99.999	1	1	294.515	-1.18389e+06	37.7833	149.448	-200.413	2737.68	-5.494	0	2.64665	0	1.76	0.0147051	0
7000	1490	99.999	1	1	293.67	-1.18538e+06	37.7559	149.443	-200.769	2737.65	-5.573	0	2.64857	0	1.796	0.014683	0
7000	1480	99.9989	1	1	292.82	-1.18688e+06	37.7284	149.438	-201.126	2737.59	-5.652	0	2.65049	0	1.831	0.0146613	0
7000	1470	99.9989	1	1	291.965	-1.18837e+06	37.7011	149.433	-201.484	2737.51	-5.732	0	2.65242	0	1.867	0.0146398	0
7000	1460	99.9989	1	1	291.105	-1.18986e+06	37.6737	149.428	-201.843	2737.41	-5.813	0	2.65435	0	1.903	0.0146186	0
7000	1450	99.9989	1	1	290.24	-1.19136e+06	37.6463	149.424	-202.202	2737.28	-5.894	0	2.65627	0	1.94	0.0145976	0
7000	1440	99.9989	1	1	289.371	-1.19285e+06	37.6189	149.419	-202.563	2737.12	-5.977	0	2.65821	0	1.977	0.0145771	0
7000	1430	99.9989	1	1	288.496	-1.19435e+06	37.5916	149.415	-202.925	2736.94	-6.061	0	2.66014	0	2.015	0.0145568	0
7000	1420	99.9989	1	1	287.616	-1.19584e+06	37.5642	149.41	-203.287	2736.74	-6.146	0	2.66208	0	2.053	0.014537	0
7000	1410	99.999	1	1	286.731	-1.19734e+06	37.5369	149.406	-203.65	2736.51	-6.232	0	2.66402	0	2.091	0.0145175	0
7000	1400	99.999	1	1	285.841	-1.19883e+06	37.5096	149.402	-204.015	2736.25	-6.318	0	2.66596	0	2.13	0.0144984	0
7000	1390	99.9991	1	1	284.946	-1.20032e+06	37.4822	149.398	-204.38	2735.98	-6.406	0	2.66791	0	2.17	0.0144798	0
7000	1380	99.9992	1	1	284.045	-1.20182e+06	37.4549	149.394	-204.746	2735.67	-6.495	0	2.66985	0	2.209	0.0144616	0
7000	1370	99.9992	1	1	283.139	-1.20331e+06	37.4277	149.39	-205.114	2735.35	-6.585	0	2.6718	0	2.25	0.0144439	0
7000	1360	99.9993	1	1	282.227	-1.20481e+06	37.4004	149.386	-205.482	2735	-6.676	0	2.67375	0	2.291	0.0144268	0
7000	1350	99.9994	1	1	281.31	-1.20631e+06	37.3731	149.383	-205.852	2734.63	-6.768	0	2.6757	0	2.332	0.0144101	0
7000	1340	99.9996	1	1	280.387	-1.2078e+06	37.3459	149.379	-206.222	2734.23	-6.862	0	2.67766	0	2.374	0.014394	0
7000	1330	99.9997	1	1	279.458	-1.2093e+06	37.3187	149.375	-206.594	2733.81	-6.956	0	2.67962	0	2.416	0.0143785	0
7000	1320	99.9998	1	1	278.524	-1.21079e+06	37.2914	149.372	-206.967	2733.37	-7.052	0	2.68158	0	2.459	0.0143636	0
7000	1310	100	1	1	277.584	-1.21229e+06	37.2642	149.369	-207.34	2732.9	-7.149	0	2.68354	0	2.503	0.0143494	0
7000	1300	100	0.997835	0.998215	276.582	-1.21387e+06	37.2277	149.286	-207.476	2729.63	-7.247	0	2.68515	3.25872	2.551	0.0143742	0
7000	1290	99.9997	0.982848	0.985814	275.244	-1.21596e+06	37.1356	148.738	-206.195	2710.53	-7.346	0	2.68472	3.25585	2.626	0.0146281	0
7000	1280	99.9991	0.968201	0.973683	273.913	-1.21802e+06	37.0456	148.204	-204.954	2691.83	-7.447	0	2.68416	3.26166	2.703	0.0148832	0
7000	1270	99.9985	0.95385	0.961789	272.588	-1.22006e+06	36.9572	147.683	-203.75	2673.5	-7.549	0	2.68346	3.26794	2.781	0.0151403	0
7000	1260	99.997	0.92194	0.935265	270.866	-1.22269e+06	36.8045	146.563	-200.724	2635.8	-7.652	0	2.67827	3.27626	2.891	0.0158184	0
7000	1250	99.996	0.898792	0.915955	269.312	-1.22504e+06	36.6798	145.734	-198.641	2608.26	-7.757	0	2.6751	3.28292	2.991	0.016326	0
7000	1240	99.995	0.87297	0.894315	267.673	-1.22751e+06	36.5421	144.807	-196.325	2578.49	-7.863	0	2.67112	3.28908	3.099	0.0169407	0
7000	1230	99.992	0.793551	0.819888	264.827	-1.23175e+06	36.3358	142.328	-186.132	2463.79	-7.97	0	2.66349	3.15428	3.235	0.0198924	0
7000	1220	99.9883	0.711278	0.741356	261.955	-1.23599e+06	36.1436	139.812	-175.2	2342.21	-8.079	0	2.65418	3.08813	3.38	0.0239821	0
7000	1210	99.9848	0.643515	0.67621	259.434	-1.23967e+06	35.9829	137.745	-166.169	2242.01	-8.19	0	2.64432	3.05925	3.526	0.0284035	0
7000	1200	99.9814	0.586786	0.621349	257.194	-1.24293e+06	35.8463	132.747	-158.589	2157.98	-8.302	0	2.63402	3.04376	3.673	0.0331448	0
7000	1190	99.9781	0.538685	0.574595	255.165	-1.24584e+06	35.7286	131.442	-152.146	2086.51	-8.415	0	2.62338	3.03448	3.822	0.0381897	0
7000	1180	99.9749	0.49752	0.5344	253.301	-1.24851e+06	35.6262	130.322	-146.619	2025.05	-8.53	0	2.61255	3.0285	3.972	0.0435118	0
7000	1170	99.9717	0.462035	0.499604	251.569	-1.25096e+06	35.5364	129.351	-141.845	1971.74	-8.646	0	2.60168	3.02444	4.123	0.0490785	0
7000	1160	99.9687	0.43126	0.469303	249.947	-1.25323e+06	35.457	128.501	-137.695	1925.13	-8.765	0	2.59088	3.02155	4.274	0.0548532	0
7000	1150	99.9657	0.404426	0.442778	248.417	-1.25537e+06	35.3864	127.751	-134.07	1884.07	-8.885	0	2.58029	3.01941	4.425	0.060798	0
7000	1140	99.9629	0.380911	0.419442	246.962	-1.25738e+06	35.3232	127.085	-130.888	1847.65	-9.006	0	2.56998	3.01777	4.575	0.0668756	0
7000	1130	99.9601	0.360208	0.398816	245.572	-1.25929e+06	35.2663	126.487	-128.081	1815.14	-9.129	0	2.56005	3.01647	4.724	0.0730512	0
7000	1120	99.9574	0.341894	0.3805	244.235	-1.26111e+06	35.2147	125.947	-125.596	1785.93	-9.254	0	2.55052	3.0154	4.872	0.079293	0
7000	1110	99.9549	0.325621	0.364162	242.943	-1.26286e+06	35.1677	125.457	-123.386	1759.52	-9.381	0	2.54143	3.01451	5.019	0.0855734	0
7000	1100	99.9525	0.311248	0.349696	241.683	-1.26455e+06	35.1234	125.007	-121.456	1736	-9.51	0	2.53287	3.014	5.166	0.0917787	0
7000	1090	99.9503	0.298421	0.336747	240.454	-1.2662e+06	35.0821	124.592	-119.746	1714.67	-9.64	0	2.52478	3.01367	5.312	0.0979317	0
7000	1080	99.9483	0.286879	0.325052	239.251	-1.26779e+06	35.0437	124.206	-118.209	1695.05	-9.773	0	2.51716	3.01341	5.456	0.104049	0
7000	1070	99.9463	0.276453	0.314449	238.07	-1.26935e+06	35.0078	123.846	-116.825	1676.89	-9.907	0	2.50999	3.01321	5.6	0.110117	0
7000	1060	99.9443	0.267	0.304802	236.908	-1.27087e+06	34.974	123.508	-115.573	1660.02	-10.044	0	2.50326	3.01306	5.742	0.116125	0
7000	1050	99.9425	0.258402	0.295996	235.761	-1.27236e+06	34.9422	123.189	-114.439	1644.25	-10.183	0	2.49695	3.01296	5.884	0.122063	0
7000	1040	99.9408	0.250555	0.287931	234.628	-1.27383e+06	34.9121	123.034	-113.424	1633.82	-10.323	0	2.49104	3.0129	6.024	0.127925	0
7000	1030	99.9391	0.243372	0.280524	233.504	-1.27527e+06	34.8834	122.749	-112.485	1619.98	-10.466	0	2.48553	3.01288	6.164	0.133706	0
7000	1020	99.9378	0.236775	0.273618	232.172	-1.27698e+06	34.8424	122.559	-111.619	1614.62	-10.611	0	2.48207	3.01377	6.284	0.139523	0
7000	1010	99.9365	0.230581	0.267146	230.826	-1.27869e+06	34.8001	122.394	-110.817	1611.04	-10.758	0	2.47867	3.01501	6.404	0.145356	0
7000	1000	99.9349	0.22468	0.261026	229.651	-1.28016e+06	34.7699	122.17	-110.043	1601.55	-10.908	0	2.47397	3.01554	6.539	0.151208	0
7000	990	99.9334	0.219205	0.255343	228.54	-1.28154e+06	34.7448	121.93	-109.324	1590.28	-11.06	0	2.46915	3.01579	6.677	0.156977	0
7000	980	99.932	0.214154	0.250084	227.434	-1.28291e+06	34.7205	121.697	-108.665	1579.55	-11.214	0	2.46467	3.01608	6.815	0.162642	0
7000	970	99.9298	0.211879	0.248524	226.251	-1.28435e+06	34.63	121.418	-108.465	1568.86	-11.371	0	2.46016	3.02636	6.986	0.165262	0
7000	960	99.9269	0.203738	0.241161	224.786	-1.28611e+06	34.4016	120.946	-106.143	1540.33	-11.531	0	2.45397	3.04797	7.082	0.175143	0
7000	950	99.924	0.188632	0.225815	223.168	-1.28805e+06	34.1206	120.372	-101.632	1497.46	-11.693	0	2.44634	3.06921	7.065	0.196006	0
7000	940	99.9216	0.175346	0.212083	221.623	-1.28989e+06	33.8705	119.855	-97.6114	1459.1	-11.857	0	2.43909	3.08765	7.042	0.217529	0
7000	930	99.9196	0.163551	0.199694	220.137	-1.29165e+06	33.6468	119.385	-93.9949	1424.51	-12.025	0	2.43217	3.10377	7.012	0.23967	0
7000	920	99.9178	0.15299	0.188433	218.7	-1.29334e+06	33.4456	118.954	-90.7161	1393.11	-12.195	0	2.42556	3.11794	6.977	0.262389	0
7000	910	99.9163	0.143466	0.178131	217.304	-1.29497e+06	33.2636	118.557	-87.7224	1364.43	-12.368	0	2.41921	3.13047	6.936	0.285645	0
7000	900	99.915	0.134818	0.168654	215.942	-1.29656e+06	33.0985	118.19	-84.9713	1338.1	-12.544	0	2.41309	3.14158	6.89	0.3094	0
Title:	N1x_from	1350
Liquid	Composition:
Pressure	Temperature	mass	SiO2	TiO2	Al2O3	Fe2O3	Cr2O3	FeO	MgO	CaO	Na2O	K2O	H2O	MgO#
7000	1600	99.9999	55.0401	0.11	17.41	0.988831	0.1	7.83108	6.69001	9.83001	1.44	0.11	0.45	46.071
7000	1600	99.9999	55.0401	0.11	17.41	0.988831	0.1	7.83108	6.69001	9.83001	1.44	0.11	0.45	46.071
[truncated: 538 more rows]

## Sheet: 8 kbar
Title:	N1x_from	1350
[truncated: 625 more rows]

## Sheet: 9 kbar
Title:	N1x_from	1350
[truncated: 632 more rows]

[truncated: 4 more sheets: 10 kbar, 1 bar, adiabat from 1350C&10kbar, Sheet1]
