# Supplementary material for: Platinum-bearing chromite layers are caused by pressure reduction during magma ascent
Source: Nat Commun. 2018 Jan 31;9:462. doi: 10.1038/s41467-017-02773-w (PMC5792441; doi:10.1038/s41467-017-02773-w)
Supplement: Supplementary file 4 — Supplementary Data 2 [file 41467_2017_2773_MOESM4_ESM.xlsx]

## Sheet: P=1-10 kbar
SuplTable S: Synthesis of alphamelts run: isobaric runs at 1-10 kbar (Composition is the residual liquid of N1x from 1350 C and 10 kbar)
P = 10 kbar	Opx	Chr	Pl	Cpx	Qz	Grt	-
T (C) first appearance	1340	1340	1240	1310	1040	1180	1000
Liq wt% at T	99.99	99.99	72.03	92.7	29.06	45.07	20.7
Viscosity	2.402	2.402	3.452	2.402	6.695	4.348
Density liq	2.7171	2.7171	2.6814	2.7125	2.5193	2.6258
Liq MgO#	44.7	44.7	32	41.6	36.3	32.4
Cr2O3 in liq at T	0.0973	0.0973	0.0433	0.0779	0.0565	0.05137	0.067
Chr wt% at T	0.0105	0.0105	0.237	0.0767	0.1645	0.2238	0.163918
Opx MgO# at T	71.94	71.94	-	-	-	-	-
Cr2O3 wt% in chr at T	38.902	38.902	29.01	36.12	50.79	35.8
An in pl at T	-	-	77	-	55	73	53
P = 9 kbar	Opx	Chr	Pl	Cpx	Qz	Grt	-
T (C) first appearance	1320	1320	1240	1290	1020	1100
Liq wt% at T	97.88	97.88	75.86	91.71	26.87	31.32
Viscosity	2.374	2.374	3.334	2.759	6.819	5.45
Density liq	2.706	2.706	2.678	2.701	2.501	2.553
Liq MgO#	45.9	45.9	34	41.1	35.7	24.9
Cr2O3 in liq at T	0.1	0.1	0.04855	0.07373	0.0571	0.0464	0.06283
Chr wt% at T	0.02376	0.02376	0.2104	0.092546	0.17082	0.205349	0.169652
Opx MgO# at T	71.4	71.4	-	-	53.2	-	-
Cr2O3 wt% in chr at T	37.9164	37.9164	30.0223	34.9883	49.5562	41.4561
An in pl at T	-	-	78	-	58	71
P = 8 kbar	Opx	Chr	Pl	Cpx	Qz	Grt	-
T (C) first appearance	1310	1310	1240	1280	990	1030
Liq wt% at T	98.7894	98.7894	81.5044	92.9871	23.1762	25.2279
Viscosity	2.527	2.527	3.213	2.779	6.955	6.358
Density liq	2.6964	2.6964	2.67524	2.69125	2.4788	2.50096
Liq MgO#	45.1	45.1	36.6	42	25.3	28.4
Cr2O3 in liq at T	0.0953735	0.0953735	0.0534589	0.0754804	0.0565208	0.0516074
Cr2O3 in liq at 1000 C
Chr wt% at T	0.015291	0.015291	0.184674	0.085638	0.180235	0.195162
Opx MgO# at T	71.8	71.8	-	-	49.6	-	48.4
Cr2O3 wt% in chr at T	37.8075	37.8075	30.5558	34.8129	48.2153	44.5683
An in pl at T	-	-	79	-	64	70	66
P = 7 kbar	Opx	Chr	Pl	Cpx	Qz	Grt	-
T (C) first appearance	1300	1300	1230	1260	960	970
Liq wt% at T	99.7836	99.7836	79.3487	92.1912	20.3589	21.1731
Viscosity	2.551	2.551	3.235	2.891	7.082	6.986
Density liq	2.68515	2.68515	2.66349	2.67827	2.45397	2.46016
Liq MgO#	45.9	45.9	36.9	41.7	28.3	26.3
Cr2O3 in liq at T	0.097877	0.097877	0.0579459	0.0710325	0.0527588	0.0495113	0.0466503
Chr wt% at T	0.006193	0.006193	0.168845	0.102814	0.192748	0.19761	0.206336
Opx MgO# at T	72.3	72.3	-	-	44.7	43.7	43.9
Cr2O3 wt% in chr at T	37.6986	37.6986	31.9942	33.5695	46.3086	45.2997	43.3881
An in pl at T	-	-	80	-	71	72
P = 6 kbar	Opx	Chr	Pl	Cpx	Qz	Grt	-
T (C) first appearance	1280	1280	1230	1250	940	900
Liq wt% at T	99.3495	99.3495	88.0343	93.6858	19.2537	14.7333	22.5405
Viscosity	2.65	2.65	3.114	2.908	7.206	7.12	6.437
Density liq	2.67279	2.67279	2.66022	2.66735	2.42692	2.40362	2.45561
Liq MgO#	45.7	45.7	40.1	42.7	27.3	30.5	24.2
Cr2O3 in liq at T	0.09306	0.09306	0.0613358	0.0726918	0.0518501	0.0626584	0.0467591
Chr wt% at T	0.020615	0.020615	0.146667	0.095585	0.197289	0.19528	0.209685
Opx MgO# at T	71.9	71.9	-	-	42.9	43.5	44.2
Cr2O3 wt% in chr at T	36.6003	36.6003	31.366	33.3715	45.6269	46.4812	42.6641
An in pl at T	-	-	81	-	73	72	73
P = 5 kbar	Opx	Chr	Pl	Cpx	Qz	Grt	-
T (C) first appearance	1260	1270	1220	1230	920	-
Liq wt% at T	99.0017	99.9958	87.3065	93.1324	18.605	-	22.7262
Viscosity	2.75	2.683	3.134	3.019	7.406	-	6.381
Density liq	2.6596	2.65942	2.64781	2.65307	2.3966	-	2.43266
Liq MgO#	45.6	46.3	40.7	42.5	33.2	-	28.6
Cr2O3 in liq at T	0.0881525	0.0953638	0.0645714	0.0680135	0.0603726	-	0.0537582
Chr wt% at T	0.035924	0.012703	0.136521	0.114492	0.192427	-	0.202554
Opx MgO# at T	71.53	-	-	-	-	-	-
Cr2O3 wt% in chr at T	35.4292	36.5277	31.9548	32.0173	46.1306	-	43.338
An in pl at T	-	-	81	-	73	-	74
P = 4 kbar	Opx	Chr	Pl	Cpx	Qz	Grt
T (C) first appearance	1240	1260	1210	1210	900	-
Liq wt% at T	98.7453	100.006	87.3519	87.3519	17.8439	-	23.0586
Viscosity	2.851	2.729	3.151	3.151	7.529	-	6.279
Density liq	2.64562	2.64428	2.63504	2.63504	2.36421	-	2.41363
Liq MgO#	45.6	46.4	41.4	41.4	29.8	-	28.7
Cr2O3 in liq at T	0.0831527	0.0975859	0.067255	0.067255	0.0550054	-	0.0532729
Chr wt% at T	0.052341	0.006594	0.127969	0.127969	0.199049	-	0.208043
Opx MgO# at T	71.2	-	-	-	42.8	-	-
Cr2O3 wt% in chr at T	35.3088	36.5199	32.2355	32.2355	45.3078	-	42.1623
An in pl at T	-	-	81	81	74	-	75
P = 3 kbar	Opx	Chr	Pl	Cpx	Qz	Grt
T (C) first appearance	1220	1240	1200	1200	-	-
Liq wt% at T	98.5866	99.9964	88.1966	88.1966	-	-	23.5545
Viscosity	2.953	2.825	3.164	3.164	-	-	6.173
Density liq	2.63088	2.62997	2.62202	2.62202	-	-	2.39502
Liq MgO#	45.6	46.6	42.2	42.2	-	-
Cr2O3 in liq at T	0.0780542	0.0923865	0.0693979	0.0693979	-	-	0.0521085
Chr wt% at T	1.36147	0.021581	0.12032	0.12032	-	-
Opx MgO# at T	71	-	-	-	-	-	-
Cr2O3 wt% in chr at T	32.8519	35.2945	32.2419	32.2419	-	-	40.5352
An in pl at T	-	-	82	82	-	-	75
P = 2 kbar	Opx	Chr	Pl	Cpx	Qz	Grt
T (C) first appearance	1200	1230	1190	1180	-	-
Liq wt% at T	98.5326	100.007	90.4133	79.5771	-	-
Viscosity	3.056	2.872	3.16	3.309	-	-
Density liq	2.61542	2.61317	2.6112	2.59914	-	-
Liq MgO#	45.8	46.7	43.2	40.7	-	-
Cr2O3 in liq at T	0.0728462	0.094474	0.0712215	0.0705192	-	-	0.0501468
Chr wt% at T	0.089773	0.015652	0.11076	0.132292	-	-	0.229021
Opx MgO# at T	70.77	-	68.94	-	-	-	-
Cr2O3 wt% in chr at T	34	35.26	32.15	33.17	-	-	38.36
An in pl at T	-	-	82	78	-	-	76
P = 1 kbar	Opx	Chr	Pl	Cpx	Qz	Grt
T (C) first appearance	1180	1220	1180	1160	-	-
Liq wt% at T	92.2218	100.019	92.2218	73.1166			25.1599
Viscosity	3.176	2.921	3.176	3.449			5.945
Density liq	2.59627	2.59558	2.59627	2.57519			2.36067
Liq MgO#	44.6	46.9	44.6	39.6
Cr2O3 in liq at T	0.0723478	0.096591	0.0723478	0.069624			0.0471903
Chr wt% at T	0.10488	0.009634	0.10488	0.147802			0.248548
Opx MgO# at T	69.9		69.9	66			-
Cr2O3 wt% in chr at T	31.7311	35.1998	31.7311	33.2157			35.4567
An in pl at T	83	-	83	82			77
P = 1 bar	Opx	Chr	Pl	Cpx	Qz	Grt
T (C) first appearance	1190	1230	1200	1170	980	-
Liq wt% at T	91.9675	99.6499	98.2051	67.0981	15.9742	-	19.0992
Viscosity	3.245	3.024	3.175	3.641	8.744	-	8.243
Density liq	2.61913	2.61229	2.61687	2.60595	2.3895	-	2.40195
Liq MgO#	46	47	47.1	39.1	33.9		32.6
Cr2O3 in liq at T	0.074585	0.0980864	0.0772801	0.0699842	0.0396508		0.0404005
Chr wt% at T	0.382333	0.376563	0.377601	0.399669	0.436351		0.433744
Opx MgO# at T	70.9	-	-	-	-		-
Cr2O3 wt% in chr at T	32.9418	36.1436	32.7763	34.6981	41.6476		41.1011
An in pl at T	76	-	83	76	75

## Sheet: PT diagram
PT diagram: sythesis of 1-10 kbar isobaric run; Adiabat line plotted
P	Opx	Chr	Pl	Cpx	Qz	Grt	Adiabat
10	1340	1340	1240	1310	1040	1180	1350
9	1320	1320	1240	1290	1020	1100	1348.06
8	1310	1310	1240	1280	990	1030	1345.91
7	1300	1300	1230	1260	960	970	1343.2
6	1280	1280	1230	1250	940	900	1340.23
5	1260	1270	1220	1230	920		1337.3
4	1240	1260	1210	1210	900		1334.4
3	1220	1240	1200	1200			1331.52
2	1200	1230	1190	1180			1328.67
1	1180	1220	1180	1160			1325.83

## Sheet: Adiabat
Title:	N1x_from 1350 C and 10 kbar			Isentropic run
System	Thermodynamic	Data:
Pressure	Temperature	mass	F	phi	S	H	V	Cp	dVdP*10^6	dVdT*10^6	fO2(absolute)	fO2-(QFM)	rhol	rhos	viscosity	aH2O	chisqr
10000	1350	100.018	0.999762	0.99985	280.503	-1.19681e+06	36.8216	149.448	-171.909	2881.01	-6.091	0	2.71604	4.30945	2.333	0.0127381	0
10000	1350	100.018	0.999762	0.99985	280.503	-1.19681e+06	36.8216	149.448	-171.909	2881.01	-6.091	0	2.71604	4.30945	2.333	0.0127381	0
9900	1349.81	100.018	0.999785	0.999865	280.514	-1.19716e+06	36.8384	149.45	-172.976	2875.72	-6.099	0	2.71483	4.3107	2.334	0.0127733	0
9800	1349.61	100.018	0.999808	0.999879	280.526	-1.19751e+06	36.8553	149.451	-174.049	2870.48	-6.108	0	2.71361	4.31196	2.335	0.0128098	0
9700	1349.42	100.018	0.999831	0.999893	280.537	-1.19786e+06	36.8723	149.453	-175.128	2865.3	-6.116	0	2.71238	4.3132	2.335	0.0128474	0
9600	1349.22	100.018	0.999853	0.999908	280.549	-1.19821e+06	36.8895	149.455	-176.213	2860.17	-6.125	0	2.71114	4.31445	2.336	0.0128862	0
9500	1349.03	100.018	0.999876	0.999922	280.56	-1.19856e+06	36.9067	149.457	-177.303	2855.11	-6.133	0	2.7099	4.31568	2.337	0.0129263	0
9400	1348.84	100.018	0.9999	0.999937	280.571	-1.19891e+06	36.9241	149.459	-178.399	2850.1	-6.142	0	2.70865	4.31692	2.337	0.0129676	0
9300	1348.64	100.018	0.999923	0.999952	280.583	-1.19927e+06	36.9416	149.461	-179.501	2845.14	-6.15	0	2.70739	4.31815	2.338	0.0130102	0
9200	1348.45	100.018	0.999946	0.999966	280.594	-1.19962e+06	36.9592	149.463	-180.609	2840.25	-6.159	0	2.70613	4.31938	2.339	0.013054	0
9100	1348.26	100.018	0.999969	0.999981	280.605	-1.19997e+06	36.9769	149.465	-181.722	2835.41	-6.167	0	2.70486	4.3206	2.339	0.013099	0
9000	1348.06	100.018	0.999993	0.999995	280.617	-1.20032e+06	36.9947	149.467	-182.841	2830.62	-6.176	0	2.70358	4.32182	2.34	0.0131454	0
8900	1347.87	100.019	1	1	280.627	-1.20068e+06	37.0126	149.468	-183.965	2825.82	-6.184	0	2.70228	0	2.341	0.0131935	0
8800	1347.68	100.019	1	1	280.638	-1.20103e+06	37.0306	149.469	-185.093	2821.04	-6.193	0	2.70097	0	2.342	0.0132431	0
8700	1347.47	100.019	1	1	280.648	-1.20139e+06	37.0486	149.47	-186.228	2816.32	-6.201	0	2.69966	0	2.343	0.013294	0
8600	1347.27	100.019	1	1	280.657	-1.20174e+06	37.0668	149.47	-187.369	2811.66	-6.21	0	2.69834	0	2.343	0.0133463	0
8500	1347.05	100.019	1	1	280.665	-1.2021e+06	37.0851	149.471	-188.515	2807.05	-6.219	0	2.69701	0	2.344	0.0133999	0
8400	1346.84	100.019	1	1	280.674	-1.20246e+06	37.1034	149.472	-189.668	2802.5	-6.227	0	2.69568	0	2.345	0.013455	0
8300	1346.61	100.019	1	1	280.681	-1.20282e+06	37.1219	149.473	-190.827	2798	-6.236	0	2.69434	0	2.346	0.0135115	0
8200	1346.38	100.019	1	1	280.688	-1.20318e+06	37.1405	149.474	-191.991	2793.56	-6.245	0	2.69299	0	2.347	0.0135694	0
8100	1346.15	100.019	1	1	280.695	-1.20355e+06	37.1592	149.475	-193.161	2789.18	-6.254	0	2.69164	0	2.348	0.0136289	0
8000	1345.91	100.019	1	1	280.7	-1.20391e+06	37.1779	149.476	-194.338	2784.85	-6.263	0	2.69029	0	2.349	0.0136899	0
7900	1345.66	100.019	1	1	280.706	-1.20428e+06	37.1968	149.477	-195.52	2780.58	-6.272	0	2.68892	0	2.35	0.0137524	0
7800	1345.41	100.02	1	1	280.711	-1.20464e+06	37.2158	149.478	-196.708	2776.36	-6.281	0	2.68755	0	2.351	0.0138165	0
7700	1345.15	100.02	1	1	280.715	-1.20501e+06	37.2349	149.479	-197.902	2772.2	-6.29	0	2.68618	0	2.352	0.0138822	0
7600	1344.89	100.02	1	1	280.718	-1.20538e+06	37.2541	149.48	-199.102	2768.1	-6.299	0	2.6848	0	2.353	0.0139497	0
7500	1344.62	100.02	1	1	280.722	-1.20575e+06	37.2734	149.481	-200.308	2764.05	-6.308	0	2.68341	0	2.354	0.0140188	0
7400	1344.35	100.02	1	1	280.724	-1.20612e+06	37.2928	149.482	-201.519	2760.06	-6.318	0	2.68201	0	2.356	0.0140897	0
7300	1344.07	100.02	1	1	280.726	-1.20649e+06	37.3123	149.483	-202.737	2756.13	-6.327	0	2.68061	0	2.357	0.0141624	0
7200	1343.79	100.02	1	1	280.727	-1.20686e+06	37.332	149.484	-203.96	2752.25	-6.336	0	2.67921	0	2.358	0.0142369	0
7100	1343.49	100.02	1	1	280.728	-1.20723e+06	37.3517	149.485	-205.189	2748.43	-6.346	0	2.67779	0	2.359	0.0143134	0
7000	1343.2	100.02	1	1	280.729	-1.20761e+06	37.3716	149.487	-206.424	2744.66	-6.355	0	2.67637	0	2.36	0.0143919	0
6900	1342.9	100.02	1	1	280.729	-1.20799e+06	37.3915	149.488	-207.665	2740.95	-6.365	0	2.67495	0	2.362	0.0144724	0
6800	1342.6	100.02	1	1	280.729	-1.20836e+06	37.4116	149.489	-208.911	2737.29	-6.374	0	2.67351	0	2.363	0.0145551	0
6700	1342.3	100.021	1	1	280.729	-1.20874e+06	37.4318	149.49	-210.163	2733.69	-6.384	0	2.67207	0	2.364	0.0146399	0
6600	1342.01	100.021	1	1	280.729	-1.20911e+06	37.4522	149.491	-211.42	2730.15	-6.393	0	2.67062	0	2.365	0.014727	0
6500	1341.71	100.021	1	1	280.729	-1.20949e+06	37.4727	149.492	-212.683	2726.66	-6.403	0	2.66917	0	2.367	0.0148165	0
6400	1341.41	100.021	1	1	280.729	-1.20987e+06	37.4933	149.494	-213.952	2723.23	-6.412	0	2.6677	0	2.368	0.0149084	0
6300	1341.11	100.021	1	1	280.729	-1.21024e+06	37.514	149.495	-215.226	2719.86	-6.422	0	2.66623	0	2.369	0.0150029	0
6200	1340.82	100.021	1	1	280.729	-1.21062e+06	37.5349	149.496	-216.506	2716.54	-6.431	0	2.66475	0	2.37	0.0151001	0
6100	1340.52	100.021	1	1	280.729	-1.211e+06	37.5559	149.498	-217.791	2713.28	-6.441	0	2.66326	0	2.372	0.0152	0
6000	1340.23	100.021	1	1	280.729	-1.21137e+06	37.577	149.499	-219.082	2710.07	-6.451	0	2.66177	0	2.373	0.0153028	0
5900	1339.93	100.021	1	1	280.729	-1.21175e+06	37.5983	149.5	-220.379	2706.92	-6.46	0	2.66027	0	2.374	0.0154086	0
5800	1339.64	100.022	1	1	280.729	-1.21213e+06	37.6197	149.502	-221.681	2703.83	-6.47	0	2.65876	0	2.375	0.0155175	0
5700	1339.35	100.022	1	1	280.729	-1.21251e+06	37.6412	149.503	-222.988	2700.79	-6.479	0	2.65724	0	2.377	0.0156298	0
5600	1339.05	100.022	1	1	280.729	-1.21289e+06	37.6629	149.504	-224.302	2697.8	-6.489	0	2.65571	0	2.378	0.0157455	0
5500	1338.76	100.022	1	1	280.729	-1.21327e+06	37.6847	149.506	-225.621	2694.88	-6.498	0	2.65418	0	2.379	0.0158649	0
5400	1338.47	100.022	1	1	280.729	-1.21364e+06	37.7066	149.507	-226.945	2692.01	-6.508	0	2.65264	0	2.38	0.0159881	0
5300	1338.17	100.022	1	1	280.729	-1.21402e+06	37.7287	149.509	-228.275	2689.19	-6.517	0	2.65109	0	2.382	0.0161154	0
5200	1337.88	100.022	1	1	280.729	-1.2144e+06	37.7509	149.51	-229.611	2686.44	-6.527	0	2.64953	0	2.383	0.0162469	0
5100	1337.59	100.022	1	1	280.729	-1.21478e+06	37.7732	149.511	-230.952	2683.73	-6.536	0	2.64797	0	2.384	0.0163829	0
5000	1337.3	100.022	1	1	280.729	-1.21516e+06	37.7957	149.513	-232.299	2681.09	-6.546	0	2.6464	0	2.385	0.0165237	0
4900	1337.01	100.023	1	1	280.729	-1.21554e+06	37.8183	149.514	-233.651	2678.5	-6.555	0	2.64482	0	2.387	0.0166696	0
4800	1336.71	100.023	1	1	280.729	-1.21592e+06	37.841	149.516	-235.009	2675.96	-6.565	0	2.64323	0	2.388	0.0168208	0
4700	1336.42	100.023	1	1	280.729	-1.2163e+06	37.8639	149.518	-236.373	2673.48	-6.574	0	2.64164	0	2.389	0.0169777	0
4600	1336.13	100.023	1	1	280.729	-1.21668e+06	37.887	149.519	-237.742	2671.06	-6.584	0	2.64003	0	2.39	0.0171407	0
4500	1335.84	100.023	1	1	280.729	-1.21706e+06	37.9101	149.521	-239.117	2668.69	-6.593	0	2.63842	0	2.391	0.0173101	0
4400	1335.55	100.023	1	1	280.729	-1.21745e+06	37.9334	149.522	-240.498	2666.38	-6.603	0	2.63681	0	2.393	0.0174865	0
4300	1335.26	100.023	1	1	280.729	-1.21783e+06	37.9569	149.524	-241.884	2664.13	-6.612	0	2.63518	0	2.394	0.0176703	0
4200	1334.97	100.023	1	1	280.729	-1.21821e+06	37.9805	149.526	-243.275	2661.93	-6.622	0	2.63355	0	2.395	0.017862	0
4100	1334.69	100.023	1	1	280.729	-1.21859e+06	38.0042	149.527	-244.673	2659.79	-6.631	0	2.63191	0	2.396	0.0180623	0
4000	1334.4	100.024	1	1	280.729	-1.21897e+06	38.0281	149.529	-246.075	2657.7	-6.641	0	2.63026	0	2.398	0.0182718	0
3900	1334.11	100.024	1	1	280.729	-1.21936e+06	38.0521	149.531	-247.484	2655.67	-6.65	0	2.6286	0	2.399	0.0184912	0
3800	1333.82	100.024	1	1	280.729	-1.21974e+06	38.0762	149.532	-248.898	2653.69	-6.66	0	2.62694	0	2.4	0.0187213	0
3700	1333.53	100.024	1	1	280.729	-1.22012e+06	38.1005	149.534	-250.318	2651.78	-6.669	0	2.62526	0	2.401	0.018963	0
3600	1333.24	100.024	1	1	280.729	-1.2205e+06	38.125	149.536	-251.743	2649.91	-6.679	0	2.62358	0	2.402	0.0192173	0
3500	1332.96	100.024	1	1	280.729	-1.22089e+06	38.1496	149.538	-253.174	2648.11	-6.688	0	2.62189	0	2.404	0.0194853	0
3400	1332.67	100.024	1	1	280.729	-1.22127e+06	38.1743	149.539	-254.61	2646.35	-6.698	0	2.6202	0	2.405	0.0197682	0
3300	1332.38	100.024	1	1	280.729	-1.22166e+06	38.1992	149.541	-256.052	2644.66	-6.708	0	2.6185	0	2.406	0.0200675	0
3200	1332.1	100.025	1	1	280.729	-1.22204e+06	38.2242	149.543	-257.5	2643.02	-6.717	0	2.61679	0	2.407	0.0203847	0
3100	1331.81	100.025	1	1	280.729	-1.22242e+06	38.2494	149.545	-258.953	2641.43	-6.727	0	2.61507	0	2.409	0.0207217	0
3000	1331.52	100.025	1	1	280.729	-1.22281e+06	38.2747	149.547	-260.412	2639.91	-6.736	0	2.61334	0	2.41	0.0210804	0
2900	1331.24	100.025	1	1	280.729	-1.22319e+06	38.3002	149.549	-261.877	2638.43	-6.746	0	2.6116	0	2.411	0.0214631	0
2800	1330.95	100.025	1	1	280.729	-1.22358e+06	38.3258	149.55	-263.347	2637.02	-6.755	0	2.60986	0	2.412	0.0218725	0
2700	1330.67	100.025	1	1	280.729	-1.22397e+06	38.3515	149.552	-264.823	2635.66	-6.765	0	2.60811	0	2.413	0.0223118	0
2600	1330.38	100.025	1	1	280.729	-1.22435e+06	38.3774	149.554	-266.304	2634.35	-6.774	0	2.60636	0	2.415	0.0227843	0
2500	1330.09	100.025	1	1	280.729	-1.22474e+06	38.4035	149.556	-267.791	2633.1	-6.784	0	2.60459	0	2.416	0.0232942	0
2400	1329.81	100.026	1	1	280.729	-1.22512e+06	38.4297	149.558	-269.284	2631.91	-6.793	0	2.60282	0	2.417	0.0238463	0
2300	1329.52	100.026	1	1	280.729	-1.22551e+06	38.4561	149.56	-270.782	2630.77	-6.803	0	2.60103	0	2.418	0.0244463	0
2200	1329.24	100.026	1	1	280.729	-1.2259e+06	38.4826	149.562	-272.286	2629.69	-6.812	0	2.59925	0	2.42	0.0251008	0
2100	1328.95	100.026	1	1	280.729	-1.22628e+06	38.5093	149.564	-273.795	2628.67	-6.822	0	2.59745	0	2.421	0.0258178	0
2000	1328.67	100.026	1	1	280.729	-1.22667e+06	38.5361	149.566	-275.31	2627.7	-6.832	0	2.59565	0	2.422	0.0266069	0
1900	1328.38	100.026	1	1	280.729	-1.22706e+06	38.5631	149.568	-276.831	2626.78	-6.841	0	2.59383	0	2.423	0.0274797	0
1800	1328.1	100.026	1	1	280.729	-1.22745e+06	38.5902	149.57	-278.357	2625.93	-6.851	0	2.59201	0	2.424	0.0284505	0
1700	1327.82	100.026	1	1	280.729	-1.22784e+06	38.6175	149.572	-279.889	2625.12	-6.86	0	2.59018	0	2.426	0.0295368	0
1600	1327.53	100.027	1	1	280.729	-1.22823e+06	38.6449	149.575	-281.426	2624.38	-6.87	0	2.58835	0	2.427	0.0307606	0
1500	1327.25	100.027	1	1	280.729	-1.22861e+06	38.6725	149.577	-282.969	2623.69	-6.879	0	2.58651	0	2.428	0.0321499	0
1400	1326.96	100.027	1	1	280.729	-1.229e+06	38.7003	149.579	-284.518	2623.05	-6.889	0	2.58466	0	2.429	0.0337406	0
1300	1326.68	100.027	1	1	280.729	-1.22939e+06	38.7282	149.581	-286.072	2622.47	-6.898	0	2.5828	0	2.431	0.0355796	0
1200	1326.4	100.027	1	1	280.729	-1.22978e+06	38.7562	149.583	-287.632	2621.95	-6.908	0	2.58093	0	2.432	0.0377295	0
1100	1326.11	100.027	1	1	280.729	-1.23017e+06	38.7845	149.585	-289.198	2621.48	-6.918	0	2.57905	0	2.433	0.0402759	0
1000	1325.83	100.027	1	1	280.729	-1.23056e+06	38.8128	149.588	-290.769	2621.07	-6.927	0	2.57717	0	2.434	0.0433382	0
Title:	N1x_from	1350
Liquid	Composition:
Pressure	Temperature	mass	SiO2	TiO2	Al2O3	Fe2O3	Cr2O3	FeO	MgO	CaO	Na2O	K2O	H2O
10000	1350	99.994	55.0433	0.109993	17.4056	1.16466	0.0911295	7.66708	6.68753	9.83059	1.44009	0.110007	0.450027
10000	1350	99.994	55.0433	0.109993	17.4056	1.16466	0.0911295	7.66708	6.68753	9.83059	1.44009	0.110007	0.450027
9900	1349.81	99.9963	55.042	0.109992	17.4057	1.1655	0.0919531	7.66672	6.68765	9.83036	1.44005	0.110004	0.450017
9800	1349.61	99.9987	55.0407	0.109991	17.4058	1.16636	0.092784	7.66635	6.68777	9.83013	1.44002	0.110001	0.450006
9700	1349.42	100.001	55.0394	0.109989	17.406	1.16722	0.0936224	7.66597	6.68789	9.8299	1.43999	0.109999	0.449995
9600	1349.22	100.003	55.0381	0.109988	17.4061	1.16808	0.0944682	7.6656	6.68801	9.82967	1.43995	0.109996	0.449985
9500	1349.03	100.006	55.0368	0.109987	17.4062	1.16895	0.0953217	7.66522	6.68813	9.82944	1.43992	0.109994	0.449974
9400	1348.84	100.008	55.0355	0.109985	17.4063	1.16983	0.0961827	7.66484	6.68825	9.8292	1.43988	0.109991	0.449964
9300	1348.64	100.01	55.0342	0.109984	17.4064	1.17071	0.0970515	7.66445	6.68837	9.82897	1.43985	0.109988	0.449953
9200	1348.45	100.013	55.0329	0.109983	17.4066	1.1716	0.0979281	7.66406	6.68849	9.82873	1.43981	0.109986	0.449942
9100	1348.26	100.015	55.0316	0.109981	17.4067	1.17249	0.0988126	7.66367	6.68861	9.8285	1.43978	0.109983	0.449931
9000	1348.06	100.018	55.0303	0.10998	17.4068	1.17339	0.0997051	7.66327	6.68873	9.82826	1.43975	0.109981	0.44992
8900	1347.87	100.019	55.0298	0.10998	17.4068	1.17426	0.0999815	7.6626	6.68876	9.82818	1.43973	0.10998	0.449917
8800	1347.68	100.019	55.0298	0.10998	17.4068	1.17513	0.0999814	7.66181	6.68876	9.82817	1.43973	0.10998	0.449916
8700	1347.47	100.019	55.0297	0.109979	17.4067	1.17601	0.0999813	7.66101	6.68875	9.82816	1.43973	0.109979	0.449916
8600	1347.27	100.019	55.0297	0.109979	17.4067	1.1769	0.0999812	7.66021	6.68874	9.82816	1.43973	0.109979	0.449916
8500	1347.05	100.019	55.0296	0.109979	17.4067	1.17779	0.0999811	7.6594	6.68874	9.82815	1.43973	0.109979	0.449915
8400	1346.84	100.019	55.0296	0.109979	17.4067	1.17869	0.0999811	7.65858	6.68873	9.82814	1.43973	0.109979	0.449915
8300	1346.61	100.019	55.0295	0.109979	17.4067	1.1796	0.099981	7.65776	6.68873	9.82813	1.43973	0.109979	0.449914
8200	1346.38	100.019	55.0295	0.109979	17.4067	1.18051	0.0999809	7.65693	6.68872	9.82812	1.43972	0.109979	0.449914
8100	1346.15	100.019	55.0294	0.109979	17.4067	1.18143	0.0999808	7.65609	6.68871	9.82811	1.43972	0.109979	0.449914
8000	1345.91	100.019	55.0294	0.109979	17.4066	1.18236	0.0999807	7.65525	6.68871	9.8281	1.43972	0.109979	0.449913
7900	1345.66	100.019	55.0293	0.109979	17.4066	1.18329	0.0999806	7.6544	6.6887	9.82809	1.43972	0.109979	0.449913
7800	1345.41	100.02	55.0293	0.109979	17.4066	1.18423	0.0999805	7.65355	6.6887	9.82808	1.43972	0.109979	0.449912
7700	1345.15	100.02	55.0292	0.109978	17.4066	1.18518	0.0999804	7.65269	6.68869	9.82807	1.43972	0.109978	0.449912
7600	1344.89	100.02	55.0292	0.109978	17.4066	1.18613	0.0999803	7.65182	6.68868	9.82806	1.43972	0.109978	0.449911
7500	1344.62	100.02	55.0291	0.109978	17.4066	1.1871	0.0999802	7.65094	6.68868	9.82805	1.43972	0.109978	0.449911
7400	1344.35	100.02	55.0291	0.109978	17.4065	1.18807	0.0999801	7.65006	6.68867	9.82805	1.43971	0.109978	0.449911
7300	1344.07	100.02	55.029	0.109978	17.4065	1.18904	0.09998	7.64918	6.68866	9.82804	1.43971	0.109978	0.44991
7200	1343.79	100.02	55.0289	0.109978	17.4065	1.19002	0.0999799	7.64828	6.68866	9.82803	1.43971	0.109978	0.44991
7100	1343.49	100.02	55.0289	0.109978	17.4065	1.19102	0.0999798	7.64738	6.68865	9.82802	1.43971	0.109978	0.449909
7000	1343.2	100.02	55.0288	0.109978	17.4065	1.19201	0.0999797	7.64648	6.68864	9.82801	1.43971	0.109978	0.449909
6900	1342.9	100.02	55.0288	0.109978	17.4065	1.19302	0.0999796	7.64556	6.68864	9.828	1.43971	0.109978	0.449908
6800	1342.6	100.02	55.0287	0.109977	17.4064	1.19403	0.0999795	7.64465	6.68863	9.82799	1.43971	0.109977	0.449908
6700	1342.3	100.021	55.0287	0.109977	17.4064	1.19504	0.0999794	7.64372	6.68862	9.82798	1.4397	0.109977	0.449907
6600	1342.01	100.021	55.0286	0.109977	17.4064	1.19606	0.0999793	7.6428	6.68862	9.82797	1.4397	0.109977	0.449907
6500	1341.71	100.021	55.0286	0.109977	17.4064	1.19709	0.0999792	7.64186	6.68861	9.82796	1.4397	0.109977	0.449906
6400	1341.41	100.021	55.0285	0.109977	17.4064	1.19812	0.0999791	7.64093	6.6886	9.82795	1.4397	0.109977	0.449906
6300	1341.11	100.021	55.0284	0.109977	17.4063	1.19916	0.099979	7.63999	6.6886	9.82794	1.4397	0.109977	0.449906
6200	1340.82	100.021	55.0284	0.109977	17.4063	1.2002	0.0999789	7.63904	6.68859	9.82793	1.4397	0.109977	0.449905
6100	1340.52	100.021	55.0283	0.109977	17.4063	1.20125	0.0999788	7.63809	6.68858	9.82792	1.43969	0.109977	0.449905
6000	1340.23	100.021	55.0283	0.109977	17.4063	1.2023	0.0999787	7.63713	6.68857	9.82791	1.43969	0.109977	0.449904
5900	1339.93	100.021	55.0282	0.109976	17.4063	1.20336	0.0999786	7.63616	6.68857	9.82789	1.43969	0.109976	0.449904
5800	1339.64	100.022	55.0282	0.109976	17.4063	1.20443	0.0999785	7.6352	6.68856	9.82788	1.43969	0.109976	0.449903
5700	1339.35	100.022	55.0281	0.109976	17.4062	1.2055	0.0999784	7.63422	6.68855	9.82787	1.43969	0.109976	0.449903
5600	1339.05	100.022	55.028	0.109976	17.4062	1.20658	0.0999783	7.63325	6.68855	9.82786	1.43969	0.109976	0.449902
5500	1338.76	100.022	55.028	0.109976	17.4062	1.20766	0.0999782	7.63226	6.68854	9.82785	1.43969	0.109976	0.449902
5400	1338.47	100.022	55.0279	0.109976	17.4062	1.20875	0.099978	7.63127	6.68853	9.82784	1.43968	0.109976	0.449901
5300	1338.17	100.022	55.0279	0.109976	17.4062	1.20984	0.0999779	7.63028	6.68852	9.82783	1.43968	0.109976	0.449901
5200	1337.88	100.022	55.0278	0.109976	17.4061	1.21094	0.0999778	7.62928	6.68852	9.82782	1.43968	0.109976	0.4499
5100	1337.59	100.022	55.0277	0.109975	17.4061	1.21204	0.0999777	7.62828	6.68851	9.82781	1.43968	0.109975	0.4499
5000	1337.3	100.022	55.0277	0.109975	17.4061	1.21316	0.0999776	7.62727	6.6885	9.8278	1.43968	0.109975	0.449899
4900	1337.01	100.023	55.0276	0.109975	17.4061	1.21427	0.0999775	7.62625	6.68849	9.82779	1.43968	0.109975	0.449899
4800	1336.71	100.023	55.0275	0.109975	17.4061	1.21539	0.0999774	7.62523	6.68849	9.82778	1.43967	0.109975	0.449898
4700	1336.42	100.023	55.0275	0.109975	17.406	1.21652	0.0999773	7.62421	6.68848	9.82776	1.43967	0.109975	0.449898
4600	1336.13	100.023	55.0274	0.109975	17.406	1.21766	0.0999772	7.62318	6.68847	9.82775	1.43967	0.109975	0.449897
4500	1335.84	100.023	55.0274	0.109975	17.406	1.2188	0.099977	7.62214	6.68846	9.82774	1.43967	0.109975	0.449897
4400	1335.55	100.023	55.0273	0.109975	17.406	1.21994	0.0999769	7.6211	6.68846	9.82773	1.43967	0.109975	0.449896
4300	1335.26	100.023	55.0272	0.109974	17.406	1.22109	0.0999768	7.62005	6.68845	9.82772	1.43967	0.109974	0.449896
4200	1334.97	100.023	55.0272	0.109974	17.4059	1.22225	0.0999767	7.619	6.68844	9.82771	1.43966	0.109974	0.449895
4100	1334.69	100.023	55.0271	0.109974	17.4059	1.22342	0.0999766	7.61795	6.68843	9.8277	1.43966	0.109974	0.449895
4000	1334.4	100.024	55.027	0.109974	17.4059	1.22459	0.0999765	7.61688	6.68842	9.82769	1.43966	0.109974	0.449894
3900	1334.11	100.024	55.027	0.109974	17.4059	1.22576	0.0999763	7.61582	6.68842	9.82767	1.43966	0.109974	0.449894
3800	1333.82	100.024	55.0269	0.109974	17.4059	1.22694	0.0999762	7.61474	6.68841	9.82766	1.43966	0.109974	0.449893
3700	1333.53	100.024	55.0268	0.109974	17.4058	1.22813	0.0999761	7.61366	6.6884	9.82765	1.43966	0.109974	0.449892
3600	1333.24	100.024	55.0268	0.109974	17.4058	1.22932	0.099976	7.61258	6.68839	9.82764	1.43965	0.109974	0.449892
3500	1332.96	100.024	55.0267	0.109973	17.4058	1.23052	0.0999759	7.61149	6.68838	9.82763	1.43965	0.109973	0.449891
3400	1332.67	100.024	55.0266	0.109973	17.4058	1.23173	0.0999757	7.61039	6.68838	9.82761	1.43965	0.109973	0.449891
3300	1332.38	100.024	55.0266	0.109973	17.4058	1.23294	0.0999756	7.60929	6.68837	9.8276	1.43965	0.109973	0.44989
3200	1332.1	100.025	55.0265	0.109973	17.4057	1.23416	0.0999755	7.60819	6.68836	9.82759	1.43965	0.109973	0.44989
3100	1331.81	100.025	55.0264	0.109973	17.4057	1.23538	0.0999754	7.60708	6.68835	9.82758	1.43965	0.109973	0.449889
3000	1331.52	100.025	55.0264	0.109973	17.4057	1.23661	0.0999752	7.60596	6.68834	9.82757	1.43964	0.109973	0.449889
2900	1331.24	100.025	55.0263	0.109973	17.4057	1.23785	0.0999751	7.60484	6.68834	9.82755	1.43964	0.109973	0.449888
2800	1330.95	100.025	55.0262	0.109972	17.4056	1.23909	0.099975	7.60371	6.68833	9.82754	1.43964	0.109972	0.449887
2700	1330.67	100.025	55.0262	0.109972	17.4056	1.24034	0.0999749	7.60257	6.68832	9.82753	1.43964	0.109972	0.449887
2600	1330.38	100.025	55.0261	0.109972	17.4056	1.24159	0.0999748	7.60143	6.68831	9.82752	1.43964	0.109972	0.449886
2500	1330.09	100.025	55.026	0.109972	17.4056	1.24285	0.0999746	7.60029	6.6883	9.82751	1.43963	0.109972	0.449886
2400	1329.81	100.026	55.026	0.109972	17.4056	1.24412	0.0999745	7.59914	6.68829	9.82749	1.43963	0.109972	0.449885
2300	1329.52	100.026	55.0259	0.109972	17.4055	1.24539	0.0999744	7.59798	6.68829	9.82748	1.43963	0.109972	0.449885
2200	1329.24	100.026	55.0258	0.109972	17.4055	1.24667	0.0999742	7.59682	6.68828	9.82747	1.43963	0.109972	0.449884
2100	1328.95	100.026	55.0258	0.109972	17.4055	1.24796	0.0999741	7.59565	6.68827	9.82745	1.43963	0.109972	0.449883
2000	1328.67	100.026	55.0257	0.109971	17.4055	1.24925	0.099974	7.59448	6.68826	9.82744	1.43963	0.109971	0.449883
1900	1328.38	100.026	55.0256	0.109971	17.4054	1.25054	0.0999739	7.5933	6.68825	9.82743	1.43962	0.109971	0.449882
1800	1328.1	100.026	55.0255	0.109971	17.4054	1.25185	0.0999737	7.59211	6.68824	9.82742	1.43962	0.109971	0.449882
1700	1327.82	100.026	55.0255	0.109971	17.4054	1.25316	0.0999736	7.59092	6.68823	9.8274	1.43962	0.109971	0.449881
1600	1327.53	100.027	55.0254	0.109971	17.4054	1.25448	0.0999735	7.58972	6.68822	9.82739	1.43962	0.109971	0.449881
1500	1327.25	100.027	55.0253	0.109971	17.4054	1.2558	0.0999733	7.58852	6.68822	9.82738	1.43962	0.109971	0.44988
1400	1326.96	100.027	55.0252	0.109971	17.4053	1.25713	0.0999732	7.58731	6.68821	9.82736	1.43961	0.109971	0.449879
1300	1326.68	100.027	55.0252	0.10997	17.4053	1.25847	0.0999731	7.5861	6.6882	9.82735	1.43961	0.10997	0.449879
1200	1326.4	100.027	55.0251	0.10997	17.4053	1.25981	0.0999729	7.58488	6.68819	9.82734	1.43961	0.10997	0.449878
1100	1326.11	100.027	55.025	0.10997	17.4053	1.26116	0.0999728	7.58365	6.68818	9.82732	1.43961	0.10997	0.449878
1000	1325.83	100.027	55.0249	0.10997	17.4052	1.26251	0.0999727	7.58242	6.68817	9.82731	1.43961	0.10997	0.449877
Title:	N1x_from	1350
liquid_0	thermodynamic	data	and	composition:
Pressure	Temperature	mass	S	H	V	Cp	viscosity	SiO2	TiO2	Al2O3	Fe2O3	Cr2O3	FeO	MgO	CaO	Na2O	K2O	H2O
10000	1350	99.994	280.449	-1.19661e+06	36.816	149.423	2.333	55.0433	0.109993	17.4056	1.16466	0.0911295	7.66708	6.68753	9.83059	1.44009	0.110007	0.450027
10000	1350	99.994	280.449	-1.19661e+06	36.816	149.423	2.333	55.0433	0.109993	17.4056	1.16466	0.0911295	7.66708	6.68753	9.83059	1.44009	0.110007	0.450027
9900	1349.81	99.9963	280.465	-1.19698e+06	36.8334	149.427	2.334	55.042	0.109992	17.4057	1.1655	0.0919531	7.66672	6.68765	9.83036	1.44005	0.110004	0.450017
9800	1349.61	99.9987	280.482	-1.19735e+06	36.8508	149.431	2.335	55.0407	0.109991	17.4058	1.16636	0.092784	7.66635	6.68777	9.83013	1.44002	0.110001	0.450006
9700	1349.42	100.001	280.499	-1.19772e+06	36.8684	149.435	2.335	55.0394	0.109989	17.406	1.16722	0.0936224	7.66597	6.68789	9.8299	1.43999	0.109999	0.449995
9600	1349.22	100.003	280.515	-1.19809e+06	36.8861	149.44	2.336	55.0381	0.109988	17.4061	1.16808	0.0944682	7.6656	6.68801	9.82967	1.43995	0.109996	0.449985
9500	1349.03	100.006	280.532	-1.19846e+06	36.9039	149.444	2.337	55.0368	0.109987	17.4062	1.16895	0.0953217	7.66522	6.68813	9.82944	1.43992	0.109994	0.449974
9400	1348.84	100.008	280.549	-1.19883e+06	36.9218	149.448	2.337	55.0355	0.109985	17.4063	1.16983	0.0961827	7.66484	6.68825	9.8292	1.43988	0.109991	0.449964
9300	1348.64	100.01	280.565	-1.1992e+06	36.9398	149.453	2.338	55.0342	0.109984	17.4064	1.17071	0.0970515	7.66445	6.68837	9.82897	1.43985	0.109988	0.449953
9200	1348.45	100.013	280.582	-1.19957e+06	36.9579	149.457	2.339	55.0329	0.109983	17.4066	1.1716	0.0979281	7.66406	6.68849	9.82873	1.43981	0.109986	0.449942
9100	1348.26	100.015	280.598	-1.19995e+06	36.9762	149.461	2.339	55.0316	0.109981	17.4067	1.17249	0.0988126	7.66367	6.68861	9.8285	1.43978	0.109983	0.449931
9000	1348.06	100.018	280.615	-1.20032e+06	36.9945	149.466	2.34	55.0303	0.10998	17.4068	1.17339	0.0997051	7.66327	6.68873	9.82826	1.43975	0.109981	0.44992
8900	1347.87	100.019	280.627	-1.20068e+06	37.0126	149.468	2.341	55.0298	0.10998	17.4068	1.17426	0.0999815	7.6626	6.68876	9.82818	1.43973	0.10998	0.449917
8800	1347.68	100.019	280.638	-1.20103e+06	37.0306	149.469	2.342	55.0298	0.10998	17.4068	1.17513	0.0999814	7.66181	6.68876	9.82817	1.43973	0.10998	0.449916
8700	1347.47	100.019	280.648	-1.20139e+06	37.0486	149.47	2.343	55.0297	0.109979	17.4067	1.17601	0.0999813	7.66101	6.68875	9.82816	1.43973	0.109979	0.449916
8600	1347.27	100.019	280.657	-1.20174e+06	37.0668	149.47	2.343	55.0297	0.109979	17.4067	1.1769	0.0999812	7.66021	6.68874	9.82816	1.43973	0.109979	0.449916
8500	1347.05	100.019	280.665	-1.2021e+06	37.0851	149.471	2.344	55.0296	0.109979	17.4067	1.17779	0.0999811	7.6594	6.68874	9.82815	1.43973	0.109979	0.449915
8400	1346.84	100.019	280.674	-1.20246e+06	37.1034	149.472	2.345	55.0296	0.109979	17.4067	1.17869	0.0999811	7.65858	6.68873	9.82814	1.43973	0.109979	0.449915
8300	1346.61	100.019	280.681	-1.20282e+06	37.1219	149.473	2.346	55.0295	0.109979	17.4067	1.1796	0.099981	7.65776	6.68873	9.82813	1.43973	0.109979	0.449914
8200	1346.38	100.019	280.688	-1.20318e+06	37.1405	149.474	2.347	55.0295	0.109979	17.4067	1.18051	0.0999809	7.65693	6.68872	9.82812	1.43972	0.109979	0.449914
8100	1346.15	100.019	280.695	-1.20355e+06	37.1592	149.475	2.348	55.0294	0.109979	17.4067	1.18143	0.0999808	7.65609	6.68871	9.82811	1.43972	0.109979	0.449914
8000	1345.91	100.019	280.7	-1.20391e+06	37.1779	149.476	2.349	55.0294	0.109979	17.4066	1.18236	0.0999807	7.65525	6.68871	9.8281	1.43972	0.109979	0.449913
7900	1345.66	100.019	280.706	-1.20428e+06	37.1968	149.477	2.35	55.0293	0.109979	17.4066	1.18329	0.0999806	7.6544	6.6887	9.82809	1.43972	0.109979	0.449913
7800	1345.41	100.02	280.711	-1.20464e+06	37.2158	149.478	2.351	55.0293	0.109979	17.4066	1.18423	0.0999805	7.65355	6.6887	9.82808	1.43972	0.109979	0.449912
7700	1345.15	100.02	280.715	-1.20501e+06	37.2349	149.479	2.352	55.0292	0.109978	17.4066	1.18518	0.0999804	7.65269	6.68869	9.82807	1.43972	0.109978	0.449912
7600	1344.89	100.02	280.718	-1.20538e+06	37.2541	149.48	2.353	55.0292	0.109978	17.4066	1.18613	0.0999803	7.65182	6.68868	9.82806	1.43972	0.109978	0.449911
7500	1344.62	100.02	280.722	-1.20575e+06	37.2734	149.481	2.354	55.0291	0.109978	17.4066	1.1871	0.0999802	7.65094	6.68868	9.82805	1.43972	0.109978	0.449911
7400	1344.35	100.02	280.724	-1.20612e+06	37.2928	149.482	2.356	55.0291	0.109978	17.4065	1.18807	0.0999801	7.65006	6.68867	9.82805	1.43971	0.109978	0.449911
7300	1344.07	100.02	280.726	-1.20649e+06	37.3123	149.483	2.357	55.029	0.109978	17.4065	1.18904	0.09998	7.64918	6.68866	9.82804	1.43971	0.109978	0.44991
7200	1343.79	100.02	280.727	-1.20686e+06	37.332	149.484	2.358	55.0289	0.109978	17.4065	1.19002	0.0999799	7.64828	6.68866	9.82803	1.43971	0.109978	0.44991
7100	1343.49	100.02	280.728	-1.20723e+06	37.3517	149.485	2.359	55.0289	0.109978	17.4065	1.19102	0.0999798	7.64738	6.68865	9.82802	1.43971	0.109978	0.449909
7000	1343.2	100.02	280.729	-1.20761e+06	37.3716	149.487	2.36	55.0288	0.109978	17.4065	1.19201	0.0999797	7.64648	6.68864	9.82801	1.43971	0.109978	0.449909
6900	1342.9	100.02	280.729	-1.20799e+06	37.3915	149.488	2.362	55.0288	0.109978	17.4065	1.19302	0.0999796	7.64556	6.68864	9.828	1.43971	0.109978	0.449908
6800	1342.6	100.02	280.729	-1.20836e+06	37.4116	149.489	2.363	55.0287	0.109977	17.4064	1.19403	0.0999795	7.64465	6.68863	9.82799	1.43971	0.109977	0.449908
6700	1342.3	100.021	280.729	-1.20874e+06	37.4318	149.49	2.364	55.0287	0.109977	17.4064	1.19504	0.0999794	7.64372	6.68862	9.82798	1.4397	0.109977	0.449907
6600	1342.01	100.021	280.729	-1.20911e+06	37.4522	149.491	2.365	55.0286	0.109977	17.4064	1.19606	0.0999793	7.6428	6.68862	9.82797	1.4397	0.109977	0.449907
6500	1341.71	100.021	280.729	-1.20949e+06	37.4727	149.492	2.367	55.0286	0.109977	17.4064	1.19709	0.0999792	7.64186	6.68861	9.82796	1.4397	0.109977	0.449906
6400	1341.41	100.021	280.729	-1.20987e+06	37.4933	149.494	2.368	55.0285	0.109977	17.4064	1.19812	0.0999791	7.64093	6.6886	9.82795	1.4397	0.109977	0.449906
6300	1341.11	100.021	280.729	-1.21024e+06	37.514	149.495	2.369	55.0284	0.109977	17.4063	1.19916	0.099979	7.63999	6.6886	9.82794	1.4397	0.109977	0.449906
6200	1340.82	100.021	280.729	-1.21062e+06	37.5349	149.496	2.37	55.0284	0.109977	17.4063	1.2002	0.0999789	7.63904	6.68859	9.82793	1.4397	0.109977	0.449905
6100	1340.52	100.021	280.729	-1.211e+06	37.5559	149.498	2.372	55.0283	0.109977	17.4063	1.20125	0.0999788	7.63809	6.68858	9.82792	1.43969	0.109977	0.449905
6000	1340.23	100.021	280.729	-1.21137e+06	37.577	149.499	2.373	55.0283	0.109977	17.4063	1.2023	0.0999787	7.63713	6.68857	9.82791	1.43969	0.109977	0.449904
5900	1339.93	100.021	280.729	-1.21175e+06	37.5983	149.5	2.374	55.0282	0.109976	17.4063	1.20336	0.0999786	7.63616	6.68857	9.82789	1.43969	0.109976	0.449904
5800	1339.64	100.022	280.729	-1.21213e+06	37.6197	149.502	2.375	55.0282	0.109976	17.4063	1.20443	0.0999785	7.6352	6.68856	9.82788	1.43969	0.109976	0.449903
5700	1339.35	100.022	280.729	-1.21251e+06	37.6412	149.503	2.377	55.0281	0.109976	17.4062	1.2055	0.0999784	7.63422	6.68855	9.82787	1.43969	0.109976	0.449903
5600	1339.05	100.022	280.729	-1.21289e+06	37.6629	149.504	2.378	55.028	0.109976	17.4062	1.20658	0.0999783	7.63325	6.68855	9.82786	1.43969	0.109976	0.449902
5500	1338.76	100.022	280.729	-1.21327e+06	37.6847	149.506	2.379	55.028	0.109976	17.4062	1.20766	0.0999782	7.63226	6.68854	9.82785	1.43969	0.109976	0.449902
5400	1338.47	100.022	280.729	-1.21364e+06	37.7066	149.507	2.38	55.0279	0.109976	17.4062	1.20875	0.099978	7.63127	6.68853	9.82784	1.43968	0.109976	0.449901
5300	1338.17	100.022	280.729	-1.21402e+06	37.7287	149.509	2.382	55.0279	0.109976	17.4062	1.20984	0.0999779	7.63028	6.68852	9.82783	1.43968	0.109976	0.449901
5200	1337.88	100.022	280.729	-1.2144e+06	37.7509	149.51	2.383	55.0278	0.109976	17.4061	1.21094	0.0999778	7.62928	6.68852	9.82782	1.43968	0.109976	0.4499
5100	1337.59	100.022	280.729	-1.21478e+06	37.7732	149.511	2.384	55.0277	0.109975	17.4061	1.21204	0.0999777	7.62828	6.68851	9.82781	1.43968	0.109975	0.4499
5000	1337.3	100.022	280.729	-1.21516e+06	37.7957	149.513	2.385	55.0277	0.109975	17.4061	1.21316	0.0999776	7.62727	6.6885	9.8278	1.43968	0.109975	0.449899
4900	1337.01	100.023	280.729	-1.21554e+06	37.8183	149.514	2.387	55.0276	0.109975	17.4061	1.21427	0.0999775	7.62625	6.68849	9.82779	1.43968	0.109975	0.449899
4800	1336.71	100.023	280.729	-1.21592e+06	37.841	149.516	2.388	55.0275	0.109975	17.4061	1.21539	0.0999774	7.62523	6.68849	9.82778	1.43967	0.109975	0.449898
4700	1336.42	100.023	280.729	-1.2163e+06	37.8639	149.518	2.389	55.0275	0.109975	17.406	1.21652	0.0999773	7.62421	6.68848	9.82776	1.43967	0.109975	0.449898
4600	1336.13	100.023	280.729	-1.21668e+06	37.887	149.519	2.39	55.0274	0.109975	17.406	1.21766	0.0999772	7.62318	6.68847	9.82775	1.43967	0.109975	0.449897
4500	1335.84	100.023	280.729	-1.21706e+06	37.9101	149.521	2.391	55.0274	0.109975	17.406	1.2188	0.099977	7.62214	6.68846	9.82774	1.43967	0.109975	0.449897
4400	1335.55	100.023	280.729	-1.21745e+06	37.9334	149.522	2.393	55.0273	0.109975	17.406	1.21994	0.0999769	7.6211	6.68846	9.82773	1.43967	0.109975	0.449896
4300	1335.26	100.023	280.729	-1.21783e+06	37.9569	149.524	2.394	55.0272	0.109974	17.406	1.22109	0.0999768	7.62005	6.68845	9.82772	1.43967	0.109974	0.449896
4200	1334.97	100.023	280.729	-1.21821e+06	37.9805	149.526	2.395	55.0272	0.109974	17.4059	1.22225	0.0999767	7.619	6.68844	9.82771	1.43966	0.109974	0.449895
4100	1334.69	100.023	280.729	-1.21859e+06	38.0042	149.527	2.396	55.0271	0.109974	17.4059	1.22342	0.0999766	7.61795	6.68843	9.8277	1.43966	0.109974	0.449895
4000	1334.4	100.024	280.729	-1.21897e+06	38.0281	149.529	2.398	55.027	0.109974	17.4059	1.22459	0.0999765	7.61688	6.68842	9.82769	1.43966	0.109974	0.449894
3900	1334.11	100.024	280.729	-1.21936e+06	38.0521	149.531	2.399	55.027	0.109974	17.4059	1.22576	0.0999763	7.61582	6.68842	9.82767	1.43966	0.109974	0.449894
3800	1333.82	100.024	280.729	-1.21974e+06	38.0762	149.532	2.4	55.0269	0.109974	17.4059	1.22694	0.0999762	7.61474	6.68841	9.82766	1.43966	0.109974	0.449893
3700	1333.53	100.024	280.729	-1.22012e+06	38.1005	149.534	2.401	55.0268	0.109974	17.4058	1.22813	0.0999761	7.61366	6.6884	9.82765	1.43966	0.109974	0.449892
3600	1333.24	100.024	280.729	-1.2205e+06	38.125	149.536	2.402	55.0268	0.109974	17.4058	1.22932	0.099976	7.61258	6.68839	9.82764	1.43965	0.109974	0.449892
3500	1332.96	100.024	280.729	-1.22089e+06	38.1496	149.538	2.404	55.0267	0.109973	17.4058	1.23052	0.0999759	7.61149	6.68838	9.82763	1.43965	0.109973	0.449891
3400	1332.67	100.024	280.729	-1.22127e+06	38.1743	149.539	2.405	55.0266	0.109973	17.4058	1.23173	0.0999757	7.61039	6.68838	9.82761	1.43965	0.109973	0.449891
3300	1332.38	100.024	280.729	-1.22166e+06	38.1992	149.541	2.406	55.0266	0.109973	17.4058	1.23294	0.0999756	7.60929	6.68837	9.8276	1.43965	0.109973	0.44989
3200	1332.1	100.025	280.729	-1.22204e+06	38.2242	149.543	2.407	55.0265	0.109973	17.4057	1.23416	0.0999755	7.60819	6.68836	9.82759	1.43965	0.109973	0.44989
3100	1331.81	100.025	280.729	-1.22242e+06	38.2494	149.545	2.409	55.0264	0.109973	17.4057	1.23538	0.0999754	7.60708	6.68835	9.82758	1.43965	0.109973	0.449889
3000	1331.52	100.025	280.729	-1.22281e+06	38.2747	149.547	2.41	55.0264	0.109973	17.4057	1.23661	0.0999752	7.60596	6.68834	9.82757	1.43964	0.109973	0.449889
2900	1331.24	100.025	280.729	-1.22319e+06	38.3002	149.549	2.411	55.0263	0.109973	17.4057	1.23785	0.0999751	7.60484	6.68834	9.82755	1.43964	0.109973	0.449888
2800	1330.95	100.025	280.729	-1.22358e+06	38.3258	149.55	2.412	55.0262	0.109972	17.4056	1.23909	0.099975	7.60371	6.68833	9.82754	1.43964	0.109972	0.449887
2700	1330.67	100.025	280.729	-1.22397e+06	38.3515	149.552	2.413	55.0262	0.109972	17.4056	1.24034	0.0999749	7.60257	6.68832	9.82753	1.43964	0.109972	0.449887
2600	1330.38	100.025	280.729	-1.22435e+06	38.3774	149.554	2.415	55.0261	0.109972	17.4056	1.24159	0.0999748	7.60143	6.68831	9.82752	1.43964	0.109972	0.449886
2500	1330.09	100.025	280.729	-1.22474e+06	38.4035	149.556	2.416	55.026	0.109972	17.4056	1.24285	0.0999746	7.60029	6.6883	9.82751	1.43963	0.109972	0.449886
2400	1329.81	100.026	280.729	-1.22512e+06	38.4297	149.558	2.417	55.026	0.109972	17.4056	1.24412	0.0999745	7.59914	6.68829	9.82749	1.43963	0.109972	0.449885
2300	1329.52	100.026	280.729	-1.22551e+06	38.4561	149.56	2.418	55.0259	0.109972	17.4055	1.24539	0.0999744	7.59798	6.68829	9.82748	1.43963	0.109972	0.449885
2200	1329.24	100.026	280.729	-1.2259e+06	38.4826	149.562	2.42	55.0258	0.109972	17.4055	1.24667	0.0999742	7.59682	6.68828	9.82747	1.43963	0.109972	0.449884
2100	1328.95	100.026	280.729	-1.22628e+06	38.5093	149.564	2.421	55.0258	0.109972	17.4055	1.24796	0.0999741	7.59565	6.68827	9.82745	1.43963	0.109972	0.449883
2000	1328.67	100.026	280.729	-1.22667e+06	38.5361	149.566	2.422	55.0257	0.109971	17.4055	1.24925	0.099974	7.59448	6.68826	9.82744	1.43963	0.109971	0.449883
1900	1328.38	100.026	280.729	-1.22706e+06	38.5631	149.568	2.423	55.0256	0.109971	17.4054	1.25054	0.0999739	7.5933	6.68825	9.82743	1.43962	0.109971	0.449882
1800	1328.1	100.026	280.729	-1.22745e+06	38.5902	149.57	2.424	55.0255	0.109971	17.4054	1.25185	0.0999737	7.59211	6.68824	9.82742	1.43962	0.109971	0.449882
1700	1327.82	100.026	280.729	-1.22784e+06	38.6175	149.572	2.426	55.0255	0.109971	17.4054	1.25316	0.0999736	7.59092	6.68823	9.8274	1.43962	0.109971	0.449881
1600	1327.53	100.027	280.729	-1.22823e+06	38.6449	149.575	2.427	55.0254	0.109971	17.4054	1.25448	0.0999735	7.58972	6.68822	9.82739	1.43962	0.109971	0.449881
1500	1327.25	100.027	280.729	-1.22861e+06	38.6725	149.577	2.428	55.0253	0.109971	17.4054	1.2558	0.0999733	7.58852	6.68822	9.82738	1.43962	0.109971	0.44988
1400	1326.96	100.027	280.729	-1.229e+06	38.7003	149.579	2.429	55.0252	0.109971	17.4053	1.25713	0.0999732	7.58731	6.68821	9.82736	1.43961	0.109971	0.449879
1300	1326.68	100.027	280.729	-1.22939e+06	38.7282	149.581	2.431	55.0252	0.10997	17.4053	1.25847	0.0999731	7.5861	6.6882	9.82735	1.43961	0.10997	0.449879
1200	1326.4	100.027	280.729	-1.22978e+06	38.7562	149.583	2.432	55.0251	0.10997	17.4053	1.25981	0.0999729	7.58488	6.68819	9.82734	1.43961	0.10997	0.449878
1100	1326.11	100.027	280.729	-1.23017e+06	38.7845	149.585	2.433	55.025	0.10997	17.4053	1.26116	0.0999728	7.58365	6.68818	9.82732	1.43961	0.10997	0.449878
1000	1325.83	100.027	280.729	-1.23056e+06	38.8128	149.588	2.434	55.0249	0.10997	17.4052	1.26251	0.0999727	7.58242	6.68817	9.82731	1.43961	0.10997	0.449877
spinel_0	thermodynamic	data	and	composition:
Pressure	Temperature	mass	S	H	V	Cp	formula	SiO2	TiO2	Al2O3	Fe2O3	Cr2O3	FeO	MgO	CaO	Na2O	K2O	H2O
10000	1350	0.023775	0.054077	-194.205	0.005517	0.025196	Fe''0.44Mg0.56Fe'''0.24Al0.84Cr0.91Ti0.00O4	0	0.0563541	22.9891	10.4266	37.3329	17.1279	12.0672	0	0	0	0
10000	1350	0.023775	0.054077	-194.205	0.005517	0.025196	Fe''0.44Mg0.56Fe'''0.24Al0.84Cr0.91Ti0.00O4	0	0.0563541	22.9891	10.4266	37.3329	17.1279	12.0672	0	0	0	0
9900	1349.81	0.021507	0.048901	-175.546	0.004989	0.022783	Fe''0.44Mg0.56Fe'''0.24Al0.84Cr0.92Ti0.00O4	0	0.0565324	22.8945	10.4324	37.4318	17.1258	12.0589	0	0	0	0
9800	1349.61	0.01923	0.043711	-156.853	0.00446	0.020364	Fe''0.44Mg0.56Fe'''0.24Al0.83Cr0.92Ti0.00O4	0	0.0567103	22.8002	10.4383	37.5305	17.1236	12.0507	0	0	0	0
9700	1349.42	0.016946	0.038507	-138.123	0.003929	0.017938	Fe''0.44Mg0.56Fe'''0.24Al0.83Cr0.92Ti0.00O4	0	0.0568877	22.7062	10.4441	37.629	17.1214	12.0425	0	0	0	0
9600	1349.22	0.014654	0.033287	-119.355	0.003397	0.015506	Fe''0.44Mg0.56Fe'''0.24Al0.83Cr0.93Ti0.00O4	0	0.0570646	22.6123	10.4498	37.7273	17.1191	12.0344	0	0	0	0
9500	1349.03	0.012354	0.028053	-100.548	0.002863	0.013067	Fe''0.44Mg0.56Fe'''0.24Al0.82Cr0.93Ti0.00O4	0	0.0572411	22.5187	10.4555	37.8254	17.1168	12.0263	0	0	0	0
9400	1348.84	0.010045	0.022803	-81.7003	0.002327	0.010621	Fe''0.44Mg0.56Fe'''0.24Al0.82Cr0.93Ti0.00O4	0	0.057417	22.4254	10.4611	37.9233	17.1144	12.0183	0	0	0	0
9300	1348.64	0.007728	0.017537	-62.8099	0.00179	0.008168	Fe''0.44Mg0.56Fe'''0.24Al0.82Cr0.93Ti0.00O4	0	0.0575925	22.3323	10.4668	38.021	17.1119	12.0104	0	0	0	0
9200	1348.45	0.005402	0.012255	-43.8755	0.001251	0.005707	Fe''0.44Mg0.56Fe'''0.25Al0.82Cr0.94Ti0.00O4	0	0.0577674	22.2394	10.4723	38.1186	17.1094	12.0026	0	0	0	0
9100	1348.26	0.003067	0.006956	-24.8956	0.00071	0.00324	Fe''0.45Mg0.56Fe'''0.25Al0.81Cr0.94Ti0.00O4	0	0.0579418	22.1468	10.4778	38.2159	17.1068	11.9948	0	0	0	0
9000	1348.06	0.000724	0.00164	-5.86851	0.000167	0.000764	Fe''0.45Mg0.56Fe'''0.25Al0.81Cr0.94Ti0.00O4	0	0.0581156	22.0544	10.4833	38.313	17.1041	11.9871	0	0	0	0
Title:	N1x_from	1350
Phase	Masses:
Pressure	Temperature	mass	liquid_0	spinel_0
10000	1350	100.018	99.994	0.023775
10000	1350	100.018	99.994	0.023775
9900	1349.81	100.018	99.9963	0.021507
9800	1349.61	100.018	99.9987	0.01923
9700	1349.42	100.018	100.001	0.016946
9600	1349.22	100.018	100.003	0.014654
9500	1349.03	100.018	100.006	0.012354
9400	1348.84	100.018	100.008	0.010045
9300	1348.64	100.018	100.01	0.007728
9200	1348.45	100.018	100.013	0.005402
9100	1348.26	100.018	100.015	0.003067
9000	1348.06	100.018	100.018	0.000724
8900	1347.87	100.019	100.019	0
8800	1347.68	100.019	100.019	0
8700	1347.47	100.019	100.019	0
8600	1347.27	100.019	100.019	0
8500	1347.05	100.019	100.019	0
8400	1346.84	100.019	100.019	0
8300	1346.61	100.019	100.019	0
8200	1346.38	100.019	100.019	0
8100	1346.15	100.019	100.019	0
8000	1345.91	100.019	100.019	0
7900	1345.66	100.019	100.019	0
7800	1345.41	100.02	100.02	0
7700	1345.15	100.02	100.02	0
7600	1344.89	100.02	100.02	0
7500	1344.62	100.02	100.02	0
7400	1344.35	100.02	100.02	0
7300	1344.07	100.02	100.02	0
7200	1343.79	100.02	100.02	0
7100	1343.49	100.02	100.02	0
7000	1343.2	100.02	100.02	0
6900	1342.9	100.02	100.02	0
6800	1342.6	100.02	100.02	0
6700	1342.3	100.021	100.021	0
6600	1342.01	100.021	100.021	0
6500	1341.71	100.021	100.021	0
6400	1341.41	100.021	100.021	0
6300	1341.11	100.021	100.021	0
6200	1340.82	100.021	100.021	0
6100	1340.52	100.021	100.021	0
6000	1340.23	100.021	100.021	0
5900	1339.93	100.021	100.021	0
5800	1339.64	100.022	100.022	0
5700	1339.35	100.022	100.022	0
5600	1339.05	100.022	100.022	0
5500	1338.76	100.022	100.022	0
5400	1338.47	100.022	100.022	0
5300	1338.17	100.022	100.022	0
5200	1337.88	100.022	100.022	0
5100	1337.59	100.022	100.022	0
5000	1337.3	100.022	100.022	0
4900	1337.01	100.023	100.023	0
4800	1336.71	100.023	100.023	0
4700	1336.42	100.023	100.023	0
4600	1336.13	100.023	100.023	0
4500	1335.84	100.023	100.023	0
4400	1335.55	100.023	100.023	0
4300	1335.26	100.023	100.023	0
4200	1334.97	100.023	100.023	0
4100	1334.69	100.023	100.023	0
4000	1334.4	100.024	100.024	0
3900	1334.11	100.024	100.024	0
3800	1333.82	100.024	100.024	0
3700	1333.53	100.024	100.024	0
3600	1333.24	100.024	100.024	0
3500	1332.96	100.024	100.024	0
3400	1332.67	100.024	100.024	0
3300	1332.38	100.024	100.024	0
3200	1332.1	100.025	100.025	0
3100	1331.81	100.025	100.025	0
3000	1331.52	100.025	100.025	0
2900	1331.24	100.025	100.025	0
2800	1330.95	100.025	100.025	0
2700	1330.67	100.025	100.025	0
2600	1330.38	100.025	100.025	0
2500	1330.09	100.025	100.025	0
2400	1329.81	100.026	100.026	0
2300	1329.52	100.026	100.026	0
2200	1329.24	100.026	100.026	0
2100	1328.95	100.026	100.026	0
2000	1328.67	100.026	100.026	0
1900	1328.38	100.026	100.026	0
1800	1328.1	100.026	100.026	0
1700	1327.82	100.026	100.026	0
1600	1327.53	100.027	100.027	0
1500	1327.25	100.027	100.027	0
1400	1326.96	100.027	100.027	0
1300	1326.68	100.027	100.027	0
1200	1326.4	100.027	100.027	0
1100	1326.11	100.027	100.027	0
1000	1325.83	100.027	100.027	0
Title:	N1x_from	1350
Solid	Composition:
Pressure	Temperature	mass	SiO2	TiO2	Al2O3	Fe2O3	Cr2O3	FeO	MgO	CaO	Na2O	K2O	H2O
10000	1350	0.023775	1.07407e-11	0.0563541	22.9891	10.4266	37.3329	17.1279	12.0672	0	0	0	0
10000	1350	0.023775	8.13771e-10	0.0563541	22.9891	10.4266	37.3329	17.1279	12.0672	-4.05901e-10	3.61775e-12	-8.59174e-14	0
9900	1349.81	0.021507	-1.46604e-11	0.0565324	22.8945	10.4324	37.4318	17.1258	12.0589	0	0	0	0
9800	1349.61	0.01923	-2.43904e-12	0.0567103	22.8002	10.4383	37.5305	17.1236	12.0507	0	0	0	0
9700	1349.42	0.016946	2.79854e-11	0.0568877	22.7062	10.4441	37.629	17.1214	12.0425	0	0	0	0
9600	1349.22	0.014654	2.79173e-11	0.0570646	22.6123	10.4498	37.7273	17.1191	12.0344	0	0	0	0
9500	1349.03	0.012354	1.39211e-11	0.0572411	22.5187	10.4555	37.8254	17.1168	12.0263	0	0	0	0
9400	1348.84	0.010045	-5.57714e-11	0.057417	22.4254	10.4611	37.9233	17.1144	12.0183	0	0	0	0
9300	1348.64	0.007728	3.74269e-11	0.0575925	22.3323	10.4668	38.021	17.1119	12.0104	0	0	0	0
9200	1348.45	0.005402	4.05172e-11	0.0577674	22.2394	10.4723	38.1186	17.1094	12.0026	0	0	0	0
9100	1348.26	0.003067	-7.64537e-12	0.0579418	22.1468	10.4778	38.2159	17.1068	11.9948	0	0	0	0
9000	1348.06	0.000724	-2.48482e-10	0.0581156	22.0544	10.4833	38.313	17.1041	11.9871	0	0	0	0
8900	1347.87	0	---
8800	1347.68	0	---
8700	1347.47	0	---
8600	1347.27	0	---
8500	1347.05	0	---
8400	1346.84	0	---
8300	1346.61	0	---
8200	1346.38	0	---
8100	1346.15	0	---
8000	1345.91	0	---
7900	1345.66	0	---
7800	1345.41	0	---
7700	1345.15	0	---
7600	1344.89	0	---
7500	1344.62	0	---
7400	1344.35	0	---
7300	1344.07	0	---
7200	1343.79	0	---
7100	1343.49	0	---
7000	1343.2	0	---
6900	1342.9	0	---
6800	1342.6	0	---
6700	1342.3	0	---
6600	1342.01	0	---
6500	1341.71	0	---
6400	1341.41	0	---
6300	1341.11	0	---
6200	1340.82	0	---
6100	1340.52	0	---
6000	1340.23	0	---
5900	1339.93	0	---
5800	1339.64	0	---
5700	1339.35	0	---
5600	1339.05	0	---
5500	1338.76	0	---
5400	1338.47	0	---
5300	1338.17	0	---
5200	1337.88	0	---
5100	1337.59	0	---
5000	1337.3	0	---
4900	1337.01	0	---
4800	1336.71	0	---
4700	1336.42	0	---
4600	1336.13	0	---
4500	1335.84	0	---
4400	1335.55	0	---
4300	1335.26	0	---
4200	1334.97	0	---
4100	1334.69	0	---
4000	1334.4	0	---
3900	1334.11	0	---
3800	1333.82	0	---
3700	1333.53	0	---
3600	1333.24	0	---
3500	1332.96	0	---
3400	1332.67	0	---
3300	1332.38	0	---
3200	1332.1	0	---
3100	1331.81	0	---
3000	1331.52	0	---
2900	1331.24	0	---
2800	1330.95	0	---
2700	1330.67	0	---
2600	1330.38	0	---
2500	1330.09	0	---
2400	1329.81	0	---
2300	1329.52	0	---
2200	1329.24	0	---
2100	1328.95	0	---
2000	1328.67	0	---
1900	1328.38	0	---
1800	1328.1	0	---
1700	1327.82	0	---
1600	1327.53	0	---
1500	1327.25	0	---
1400	1326.96	0	---
1300	1326.68	0	---
1200	1326.4	0	---
1100	1326.11	0	---
1000	1325.83	0	---
Title:	N1x_from	1350
Bulk	Composition:
Pressure	Temperature	mass	SiO2	TiO2	Al2O3	Fe2O3	Cr2O3	FeO	MgO	CaO	Na2O	K2O	H2O
10000	1350	100.018	55.0302	0.10998	17.4069	1.16686	0.0999822	7.66933	6.68881	9.82825	1.43974	0.10998	0.44992
10000	1350	100.018	55.0302	0.10998	17.4069	1.16686	0.0999822	7.66933	6.68881	9.82825	1.43974	0.10998	0.44992
9900	1349.81	100.018	55.0302	0.10998	17.4069	1.1675	0.0999822	7.66875	6.68881	9.82825	1.43974	0.10998	0.44992
9800	1349.61	100.018	55.0302	0.10998	17.4069	1.16814	0.0999821	7.66817	6.6888	9.82824	1.43974	0.10998	0.44992
9700	1349.42	100.018	55.0301	0.10998	17.4069	1.16879	0.0999821	7.66758	6.6888	9.82824	1.43974	0.10998	0.449919
9600	1349.22	100.018	55.0301	0.10998	17.4069	1.16944	0.099982	7.66698	6.68879	9.82823	1.43974	0.10998	0.449919
9500	1349.03	100.018	55.03	0.10998	17.4069	1.1701	0.0999819	7.66639	6.68879	9.82822	1.43974	0.10998	0.449919
9400	1348.84	100.018	55.03	0.10998	17.4068	1.17076	0.0999819	7.66578	6.68879	9.82822	1.43974	0.10998	0.449918
9300	1348.64	100.018	55.03	0.10998	17.4068	1.17143	0.0999818	7.66518	6.68878	9.82821	1.43974	0.10998	0.449918
9200	1348.45	100.018	55.0299	0.10998	17.4068	1.1721	0.0999817	7.66457	6.68878	9.8282	1.43974	0.10998	0.449918
9100	1348.26	100.018	55.0299	0.10998	17.4068	1.17277	0.0999817	7.66396	6.68877	9.8282	1.43974	0.10998	0.449917
9000	1348.06	100.018	55.0299	0.10998	17.4068	1.17345	0.0999816	7.66334	6.68877	9.82819	1.43973	0.10998	0.449917
8900	1347.87	100.019	55.0298	0.10998	17.4068	1.17426	0.0999815	7.6626	6.68876	9.82818	1.43973	0.10998	0.449917
8800	1347.68	100.019	55.0298	0.10998	17.4068	1.17513	0.0999814	7.66181	6.68876	9.82817	1.43973	0.10998	0.449916
8700	1347.47	100.019	55.0297	0.109979	17.4067	1.17601	0.0999813	7.66101	6.68875	9.82816	1.43973	0.109979	0.449916
8600	1347.27	100.019	55.0297	0.109979	17.4067	1.1769	0.0999812	7.66021	6.68874	9.82816	1.43973	0.109979	0.449916
8500	1347.05	100.019	55.0296	0.109979	17.4067	1.17779	0.0999811	7.6594	6.68874	9.82815	1.43973	0.109979	0.449915
8400	1346.84	100.019	55.0296	0.109979	17.4067	1.17869	0.0999811	7.65858	6.68873	9.82814	1.43973	0.109979	0.449915
8300	1346.61	100.019	55.0295	0.109979	17.4067	1.1796	0.099981	7.65776	6.68873	9.82813	1.43973	0.109979	0.449914
8200	1346.38	100.019	55.0295	0.109979	17.4067	1.18051	0.0999809	7.65693	6.68872	9.82812	1.43972	0.109979	0.449914
8100	1346.15	100.019	55.0294	0.109979	17.4067	1.18143	0.0999808	7.65609	6.68871	9.82811	1.43972	0.109979	0.449914
8000	1345.91	100.019	55.0294	0.109979	17.4066	1.18236	0.0999807	7.65525	6.68871	9.8281	1.43972	0.109979	0.449913
7900	1345.66	100.019	55.0293	0.109979	17.4066	1.18329	0.0999806	7.6544	6.6887	9.82809	1.43972	0.109979	0.449913
7800	1345.41	100.02	55.0293	0.109979	17.4066	1.18423	0.0999805	7.65355	6.6887	9.82808	1.43972	0.109979	0.449912
7700	1345.15	100.02	55.0292	0.109978	17.4066	1.18518	0.0999804	7.65269	6.68869	9.82807	1.43972	0.109978	0.449912
7600	1344.89	100.02	55.0292	0.109978	17.4066	1.18613	0.0999803	7.65182	6.68868	9.82806	1.43972	0.109978	0.449911
7500	1344.62	100.02	55.0291	0.109978	17.4066	1.1871	0.0999802	7.65094	6.68868	9.82805	1.43972	0.109978	0.449911
7400	1344.35	100.02	55.0291	0.109978	17.4065	1.18807	0.0999801	7.65006	6.68867	9.82805	1.43971	0.109978	0.449911
7300	1344.07	100.02	55.029	0.109978	17.4065	1.18904	0.09998	7.64918	6.68866	9.82804	1.43971	0.109978	0.44991
7200	1343.79	100.02	55.0289	0.109978	17.4065	1.19002	0.0999799	7.64828	6.68866	9.82803	1.43971	0.109978	0.44991
7100	1343.49	100.02	55.0289	0.109978	17.4065	1.19102	0.0999798	7.64738	6.68865	9.82802	1.43971	0.109978	0.449909
7000	1343.2	100.02	55.0288	0.109978	17.4065	1.19201	0.0999797	7.64648	6.68864	9.82801	1.43971	0.109978	0.449909
6900	1342.9	100.02	55.0288	0.109978	17.4065	1.19201	0.0999796	7.64647	6.68864	9.828	1.43971	0.109978	0.449908
6800	1342.6	100.02	55.0287	0.109977	17.4064	1.19201	0.0999795	7.64646	6.68863	9.82799	1.43971	0.109977	0.449908
6700	1342.3	100.021	55.0287	0.109977	17.4064	1.19201	0.0999794	7.64645	6.68862	9.82798	1.4397	0.109977	0.449907
6600	1342.01	100.021	55.0286	0.109977	17.4064	1.19201	0.0999793	7.64645	6.68862	9.82797	1.4397	0.109977	0.449907
6500	1341.71	100.021	55.0286	0.109977	17.4064	1.19201	0.0999792	7.64644	6.68861	9.82796	1.4397	0.109977	0.449906
6400	1341.41	100.021	55.0285	0.109977	17.4064	1.19201	0.0999791	7.64643	6.6886	9.82795	1.4397	0.109977	0.449906
6300	1341.11	100.021	55.0284	0.109977	17.4063	1.192	0.099979	7.64642	6.6886	9.82794	1.4397	0.109977	0.449906
6200	1340.82	100.021	55.0284	0.109977	17.4063	1.192	0.0999789	7.64641	6.68859	9.82793	1.4397	0.109977	0.449905
6100	1340.52	100.021	55.0283	0.109977	17.4063	1.192	0.0999788	7.64641	6.68858	9.82792	1.43969	0.109977	0.449905
6000	1340.23	100.021	55.0283	0.109977	17.4063	1.192	0.0999787	7.6464	6.68857	9.82791	1.43969	0.109977	0.449904
5900	1339.93	100.021	55.0282	0.109976	17.4063	1.192	0.0999786	7.64639	6.68857	9.82789	1.43969	0.109976	0.449904
5800	1339.64	100.022	55.0282	0.109976	17.4063	1.192	0.0999785	7.64638	6.68856	9.82788	1.43969	0.109976	0.449903
5700	1339.35	100.022	55.0281	0.109976	17.4062	1.192	0.0999784	7.64637	6.68855	9.82787	1.43969	0.109976	0.449903
5600	1339.05	100.022	55.028	0.109976	17.4062	1.192	0.0999783	7.64636	6.68855	9.82786	1.43969	0.109976	0.449902
5500	1338.76	100.022	55.028	0.109976	17.4062	1.19199	0.0999782	7.64636	6.68854	9.82785	1.43969	0.109976	0.449902
5400	1338.47	100.022	55.0279	0.109976	17.4062	1.19199	0.099978	7.64635	6.68853	9.82784	1.43968	0.109976	0.449901
5300	1338.17	100.022	55.0279	0.109976	17.4062	1.19199	0.0999779	7.64634	6.68852	9.82783	1.43968	0.109976	0.449901
5200	1337.88	100.022	55.0278	0.109976	17.4061	1.19199	0.0999778	7.64633	6.68852	9.82782	1.43968	0.109976	0.4499
5100	1337.59	100.022	55.0277	0.109975	17.4061	1.19199	0.0999777	7.64632	6.68851	9.82781	1.43968	0.109975	0.4499
5000	1337.3	100.022	55.0277	0.109975	17.4061	1.19199	0.0999776	7.64631	6.6885	9.8278	1.43968	0.109975	0.449899
4900	1337.01	100.023	55.0276	0.109975	17.4061	1.19199	0.0999775	7.64631	6.68849	9.82779	1.43968	0.109975	0.449899
4800	1336.71	100.023	55.0275	0.109975	17.4061	1.19199	0.0999774	7.6463	6.68849	9.82778	1.43967	0.109975	0.449898
4700	1336.42	100.023	55.0275	0.109975	17.406	1.19198	0.0999773	7.64629	6.68848	9.82776	1.43967	0.109975	0.449898
4600	1336.13	100.023	55.0274	0.109975	17.406	1.19198	0.0999772	7.64628	6.68847	9.82775	1.43967	0.109975	0.449897
4500	1335.84	100.023	55.0274	0.109975	17.406	1.19198	0.099977	7.64627	6.68846	9.82774	1.43967	0.109975	0.449897
4400	1335.55	100.023	55.0273	0.109975	17.406	1.19198	0.0999769	7.64626	6.68846	9.82773	1.43967	0.109975	0.449896
4300	1335.26	100.023	55.0272	0.109974	17.406	1.19198	0.0999768	7.64625	6.68845	9.82772	1.43967	0.109974	0.449896
4200	1334.97	100.023	55.0272	0.109974	17.4059	1.19198	0.0999767	7.64624	6.68844	9.82771	1.43966	0.109974	0.449895
4100	1334.69	100.023	55.0271	0.109974	17.4059	1.19198	0.0999766	7.64624	6.68843	9.8277	1.43966	0.109974	0.449895
4000	1334.4	100.024	55.027	0.109974	17.4059	1.19197	0.0999765	7.64623	6.68842	9.82769	1.43966	0.109974	0.449894
3900	1334.11	100.024	55.027	0.109974	17.4059	1.19197	0.0999763	7.64622	6.68842	9.82767	1.43966	0.109974	0.449894
3800	1333.82	100.024	55.0269	0.109974	17.4059	1.19197	0.0999762	7.64621	6.68841	9.82766	1.43966	0.109974	0.449893
3700	1333.53	100.024	55.0268	0.109974	17.4058	1.19197	0.0999761	7.6462	6.6884	9.82765	1.43966	0.109974	0.449892
3600	1333.24	100.024	55.0268	0.109974	17.4058	1.19197	0.099976	7.64619	6.68839	9.82764	1.43965	0.109974	0.449892
3500	1332.96	100.024	55.0267	0.109973	17.4058	1.19197	0.0999759	7.64618	6.68838	9.82763	1.43965	0.109973	0.449891
3400	1332.67	100.024	55.0266	0.109973	17.4058	1.19197	0.0999757	7.64617	6.68838	9.82761	1.43965	0.109973	0.449891
3300	1332.38	100.024	55.0266	0.109973	17.4058	1.19196	0.0999756	7.64616	6.68837	9.8276	1.43965	0.109973	0.44989
3200	1332.1	100.025	55.0265	0.109973	17.4057	1.19196	0.0999755	7.64615	6.68836	9.82759	1.43965	0.109973	0.44989
3100	1331.81	100.025	55.0264	0.109973	17.4057	1.19196	0.0999754	7.64614	6.68835	9.82758	1.43965	0.109973	0.449889
3000	1331.52	100.025	55.0264	0.109973	17.4057	1.19196	0.0999752	7.64613	6.68834	9.82757	1.43964	0.109973	0.449889
2900	1331.24	100.025	55.0263	0.109973	17.4057	1.19196	0.0999751	7.64612	6.68834	9.82755	1.43964	0.109973	0.449888
2800	1330.95	100.025	55.0262	0.109972	17.4056	1.19196	0.099975	7.64612	6.68833	9.82754	1.43964	0.109972	0.449887
2700	1330.67	100.025	55.0262	0.109972	17.4056	1.19196	0.0999749	7.64611	6.68832	9.82753	1.43964	0.109972	0.449887
2600	1330.38	100.025	55.0261	0.109972	17.4056	1.19195	0.0999748	7.6461	6.68831	9.82752	1.43964	0.109972	0.449886
2500	1330.09	100.025	55.026	0.109972	17.4056	1.19195	0.0999746	7.64609	6.6883	9.82751	1.43963	0.109972	0.449886
2400	1329.81	100.026	55.026	0.109972	17.4056	1.19195	0.0999745	7.64608	6.68829	9.82749	1.43963	0.109972	0.449885
2300	1329.52	100.026	55.0259	0.109972	17.4055	1.19195	0.0999744	7.64607	6.68829	9.82748	1.43963	0.109972	0.449885
2200	1329.24	100.026	55.0258	0.109972	17.4055	1.19195	0.0999742	7.64606	6.68828	9.82747	1.43963	0.109972	0.449884
2100	1328.95	100.026	55.0258	0.109972	17.4055	1.19195	0.0999741	7.64605	6.68827	9.82745	1.43963	0.109972	0.449883
2000	1328.67	100.026	55.0257	0.109971	17.4055	1.19195	0.099974	7.64604	6.68826	9.82744	1.43963	0.109971	0.449883
1900	1328.38	100.026	55.0256	0.109971	17.4054	1.19194	0.0999739	7.64603	6.68825	9.82743	1.43962	0.109971	0.449882
1800	1328.1	100.026	55.0255	0.109971	17.4054	1.19194	0.0999737	7.64602	6.68824	9.82742	1.43962	0.109971	0.449882
1700	1327.82	100.026	55.0255	0.109971	17.4054	1.19194	0.0999736	7.64601	6.68823	9.8274	1.43962	0.109971	0.449881
1600	1327.53	100.027	55.0254	0.109971	17.4054	1.19194	0.0999735	7.646	6.68822	9.82739	1.43962	0.109971	0.449881
1500	1327.25	100.027	55.0253	0.109971	17.4054	1.19194	0.0999733	7.64599	6.68822	9.82738	1.43962	0.109971	0.44988
1400	1326.96	100.027	55.0252	0.109971	17.4053	1.19194	0.0999732	7.64598	6.68821	9.82736	1.43961	0.109971	0.449879
1300	1326.68	100.027	55.0252	0.10997	17.4053	1.19193	0.0999731	7.64597	6.6882	9.82735	1.43961	0.10997	0.449879
1200	1326.4	100.027	55.0251	0.10997	17.4053	1.19193	0.0999729	7.64596	6.68819	9.82734	1.43961	0.10997	0.449878
1100	1326.11	100.027	55.025	0.10997	17.4053	1.19193	0.0999728	7.64595	6.68818	9.82732	1.43961	0.10997	0.449878
1000	1325.83	100.027	55.0249	0.10997	17.4052	1.19193	0.0999727	7.64594	6.68817	9.82731	1.43961	0.10997	0.449877
P	T
10000	1350
9000	1348.06
8000	1345.91
7000	1343.2
6000	1340.23
5000	1337.3
4000	1334.4
3000	1331.52
2000	1328.67
1000	1325.83
